# Supplementary material for: Variations of chromosomes 2 and 3 gene expression profiles among pulmonary telocytes, pneumocytes, airway cells, mesenchymal stem cells and lymphocytes
Source: J Cell Mol Med. 2014 Oct 2;18(10):2044–60. doi: 10.1111/jcmm.12429 (PMC4244019; doi:10.1111/jcmm.12429)
Supplement: Data S1 — Data profiles for all genes. [file jcmm0018-2044-sd1.xlsx]

## Sheet: Raw data
# Column A:Gene Symbol
#Column C~H: Raw Intensity of each sample
Symbol	Chr	TC10	TC5	fibroblast	stem	ATII	CD8_T_BL	CD8_T_LL	basal_cell	duct_cell
0610011L14Rik	chr2	1675.26	2375.8	2030.43	1626.19	1087.53	80.5	62.925	157.768	136.487
0610012H03Rik	chr2	28.5982	32.0044	26.7029	21.0476	120.433	7.2	41	91.0337	39.5819
1110008F13Rik	chr2	70394.6	97551.1	57783.9	53022.2	10895.2	769.95	579.85	722.621	806.174
1110008P14Rik	chr2	5073.24	6988.42	10684.1	8471.42	4324.43	96.2333	68.5	205.528	185.552
1110034G24Rik	chr2	897.991	914.585	583.894	266.273	697.317	307.45	275.5	127.692	91.8428
1110051M20Rik	chr2	107.258	153.837	46.1743	104.363	1578.1	57.7	70.6	562.243	347.507
1190002A17Rik	chr2	165.474	53.6352	108.004	33.7606	1248.97	2.4	10.4	61.0046	83.1026
1200007C13Rik	chr2	171.877	233.381	54.6284	1317.58	86.2333	3.4	3.4	157.384	53.6403
1500003O03Rik	chr2	10422.1	10106.1	8781.47	5654.44	6544.4	351.1	261.3	2041.81	3284.79
1500011K16Rik	chr2	1920.89	2885.29	3604.29	1739.62	3417.23	158.4	177.7	2720.64	2782.24
1500012F01Rik	chr2	4335.56	7018.39	14063.2	24644.1	3102.4	490.1	650.5	2058.21	3498.36
1600027N09Rik	chr2	440.99	544.395	553.548	676.015	944.133	136.55	164.7	330.067	409.53
1700014B07Rik	chr2	31.4001	47.8727	37.9204	50.0355	269	25.6	46.7	67.4866	43.3105
1700019L03Rik	chr2	61.7995	46.2994	19.7337	18.6536	439.233	1.5	1.5	96.5006	109.356
1700020A23Rik	chr2	19.3971	27.1258	26.6492	21.0457	54.9	6.7	6.1	11.1414	15.4316
1700020C07Rik	chr2	52.175	39.9362	71.1275	20.963	247.567	17.4	21.9	23.6934	14.6438
1700020I14Rik	chr2	37.3011	34.3774	28.6709	36.088	794.433	160	103.5	320.974	219.276
1700026L06Rik	chr2	332.272	125.94	247.171	44.0011	4211.7	7.2	37.4	213.256	120.353
1700029I15Rik	chr2	180.531	207.087	151.774	159.341	103.2	17.55	17	227.501	107.406
1700037H04Rik	chr2	1976.28	2327.44	4571.87	2454.36	756.289	77.8333	95.4	609.349	280.897
1700058C13Rik	chr2	73.1892	93.6327	94.2669	96.1387	266.5	27.2	61	64.6589	52.5772
2010011I20Rik	chr2	660.129	1409.14	420.399	306.661	1339.7	60.7	34.7	732.376	621.534
2010106G01Rik	chr2	339.171	770.638	287.222	97.4736	2680.78	424.4	303.367	2056.47	1610.22
2010317E24Rik	chr2	254.658	496.159	850.376	1282.47	208.111	23.1667	47.5	476.638	533.576
2210009G21Rik	chr2	270.715	507.773	163.195	79.4253	506.45	51.35	54.5	156.336	152.308
2310001A20Rik	chr2	609.439	542.884	837.636	569.182	4628.87	216.15	144.95	2044.87	2110.1
2310003C23Rik	chr2	2452.35	3058.04	2104.38	1564.3	3006.3	705.8	538.3	596.432	709.693
2310003F16Rik	chr2	4780.46	7589.75	4575.94	3858.22	86.2333	137.7	134.2	113.844	105.593
2310003L22Rik	chr2	195.732	171.939	163.594	166.677	662	182.3	152	735.512	642.864
2310021H06Rik	chr2	144.308	199.514	364.654	365.043	246.433	11	6.1	59.1868	29.2885
2310035K24Rik	chr2	2020.67	1430.55	942.111	704.92	1385.83	141.1	78.15	93.3	39.8062
2310047K21Rik	chr2	41.0264	48.6179	28.4299	250.569	166.767	17.3	2	37.7981	41.9298
2410001C21Rik	chr2	840.411	1118.04	635.627	657.4	1863.89	314.533	410.767	574.85	665.407
2410042D21Rik	chr2	3335.2	3845.36	899.256	2854.81	1016.34	165.8	212.7	968.928	1255.37
2700007P21Rik	chr2	676.613	1208.82	514.688	1885.03	504.956	190.767	136.267	719.255	321.834
2700094K13Rik	chr2	2445.71	5300.82	3314.64	4486.35	7974.17	552.7	401.9	1667.9	2924.82
2810002D19Rik	chr2	36.2184	78.7775	49.1378	38.1957	133.1	27.8	30.05	151.603	135.671
2810408M09Rik	chr2	69.4252	69.402	147.859	114.963	609.267	5.9	44.4	389.188	204.018
2900010J23Rik	chr2	14613.6	26686.3	30795.3	28230.5	9534.13	284	370.5	2227.21	2502.75
2900064A13Rik	chr2	14484.5	13203.9	11504.1	7817.11	3371.68	356.167	369.5	842.25	1038.01
2900097C17Rik	chr2	928.69	1029.75	1303.51	1095.2	339.817	11.3	17.45	1175.6	968.87
3300002I08Rik	chr2	147.364	147.33	141.692	234.588	275.7	24.4	12.5	89.1431	66.2479
4833420G11Rik	chr2	1557.77	2176.2	2066.47	1473.49	1405.42	280.4	256.75	342.376	251.736
4833422F24Rik	chr2	137.747	171.454	181.48	157.166	81.6333	3.1	4.8	17.8909	31.001
4921504E06Rik	chr2	46.7838	55.375	64.0628	72.5688	163.25	3.95	21.95	58.5249	53.9691
4930402H24Rik	chr2	90.9973	78.1719	58.5493	31.7468	682.52	46.04	50.82	271.072	223.292
4930412O13Rik	chr2	36.1136	47.1043	41.957	33.0476	17.6667	1.1	3.4	12.183	20.8868
4930470P17Rik	chr2	39.3654	88.8559	507.423	496.348	203.733	32.8	2.4	5.79516	2.57072
4930525F21Rik	chr2	24.3761	29.5988	26.0013	29.0024	153.383	14.25	10.6	451.172	244.683
4930526D03Rik	chr2	76.1395	117.174	348.078	354.503	125.167	1.6	1.2	27.5858	49.4127
4930529I22Rik	chr2	30.849	39.257	40.341	31.3787	78.4667	5.6	3	103.074	82.489
4930568D16Rik	chr2	101.846	127.914	162.802	164.132	187.333	17.3	15.3	53.5003	5.74143
4931423N10Rik	chr2	48.5883	35.7503	33.4794	27.4795	14.7	3	21.5	200.133	116.015
4933425O20Rik	chr2	678.704	2121.25	2740.17	2509.43	142.933	2.8	1.5	40.3256	5.47954
4933433C11Rik	chr2	35.8408	49.4757	48.8761	41.1077	49.1667	3.3	3.1	85.4607	105.536
5430405G05Rik	chr2	41.6793	58.208	31.0722	97.8175	160.633	27.6	18.1	144.376	105.836
5430407P10Rik	chr2	219.894	2650.13	37.1737	88.5376	798.867	4.95	3.3	134.406	218.052
5430417L22Rik	chr2	110.458	132.154	96.9427	78.1821	1529.03	152	138.4	1388.19	763.47
5730494N06Rik	chr2	3385.72	4249.72	6571	3127.59	11029.6	829	710.1	763.415	442.61
5930434B04Rik	chr2	1213.28	2847.59	2219.43	1742.62	1224.18	125.233	87.6333	453.789	440.573
6330439K17Rik	chr2	32.3314	26.5002	356.03	23.8211	362.367	15.7	1.9	110.317	93.3409
6530402F18Rik	chr2	47.2536	56.3692	342.929	41.7243	90.8	12.5	41.75	10.9634	5.1185
6820408C15Rik	chr2	31.4762	32.82	33.4052	50.6156	1346.77	12.2	38.3	74.6496	57.6394
41340	chr2	4582.22	9498.73	5490.75	5773.33	4969.51	1261.74	1546.42	671.901	1155.55
8430427H17Rik	chr2	1010.67	1159.45	1358.56	122.586	416.433	12.3667	28	205.903	160.239
9030418K01Rik	chr2	87.5178	73.9827	69.3012	54.4973	800.667	25.3	32.8	368.197	204.059
9430008C03Rik	chr2	211.464	325.089	280	552.324	234.3	104.9	166.3	232.817	237.914
9830001H06Rik	chr2	1884.54	1300.22	49.3886	907.089	672.267	9.55	17.75	19.6498	77.1726
A830007P12Rik	chr2	2251.79	2674.17	1130.3	254.763	3929.8	427.9	331.9	597.449	400.628
A930018P22Rik	chr2	112.128	116.53	83.3596	61.5368	59.7333	25.8	17.2	36.7632	19.1155
AA467197	chr2	1060.96	2592.51	1117.46	771.234	512.533	26.5	55.1	43.7218	195.803
Abca2	chr2	129.346	148.901	263.472	224.308	778.067	35.2	42.2	122.644	114.737
Abhd12	chr2	607.71	373.638	181.232	104.052	4350.83	167.95	135.25	415.607	654.111
Abi1	chr2	615.424	725.35	446.859	712.18	3170.98	781.7	570.375	750.344	997.114
Abl1	chr2	7733.2	10379	2577.71	5924.39	1024.7	281.867	123.633	155.54	109.248
Acbd5	chr2	667.3	715.047	788.294	617.987	2605.88	613	659.3	802.309	670.902
Acbd7	chr2	24.1688	47.6086	71.873	75.7807	174.9	1.5	8.1	28.3413	18.9626
Accs	chr2	484.184	761.726	807.662	605.008	608.967	286.6	233.5	376.735	214.167
Acot8	chr2	1265.5	1400.64	1145.91	698.905	2374.3	221	208.1	750.357	709.986
Acp2	chr2	792.094	616.958	482.472	629.768	2199.19	90.4333	124.567	1097.61	672.591
Acss2	chr2	1164.16	721.208	1796.26	835.565	3131.14	47.65	32.25	239.556	403.475
Actr5	chr2	729.45	1216.5	872.988	935.083	679.217	154.75	200.9	258.38	110.504
Acvr1	chr2	6431.14	7178.02	2006.01	4050.19	1916.02	16.5333	22.5	626.273	689.923
Acvr2a	chr2	215.702	217.138	502.193	308.728	2144.73	123.85	229.6	1549.07	1507.09
Ada	chr2	2279.33	2098.74	1180.92	757.102	579.867	229.2	143.8	69.2592	294.734
Adal	chr2	290.161	365.855	591.16	927.245	417.283	63.15	50.6	239.409	118.275
Adam33	chr2	193.517	171.661	351.169	384.113	224	5.1	9.95	77.8805	108.9
Adamtsl2	chr2	120.311	45.9356	26.7416	24.5241	122.667	14.4	29.6	78.3494	37.0044
Adrm1	chr2	5999.33	8232.5	5021.8	5394.69	4659.4	212.45	247.25	2882.42	3657.29
Agpat2	chr2	240.4	331.468	226.276	167.045	5045.87	96.1	59.6	436.417	311.31
Agps	chr2	4276.02	8997.58	6464.13	4834.06	967.8	199.1	183.367	399.959	431.812
Ahcy	chr2	499.122	991.488	350.515	298.821	5666.7	1083.8	696.6	1501.98	1948.15
Ak1	chr2	21985.4	18160.2	3612.18	2936.16	2302.97	2.35	23.05	90.9113	52.1232
Alkbh3	chr2	2502.05	3849.92	3488.11	1351.88	961.233	282.233	247.567	539.175	381.463
Alx4	chr2	273.852	313.236	395.783	358.833	251.833	32.6	46.3	140.615	88.2674
Ambra1	chr2	1697.55	2264.34	906.19	1541.85	1061.16	107.1	104.8	215.522	122.566
Anapc1	chr2	12163.8	20362.5	11283.1	21670.3	1111.21	346.92	209	176.221	179.86
Anapc2	chr2	12802.2	21034.2	10998.5	7978.34	8131.97	1143.2	727.1	717.519	885.443
Angpt4	chr2	32.5129	43.4988	26.9381	199.129	224.9	9.3	13.55	88.7176	79.3261
Angptl2	chr2	34.7589	29.28	44.6248	87.047	211.758	12.225	7.45	39.158	59.3293
Ankrd16	chr2	1573.56	1903.13	1856.66	1931.03	448.267	712.8	760.4	279.3	202.499
Ankrd5	chr2	51.4239	32.3312	23.3999	20.2157	115.817	17.75	11.85	32.1122	12.2955
Apbb1ip	chr2	7646.4	8945.47	864.832	14842.5	210.75	38.75	71.1	41.5586	41.9789
Api5	chr2	3423.11	4492.7	4762.12	6309.76	8024.82	1213.14	1069.74	1544.26	1783.44
Apip	chr2	2274.48	2464.53	2430.91	2451.78	3862.1	163.3	138.2	719.582	421.989
Aplnr	chr2	55.1152	50.1132	55.9348	44.778	828.467	11.1	9.85	83.4204	55.3676
Aqr	chr2	545.547	766.322	60.353	1022.34	790.76	223.7	147.26	552.479	537.793
Arfgap1	chr2	828.191	1065.27	205.773	968.541	3632.83	454.4	339.3	393.651	287.958
Arfgap2	chr2	1594.17	2370.76	1151.72	1909.95	4392.99	807.3	717.55	536.186	589.87
Arfgef2	chr2	224.091	239.402	257.788	176.109	1871.71	207	179.8	331.101	327.032
Arfrp1	chr2	501.183	734.101	738.501	571.681	2490.4	406.975	405.45	651.181	419.695
Arhgap1	chr2	1615.54	2705.43	3509.83	2827.21	2692.05	233.95	156.2	1287.04	1210.97
Arhgap21	chr2	10239.7	19962.4	11425.2	12396.4	2734.43	61.7667	85.4	239.584	261.348
Arl5a	chr2	993.906	1037.01	347.343	462.884	3965.97	452.85	393.85	849.942	600.471
Arl5b	chr2	268.687	520.625	382.756	379.837	1545.5	258.033	406.367	465.228	1160.4
Arl6ip6	chr2	1224	3340.47	4449.31	4241.27	1481.9	352.3	309.55	1223.36	1054.63
Arpc5l	chr2	951.945	1194.09	3396.76	1322.52	1366.2	487.8	411.275	1057.21	740.658
Arrdc1	chr2	976.324	4687.95	698.638	517.325	4048.32	246	334.267	437.133	327.521
Asb6	chr2	3507.13	4319.71	2359.58	2265.46	2580.1	147.15	116.55	596.525	641.924
Ass1	chr2	8140.62	9524.57	5343.71	394.932	706.417	21.9	76.4	79.6193	180.715
Asxl1	chr2	1695.95	2434.32	2435.02	3495.96	2479.73	369.367	302.067	542.749	532.096
Atf2	chr2	860.102	1367.04	1577.29	1724.66	1886.74	464.4	270.38	1131.44	911.12
Atp5c1	chr2	6664.93	10224.7	15476.7	8281.95	13380.7	2715.1	1471.95	3589.3	3826.93
Atp5e	chr2	32872.1	49181.3	50001.9	23233.4	21443.2	672.1	387.1	6809.07	8153.01
Atp5g3	chr2	55171	96551.1	115343	50442.1	52227.9	5135.6	4704	7441.09	10833
Atp9a	chr2	1428.49	6348.84	1881.42	175.492	4834.41	78.8667	54.3667	287.063	204.736
Atpbd4	chr2	731.452	840.637	622.545	927.943	1565.33	130.2	75.7	1091.92	500.221
Atrn	chr2	805.004	907.435	807.481	814.747	576.667	93.2	54.55	317.431	231.253
Aurka	chr2	891.518	1544.09	1133.49	2211.73	258.45	27.15	34.9	257.104	176.17
Aven	chr2	1755.62	2647.72	1752.93	1088.4	1196.23	148.5	215.8	427.45	645.762
B230118H07Rik	chr2	1633.62	2184.64	2329.89	918.17	761.778	13.4667	25.0333	515.416	280.511
B230208H17Rik	chr2	9331.03	14790.2	15619.1	12332.4	819.313	69.92	74.64	245.84	229.93
B2m	chr2	43646.5	37176.8	79339.1	58353.3	52997.2	7330.25	8216.95	10353.8	7975.03
B4galt5	chr2	5390.84	3703.81	7840.32	1795.77	1070.4	48.75	20.7	582.991	676.255
Bahd1	chr2	543.26	590.66	316.222	373.051	2239.97	217.9	201.5	500.969	458.462
Banf2	chr2	55.5778	26.9801	45.9589	29.3024	100.267	41.9	6.5	23.7024	54.7967
Barhl1	chr2	703.825	1620.61	7427.38	6717.56	102.483	19.6	16.85	52.8295	25.1397
Baz2b	chr2	1375.65	1776.43	850.237	1664.61	1053.86	168.68	138.22	593.942	545.889
Bbox1	chr2	28.5787	34.4832	30.7887	23.2497	260.9	7.35	5.3	37.6623	26.369
Bbs5	chr2	318.763	487.257	473.12	272.956	555.033	20.3	3.2	305.839	169.805
BC005624	chr2	2299.08	3198.12	3391.75	1610.65	2817.52	148.7	72.1	748.16	698.561
BC006779	chr2	1640.95	2707.18	2131.72	4554.65	3801.57	1162.8	2340.9	274.984	229.356
BC020535	chr2	69.3576	76.2448	29.7223	41.6156	301.811	10.7333	23.6	30.8779	12.9997
BC029214	chr2	1195.83	1534.06	1342.25	1000.48	1305	96.6	99.05	331.416	220.747
BC051628	chr2	33.5376	36.5492	29.5537	21.9551	129.1	17.35	10.5	7.57328	4.94196
Bcas1	chr2	341.054	793.167	2098.14	1822.37	408.022	12.2667	15.2667	85.1875	100.293
Bcl2l1	chr2	7504.8	12507.8	3050.73	3868.81	2492.85	39.1	48.125	380.069	260.788
Bcl2l11	chr2	86.0038	76.1006	32.4919	54.8882	10087.4	2530.28	3139.5	1296.15	929.697
Bdnf	chr2	5414.59	6385.25	811.49	1458.16	195	21.3	10.25	55.969	160.785
Birc7	chr2	75.4046	63.4088	52.1577	68.545	52.1667	8.1	27.7	160.494	68.3376
Blcap	chr2	285.762	386.649	448.071	221.583	5911.9	155.7	87.4	551.056	537.172
Blvra	chr2	1239.1	899.796	455.614	377.592	2584.13	196.5	228.5	657.94	530.271
Bmf	chr2	616.731	799.487	224.193	812.361	1848.7	33.2333	24.2667	658.864	256.533
Bmi1	chr2	2432.93	2121.56	6162.44	3256.96	3207.77	608.2	491.35	396.995	207.339
Bmyc	chr2	660.149	1105.63	82.9448	400.572	551.833	56.2	84.3	313.139	159.77
Brd3	chr2	1116.49	2098.45	1405.15	2145.03	1244.25	89.525	87.9	695.567	496.873
Btbd3	chr2	118.334	118.015	36.1272	101.522	1087.41	8.33333	8.6	645.063	566.461
Bub1	chr2	879.731	1583.89	1635.69	2380.09	397.533	18	12.7	151.543	179.883
Bub1b	chr2	291.155	267.861	490.187	1057.45	477.944	19.5	3.43333	116.262	230.71
C1qtnf4	chr2	84.9056	192.258	62.3008	67.7004	192.267	17.15	20.25	128.637	109.788
C330006A16Rik	chr2	2487.15	3587.64	4460.93	2850.56	2193.27	99.5	54.7	1966.4	971.378
C8g	chr2	201.953	258.925	688.411	664.114	183.167	12.3	3	116.187	62.7119
Cables2	chr2	782.557	1446.53	1671.74	1181.98	1581.53	328.3	286	253.794	284.147
Cacna1b	chr2	53.9267	42.8451	49.7596	43.0836	135.258	3.75	12.725	151.032	111.212
Cacnb4	chr2	50.3901	52.0138	27.571	25.7838	102.456	2.13333	2.93333	36.1242	34.193
Camsap1	chr2	1078.32	1812.35	1071.14	1356.91	796.342	110.85	115.775	593.756	780.368
Caprin1	chr2	3065.81	3815.83	2650.59	3655.69	3615.36	366.05	345.975	1791.15	1878.31
Cass4	chr2	82.8174	69.125	53.4606	36.8721	253.567	3	5	53.7707	52.5268
Cat	chr2	8830.95	2902.37	645.246	823.85	45205.5	1177.1	803.05	7134.7	5413.48
Catsper2	chr2	50.8012	50.426	126.538	66.0464	324.017	48.8	58.65	87.5589	80.7303
Cbfa2t2	chr2	1386.96	1858.25	2240	2657.27	957.922	139.333	138.767	248.779	229.409
Ccbl1	chr2	402.212	664.719	2049.96	1190.06	723.992	18.6	27.825	179.744	217.583
Ccdc32	chr2	1027.09	1203.39	686.141	1494.35	2699.9	432.4	342.6	644.43	300.032
Ccndbp1	chr2	2559.41	3710.33	2503.69	2760.7	3972.77	879.8	535.7	1442.84	1324.73
Cd302	chr2	6759.81	3469.26	2247.39	4635.22	2545.6	13.2	109.9	134.84	151.615
Cd44	chr2	2130.44	2778.39	406.368	709.312	20425.1	178.325	472.3	2210.84	2476.84
Cd59a	chr2	964.063	553.785	367.732	147.869	2111.35	23.1	41.8	440.694	231.222
Cd82	chr2	1324.68	975.528	619.076	749.608	8075.38	410.4	425	306.567	570.462
Cd93	chr2	3901.05	2748.9	37.1219	2520.09	1939.03	10.54	40.64	100.621	86.2742
Cdan1	chr2	96.8414	108.218	104.655	105.619	570.567	230.1	216.6	397.589	251.341
Cdc123	chr2	1657.79	1750.21	838.403	1593.65	3124.87	617.6	671.1	5350.98	5403.1
Cdc25b	chr2	202.182	225.085	976.872	810.996	1980.3	357.8	252.3	354.022	642.048
Cdca7	chr2	399.159	681.534	1969.14	4961.45	567.317	57.15	30.1	181.611	229.253
Cdh26	chr2	259.823	228.511	319.927	241.384	295.5	34.6	12.9	124.549	97.0452
Cdk5rap1	chr2	298.004	518.46	669.992	427.901	1793.27	207.2	147.6	219.526	379.531
Cdk9	chr2	2212.41	2896.7	2861.26	1858.94	3955.87	478.85	571.75	1869.7	1618.37
Cds2	chr2	1771.24	1876	370.088	518.126	4035.25	322	291.95	611.28	461.176
Cebpb	chr2	40833.4	39221.7	44681.6	95541.2	18290	36.35	89.4	1825.71	1290.63
Cel	chr2	188.884	262.611	232.628	212.964	274.967	14.6	36.5	9.39057	10.4758
Cenpb	chr2	2336.84	2518.36	98.492	1019.12	2609.37	23.85	14.7	472.723	253.667
Cep110	chr2	500.383	706.231	1844.86	904.375	529.778	218.933	167.467	387.046	266.701
Cep152	chr2	120.365	162.371	256.396	367.702	195.1	184.5	128.2	82.1247	56.8295
Cep250	chr2	1149.76	1076.7	990.513	717.184	39.7333	9	2.2	112.361	33.4284
Cercam	chr2	143.945	143.583	360.714	30.8975	458.8	67.1	70.5	500.312	156.594
Chac1	chr2	5722.11	7295.22	12488.9	73906.4	4289.73	36.1	26.2	29.6428	454.821
Chchd5	chr2	245.968	368.9	535.173	416.901	1102.1	58.4	46.45	418.909	415.153
Chd6	chr2	99.4022	146.224	225.844	321.457	754.7	399	367.85	728.043	499.538
Chmp4b	chr2	8458.43	10456	12375.2	9653.23	18817.9	3275.3	2991.85	1834.36	1769.97
Chn1	chr2	114.156	122.145	46.9186	103.643	157.95	6.75	25.8	17.4826	41.981
Chrm4	chr2	106.375	126.876	113.005	96.8307	36.5	11.7	11.7	5.46138	3.75571
Chrna1	chr2	164.109	329.196	71.5026	65.8645	220.3	11.6	39.5	24.6402	9.10151
Chst1	chr2	1723.52	787.811	5265.85	3402.58	1031.27	28.7	29.9	787.013	429.404
Chst14	chr2	2153.95	2385.87	282.349	3467.03	1073.13	48.2	34.4	313.356	228.274
Ciao1	chr2	1260.75	1293.44	816.339	824.255	3754.47	722.1	507.3	401.143	484.247
Ciz1	chr2	1774.54	2368.28	3079.5	2866.8	2437.93	166.1	159.7	1749.23	1311.92
Ckap2l	chr2	241.144	276.683	34.2202	72.5907	437.633	37.4	41.85	576.593	1095.7
Ckap5	chr2	4829.93	7503.74	5808.84	12029	740.6	81.8667	48.4	219.379	235.873
Ckmt1	chr2	1328.1	2467.22	3021.97	2843.43	3562.27	11.7	14.35	3503.43	4092.34
Clic3	chr2	151.062	2613.05	47.434	44.8333	16646.3	19.4	6.4	263.484	357.922
Clp1	chr2	141.263	122.252	126.334	134.705	2210.57	843.8	504.6	356.642	703.566
Cobll1	chr2	5790.44	7350.07	8001.96	2666.68	5203.17	16	37.8	329.818	335.03
Col20a1	chr2	86.0191	94.2773	117.158	164.037	174.95	41.875	49.075	186.179	168.013
Col5a1	chr2	18759.5	17651.9	7541.45	19591.2	337.633	12.9	44.1333	93.5181	81.3749
Commd3	chr2	11106.6	17060.2	6339.61	6300.22	3062.92	144.85	167.75	1238.35	1246.98
Commd7	chr2	8420.31	10369.1	7345.09	3908.63	1782.92	185	189.95	657.915	404.985
Commd9	chr2	480.319	530.522	545.717	241.015	3930.52	113.333	114.867	1049.73	907.213
Cops2	chr2	3705.13	5875.2	3647.9	8677.11	1930.85	421.3	350.05	904.042	1454.48
Coq4	chr2	717.861	849.945	2304.98	442.893	2200.53	39.6	31.6	626.486	531.748
Cox4i2	chr2	509.804	1070.89	6036.28	6002.58	379.233	1.6	8.5	42.4646	18.4861
Cplx2	chr2	6306.75	8579.72	2912.77	2506.84	922.278	57.5	40.3667	45.0709	86.3457
Cpne1	chr2	3163.29	4864.02	246.348	286.594	4604	1396.7	896.6	1038.26	1215.75
Cpxm1	chr2	416.803	378.118	36.9269	92.0271	397.633	21.7	19.4	114.03	121.269
Crat	chr2	36.7273	38.0088	32.0604	26.1403	1244.74	53.7	35.8333	140.668	129.664
Creb3l1	chr2	11703.8	14943.2	5202.37	1107.27	3308.03	5.9	6.2	181.181	174.919
Crls1	chr2	1902.86	3086.88	6737.17	3883.5	1064.17	174.65	141.75	1427.84	1089.47
Crnkl1	chr2	69.9962	94.8648	211.477	84.4048	1508.45	272.9	213.6	340.271	381.494
Cry2	chr2	672.888	807.246	896.203	930.137	4828.57	179.1	111.2	805.634	971.378
Cse1l	chr2	1301.7	1582.38	1646.06	1706.9	5518.47	941.4	839.5	1161.65	1103.4
Csnk2a1	chr2	3025.22	4934.54	5126.43	5994.07	1776.77	202.04	263.56	883.832	886.776
Csrp2bp	chr2	2759.42	3850.18	6365.38	3868.97	930.25	130.475	112.625	268.045	149.044
Cst10	chr2	93.12	76.2816	80.2756	59.362	38	2.7	1.4	20.421	6.71583
Cst13	chr2	53.1791	73.6934	53.2831	60.6545	138.333	24.1	33.9	80.974	4.87256
Cst3	chr2	50831.2	38653.1	41834.7	33996.6	43351.4	469.5	468.1	5683.44	6409.06
Cst8	chr2	51.9311	36.6671	40.5404	39.8473	3910	1.3	6.5	36.5808	64.4635
Cstad	chr2	80.8102	104.869	53.0042	165.058	60.8667	29.8	78.1	59.541	10.2532
Cstf1	chr2	2989.76	4330.3	4002.53	4353.21	1041.47	126.65	97.2	248.265	137.963
Cstf3	chr2	1912.39	4004.28	2224.8	2319.28	2754.3	244.95	300.25	247.971	255.682
Ctdspl2	chr2	64.5799	97.4425	83.9034	121.164	704.044	352.867	282.767	384.172	275.778
Ctnnbl1	chr2	2451.53	5111.16	14193.5	16138.6	2388.1	759.9	574.5	251.986	403.769
Ctnnd1	chr2	33693.8	97961.8	10043.2	13774.8	4877.82	6.13333	5.53333	3123.58	4460.83
Ctsa	chr2	15235.6	9057.6	7958.85	3834.5	5693.92	402.8	253.55	573.426	321.342
Ctsz	chr2	18449.7	8055.97	3152.54	2568.4	32718.3	226.933	265.933	1118.59	1142.18
Cubn	chr2	279.405	369.83	27.8531	198.337	34.3833	3.05	14.7	55.7399	64.9579
Cytip	chr2	509.79	2873.4	151.815	28.5422	13884.2	5876.87	7867.03	79.5665	52.3273
D2Ertd750e	chr2	803.675	1195.17	605.842	2418.83	206.287	39.7	23.84	198.692	266.673
D2Wsu81e	chr2	2667.92	3347.09	3746.42	4377.87	273.233	68.8	52.85	376.143	426.117
D430041D05Rik	chr2	62.2014	95.94	59.5039	66.2111	222.6	1.3	11.4	45.536	10.4872
D730039F16Rik	chr2	274.596	330.16	470.077	327.482	962.117	2.05	3.35	43.4725	43.6926
Dab2ip	chr2	7063.37	17235.9	2334.09	7561.47	2818.77	21.65	42.85	1739.18	1333.93
Dbndd2	chr2	8699.37	14518.5	5650.13	4885.99	609.727	20.66	31.58	208.117	264.969
Dclre1c	chr2	63.9177	74.0376	65.6463	75.8189	205.133	42.9	57.05	87.2182	76.5403
Ddb2	chr2	115.692	210.105	860.616	362.039	1003.05	663.7	778.8	1579.1	1266.74
Ddrgk1	chr2	451.451	399.848	269.479	250.215	3439.48	456.65	387.85	1215.57	825.536
Ddx27	chr2	813.715	1197.84	1703.14	1728.03	587.05	103.55	100.6	649.67	869.289
Ddx31	chr2	899.48	1003.09	1315.45	1938.63	615.067	106.55	70.65	540.514	589.072
Defb29	chr2	46.5873	50.7135	36.5148	27.4848	21.5333	8.2	3.9	74.7552	51.2719
Dennd1a	chr2	88.3793	56.985	93.4677	67.5826	662.7	100.4	94.8	279.404	238.346
Depdc7	chr2	71.4571	72.3121	169.292	102.582	417.733	4.6	11.2	24.0079	237.432
Dgkz	chr2	4115.2	4299.51	4158.62	2296.17	5090.14	1675.7	2299	338.982	313.591
Dhx35	chr2	1041.3	1902.87	1962.14	1305.56	505.3	281.7	191.8	147.423	70.7057
Dido1	chr2	1366.19	1732.67	1344.6	1896.88	1299.1	184.275	155.2	423.611	366.064
Disp2	chr2	47.794	44.6227	31.1091	36.4115	190.9	16.5333	30.8333	48.6499	48.4846
Dlgap4	chr2	5277.06	8468.75	1808.49	2940.19	1914.48	233	142	470.965	508.569
Dll4	chr2	68.3257	64.6636	48.6563	29.4185	618.367	33.85	24.05	28.752	16.86
Dlx2	chr2	618.185	376.046	204.334	562.592	183.033	16.7	60.9	32.9277	34.9255
Dnajc1	chr2	3035.66	3274.58	1709.23	2363.6	1056.12	151.15	216.75	449.706	334.762
Dnajc10	chr2	4745.18	6450.23	5171.86	5886.42	3790.29	623.833	404.733	556.476	433.302
Dnajc17	chr2	216.696	329.18	1139.87	297.93	2401.52	260.3	170.367	298.42	265.484
Dnajc5	chr2	3694.63	8661.22	3763.66	3033.91	2780.75	674.58	780.9	723.008	687.644
Dnm1	chr2	254.262	433.772	1879.79	3252.49	101.8	16.3	25.25	132.649	73.9342
Dnmt3b	chr2	131.33	307.219	874.963	323.156	306.3	204.067	197.567	118.875	79.5885
Dnttip1	chr2	1271.09	1812.32	1686.36	1750.69	2224.2	527.95	521.2	502.966	345.239
Dolk	chr2	2120.7	1965.46	1946.85	609.237	2680.17	177.3	178	437.551	274.004
Dolpp1	chr2	1842.56	2288.39	2533.13	565.624	1333.1	54	143.2	196.208	142.357
Dpm1	chr2	1204.81	2068.95	1275.1	4774.33	255.7	63.9	67.4	29.9938	51.1011
Dpm2	chr2	2339.91	3111.4	2528.72	1840.05	3163.4	293.7	315.6	1019.24	657.558
Dpp7	chr2	8038.64	2506.12	11238.5	1089.16	981.856	43.0667	45.7333	366.405	150.325
Dsn1	chr2	154.935	191.745	308.844	446.485	576.733	294.2	371.4	225.08	460.321
Dstn	chr2	18767.9	35849.8	2097.64	8705.06	61124.2	147.5	160.1	5088.44	7075.66
Dtd1	chr2	930.547	4801.5	2988.65	1055.5	1209.72	135.6	89.35	1067.29	916.599
Dtwd1	chr2	311.324	309.275	367.151	1393.01	1046.23	240	172.4	184.797	144.778
Duox1	chr2	53.2071	65.2282	137.554	131.618	178.6	32.1	57.7	241.673	340.668
Duoxa1	chr2	44.1166	52.2351	34.1745	34.1356	123.6	8.2	16	682.838	882.848
Dusp19	chr2	40.0123	50.8696	44.9635	41.9841	630.778	112.933	80.5333	288.271	205.22
Dusp2	chr2	120.858	114.175	1019.11	105.653	1601.13	428.6	425.6	291.716	288.529
Dut	chr2	603.476	1378.85	1429.09	1875.28	1011.15	174.6	130.35	1785.92	1337.46
Dync1i2	chr2	22919.5	36863.7	9433.51	16157.1	8068	1253.7	957.8	2421.36	2282.2
Dynlrb1	chr2	35550.1	49386.8	36315.2	30451.9	15882.7	232.6	233.9	9636.99	9518.61
E030042O20Rik	chr2	31.9528	57.3959	29.6406	18.3038	101.933	5.9	27.3	155.264	98.433
E2f1	chr2	1427.74	1250.75	1145.45	487.728	324.444	30.8667	18.1667	309.16	450.283
Ebf4	chr2	124.102	232.855	144.114	348.125	91.8667	4	12.1	71.8718	28.8348
Echdc3	chr2	425.469	1033.94	1628.77	782.993	2615.5	80.3	81.2	865.743	383.134
Edem2	chr2	328.394	256.246	166.651	87.4059	2111.35	82.9	49	450.584	231.136
Edf1	chr2	50392.3	60222.8	33882.8	36004.7	12111.3	496.15	456.25	3718.9	4276.11
Egfl7	chr2	14847.2	5550.17	54.6606	339.396	2245.08	34.775	29.075	226.507	206.06
Ehd4	chr2	3530.62	3913.77	2468.94	1093.8	8446.23	75.9	49.5	555.082	1515.95
Ehf	chr2	76.9058	163.983	112.124	94.5332	2072.71	5.25	10.925	2798.08	3395.09
Ehmt1	chr2	1262.46	2405.88	1678.87	2876.16	4393.77	572.5	523.9	524.469	313.871
Eid1	chr2	1193.91	1989.52	384.161	1303.67	4633.69	688.767	469.833	2058.54	1419.3
Eif2ak4	chr2	1992.21	2764.21	1810.48	4095.79	685.067	65.5	59.65	65.9416	78.899
Eif2s2	chr2	9317.44	17437.5	22099.4	37704.1	7085.55	734.05	705.517	4609.2	7041.66
Eif6	chr2	7747.31	12413.8	7997.74	8086.03	6437.93	505.6	375.45	1408.27	3258.45
Elmo2	chr2	124.312	138.456	34.854	41.2111	1970.28	89.85	98.6	152.05	112.844
Elp4	chr2	129.478	176.024	309.455	219.656	474.067	15.35	14.35	224.33	188.186
Emilin3	chr2	21.4079	27.4931	50.2699	51.1663	312.233	45.1	67.4	19.4692	36.9195
Eng	chr2	4370.61	1256.95	883.251	66.0919	1524.56	64.5	82.1	100.848	63.0162
Entpd2	chr2	180.695	437.997	350.517	141.681	1180.33	36.7	69.3	291.79	463.099
Entpd6	chr2	74.4574	117.573	306.995	152.482	2025.9	174.8	86.1	185.373	150.147
Epb4.1l1	chr2	29.2749	45.7142	36.3939	28.0494	2014.18	32.5667	38.5	892.769	589.687
Ergic3	chr2	11734.4	17632.8	15525.4	14183	7796.09	386.825	215.325	2850.07	2178.96
Ermn	chr2	149.71	283.97	219.578	90.2634	86.2	1.4	8.05	95.8943	60.1067
Esf1	chr2	2126.09	3560.83	3179.65	9552.42	1218.36	237.933	255.633	943.356	971.1
Exosc2	chr2	310765	409973	446071	349491	590.6	78.55	65.15	360.593	367.234
Ext2	chr2	72.6479	100.355	144.422	168.798	1013.36	123.2	89.6333	184.556	118.112
Fahd2a	chr2	291.147	663.504	645.941	252.916	1794.63	117.68	101.2	753.271	574.451
Fam102a	chr2	1457.94	4462.17	6122.39	1014.07	2418.6	1319.45	1239.5	852.061	1196.58
Fam110a	chr2	1425.75	3363.95	1428.25	1473.67	6193.6	4.5	3.4	196.024	269.339
Fam129b	chr2	44548.1	52718	4927.61	39616.2	26358.6	30.6	86.4	2330.41	3386.84
Fam163b	chr2	66.9695	58.0868	39.4122	31.7721	131.883	12.3	6.25	18.6498	7.26862
Fam171a1	chr2	2066.97	2278.94	1458.5	750.924	675.233	22.8	8.1	434.93	228.822
Fam171b	chr2	423.319	323.033	294.105	239.216	136.567	10.15	36.05	35.4989	27.6629
Fastkd1	chr2	104.705	90.7986	203.197	101.671	622.6	109.3	61.3	218.836	205.49
Fastkd5	chr2	1158.14	1933.28	1877.62	1569.83	1530.27	257.8	177.1	627.28	449.588
Fbln7	chr2	46.3835	73.9363	251.359	21.4936	57.7667	12.1	40.9	80.4273	89.4258
Fbn1	chr2	7696.67	8826.14	422.475	1418.89	398.367	15.225	17.775	254.15	94.3293
Fbxo18	chr2	2011.57	2496.66	1357.11	1732.77	2037.17	594.3	505.9	265.726	179.494
Fbxo3	chr2	371.321	363.899	89.2273	203.765	1351.91	181.24	156.52	360.508	405.124
Fbxw2	chr2	187.295	210.841	265.502	157.407	429.795	130.314	127.414	280.743	268.849
Fbxw5	chr2	4756.95	6879.92	6092.34	4731.31	754.833	60.1	70.6	713.631	682.439
Fcnb	chr2	45.6807	48.7785	48.6039	51.0453	287.733	22.5	58.6	104.348	21.831
Fer1l4	chr2	27.7135	144.985	33.9389	25.3877	224.7	43.1	6.3	61.8266	105.498
Fgf7	chr2	13587.4	16612.7	1902.01	54048.3	173.3	18.3	29.7	45.5369	10.0615
Fjx1	chr2	620.855	821.183	34.9106	615.991	93.7889	13.8667	17.1667	411.752	317.332
Fkbp1a	chr2	23890.5	27655.4	16273.1	14273.8	15874.4	913.4	769.98	3026.38	2484.28
Fkbp7	chr2	1761.83	1599.29	292.57	2499.62	367.15	13.3	22.75	85.903	72.4356
Fmnl2	chr2	93.0263	124.986	148.033	143.298	656.233	31.4	69.1	168.897	268.76
Fnbp1	chr2	303.219	277.572	244.497	286.216	1044.66	252.333	312.233	806.564	430.324
Fnbp4	chr2	183.055	180.715	215.524	594.938	532.617	342.4	324.1	563.91	419.897
Fpgs	chr2	2301.95	3411.35	4752.2	3486.8	1224.3	130.5	231.4	68.9493	70.5957
Frmd4a	chr2	1653.38	1736.17	1239.9	2190.2	1867.43	95	183	865.324	487.113
Fubp3	chr2	292.326	346.865	361.386	491.48	2218.43	466.1	471.4	2746.99	2504.63
Fut7	chr2	385.743	122.19	83.628	76.0371	99.3333	4.7	5.1	54.4394	30.1552
Gabpb1	chr2	1222.98	2137.06	796.738	2223.84	1553.77	159.7	218.75	249.8	272.522
Galk2	chr2	1999.71	2272.12	1139.07	894.456	2650.47	135	96.2	284.47	267.546
Gapvd1	chr2	1750.24	2763.86	2868.42	3000.28	5125.88	635.3	538.52	1116.63	1131.64
Garnl3	chr2	825.692	2210.94	686.041	734.074	239.533	6.2	4.8	249.989	196.966
Gata3	chr2	798.876	589.213	420.152	375.161	185.267	49.6	86.7	13.3557	101.078
Gata5	chr2	192.914	224.572	122.851	112.465	113.6	8.4	4.65	79.8914	103.004
Gbgt1	chr2	50.8899	51.706	144.947	163.315	151.667	15.7	19.1	20.3142	34.9387
Gchfr	chr2	294.176	380.403	9049.66	570.729	389.567	17.8	1.7	82.1019	111.75
Gdap1l1	chr2	104.132	111.737	301.348	247.467	152.25	20.45	18.05	60.5633	46.5318
Gdf5	chr2	74.3038	48.7593	50.3648	30.5337	261.233	1.3	8.5	18.5117	24.961
Gfra4	chr2	391.946	545.761	340.715	231.895	619.267	78	123.2	12.594	8.10665
Ggt7	chr2	408.716	308.921	64.5112	308.18	32.6	2.6	4.1	49.2685	73.2033
Ghrh	chr2	131.434	163.428	264.145	144.516	114.833	6.3	7.7	94.5575	77.1697
Gins1	chr2	715.834	1201.07	2353.59	895.352	178.233	39.05	50.8	87.7766	150.934
Gle1	chr2	315.175	436.669	422.509	461.033	716.028	132.333	160.033	359.539	313.961
Glt6d1	chr2	28.538	43.0753	62.0789	44.0796	59.1667	17.8	28.5	45.8552	41.0554
Gm561	chr2	2726.59	3944.14	4302.9	3840.2	1507.23	296.8	248.4	558.823	645.265
Gmeb2	chr2	227.114	239.022	310.904	406.32	1627.07	164.85	83.15	62.9442	83.7422
Gnas	chr2	39084.9	54001.3	50966	42476.9	8781.99	553.7	403.2	1808.27	1945.5
Golga1	chr2	723.825	1329.58	1811.02	862.965	317.156	97.4	113.667	281.661	123.812
Golga2	chr2	3397.3	4856.54	2808.82	2060.76	5455.27	382.3	268.6	725.162	1100.99
Gorasp2	chr2	944.516	1436.9	409.534	1729.99	10899.2	181.75	143.5	1029.42	931.722
Gpd2	chr2	1391.17	2247.05	1639.48	1896.54	3203.54	136.2	166.967	1504.02	1757.83
Gpr107	chr2	1183.63	1452.08	926.389	1376.38	1341.19	101.92	133.66	159.588	155.41
Gpr155	chr2	61.6518	76.4128	101.121	91.5347	3161.47	47	91.6	1115.19	942.055
Gpsm1	chr2	57.3996	73.5129	55.7797	60.4688	479.022	276.7	434.633	103.729	134.21
Grin1	chr2	57.7533	66.639	59.8781	54.1576	346.2	3.9	14.75	95.977	24.3344
Gsn	chr2	30955.7	41710	14027.3	18651.9	26204.5	114.617	124.383	9145.82	5529.21
Gss	chr2	541.15	464.011	297.366	148.472	2285.7	76.8	68.8	955.159	1786.84
Gtdc1	chr2	448.595	1055.88	598.772	1256.24	384.767	103.467	113	77.5534	74.1693
Gtf3c4	chr2	184.704	268.244	144.063	164.303	1074.93	171	124.3	761.461	576.019
Gtf3c5	chr2	1557.24	2250.04	3650.36	1479.58	1526.57	121.1	127.9	392.733	387.474
Gtpbp5	chr2	2273.16	3216.22	3827.75	2277.49	771.833	113.6	82.3333	162.953	101.432
Gtsf1l	chr2	26.54	41.053	40.2483	43.5744	178.867	36.3	3.4	158.6	110.273
Gyltl1b	chr2	195.275	907.158	154.109	138.595	282.6	4.9	29	78.8964	119.519
Gzf1	chr2	396.198	433.547	867.57	1836.98	3311.8	244.1	198.6	333.394	88.6446
H13	chr2	4837	6632.34	5354.98	2630.86	2303.19	113.167	98.1167	236.738	136.925
Hat1	chr2	323.841	356.651	555.616	389.105	2021.57	679.6	678.3	813.476	1056.38
Hc	chr2	103.035	125.944	2971.1	85.0549	98775.9	19.5	50.4	69.5997	51.1362
Hdc	chr2	39.2713	39.5258	21.4267	44.7417	38917.2	28.6	37.35	163.507	100.444
Hipk3	chr2	3854.73	4693.83	2199.79	2932.41	6851.3	765.3	626.65	2176.87	2400.55
Hoxd8	chr2	429.677	75.391	1438.96	91.2657	103.7	7.55	15.75	64.7145	55.4113
Hrh3	chr2	61.7212	71.5193	78.2647	99.353	142.7	76.3	32.7	5.67553	21.4423
Hsd17b12	chr2	1561.97	1607.67	1411.46	1344.29	6602.67	329.6	275.95	901.817	1607.87
Hspa12b	chr2	193.527	98.9562	88.8816	27.9123	172.567	2.4	5.7	283.305	204.227
Hspa14	chr2	4290.73	5399.65	6316.55	6931.04	1005.71	302.767	257.767	433.89	441.576
Hspa5	chr2	74114.3	87032.6	228588	91697.2	40393.4	2136.97	3199.9	5674.97	8293.01
Id1	chr2	14958.6	18131	319.715	627.039	1901.83	3.5	34.1	1115.39	597.858
Idh3b	chr2	1947.55	1980.15	2712.29	1747.31	5110.2	477.867	483.233	1439.72	1428.72
Ier5l	chr2	3515.79	3713.7	1688.35	3367.81	1526.22	11.2	5.8	26.2065	55.0673
Ifih1	chr2	812.981	2489.11	189.293	2737.19	2921.47	278.1	327.3	637.41	345.478
Ift52	chr2	1503.09	2902.23	2474.23	2172.61	1979.37	180	140	427.406	348.711
Il15ra	chr2	249.709	382.74	927.337	407.948	506.567	23.9	49.45	186.197	95.2956
Il1rn	chr2	184.052	84.7127	34.3518	37.7942	2174.72	19.7667	79.9	405.333	1622.01
Ino80	chr2	437.25	582.179	71.3932	666.598	1029.53	123.6	148.45	387.336	307.376
Inpp5e	chr2	372.47	456.549	341.992	489.124	722.283	109	104.3	826.183	937.978
Itch	chr2	3968.26	6311.44	2243.04	2595.31	943.217	235.6	245.025	351.095	277.833
Itga6	chr2	2577.3	10928.7	3225.23	309.295	5329.62	407.25	485.35	4393.05	5530.06
Itgav	chr2	1916.84	1770.67	576.846	871.533	2089.23	197.96	241.42	1295.45	1707.45
Itih2	chr2	96.0777	139.983	42.4946	127.811	895.967	19	26.6	330.598	143.325
Itpa	chr2	4775.59	9426.5	5568.41	69.4561	842.65	107.9	123.55	164.568	160.614
Itpka	chr2	53.9083	118.267	626.12	116.674	850.733	4	24.3	14.3945	5.81097
Ivd	chr2	1252.33	1744.34	1647.52	851.225	4885.25	151.85	99.55	623.724	359.628
Jph2	chr2	83.0766	90.8036	46.9297	37.4199	529.383	30	26	77.8266	82.762
Kbtbd4	chr2	1702.79	2374.83	1754.96	1853.01	1144.17	173.7	98.3	338.079	443.026
Kcna4	chr2	109.729	276.221	693.885	473.336	112.683	9.8	7.45	58.4982	62.1293
Kcnip3	chr2	85.5424	130.487	56.3579	298.754	68	10	9.35	56.1392	70.3059
Kcnj3	chr2	30.381	27.4861	29.2983	28.5727	154.933	6.8	5.975	16.7333	13.6828
Kcnk15	chr2	164.473	160.801	102.109	97.6089	185.567	2	38.8	56.7069	48.3804
Kcnt1	chr2	56.0773	58.3491	47.93	27.7525	122.844	13.6333	18.2	39.874	37.806
Kif16b	chr2	812.267	1066.31	1331.26	1025.54	996.344	100.633	73.7667	374.48	300.12
Kif18a	chr2	198.292	311.085	303.553	635.573	127.367	31.7	22.5	21.9454	21.0833
Kif3b	chr2	104.365	164.834	85.3643	97.8033	685.867	69.25	78.575	276.265	186.458
Kin	chr2	879.973	1365.8	660.242	727.893	682.233	185.8	383.1	1337.53	1388.36
Lama5	chr2	8008.36	78384.8	23726.9	1843.88	1337.93	24.2333	44.7	727.991	689.74
Lamc3	chr2	103.118	101.031	27.2699	38.6826	197.45	16.15	22.25	10.6315	26.5443
Lass6	chr2	115.793	105.917	113.987	201.638	1076.55	58.25	117.7	774.77	989.267
Lbp	chr2	242.163	108.856	60.2544	372.343	15325.5	15.85	5.45	1329.18	703.198
Lcmt2	chr2	780.785	967.036	203.03	321.106	1598.67	120.7	113.3	534.013	240.631
Lcn12	chr2	370.196	614.506	537.731	342.366	112.367	10.8	49.1	182.908	149.221
Lcn2	chr2	2063.82	4677.94	9799.22	95865.4	48523.7	13.4	3.1	16.4964	27.9105
Ldlrad3	chr2	1639.87	4968.39	7179.63	5859.7	3773.13	16.2	13.6	2999.8	3143.24
Lhx6	chr2	804.718	377.191	244.264	200.744	112.317	2.8	20.9	56.5132	66.3845
Lime1	chr2	1287.01	2080.84	2344.78	2313.86	611.844	367.767	441.1	98.0242	80.602
Lin7c	chr2	611.451	845.459	338.716	430.189	1748.29	238.225	226.725	2560.32	2714.4
Lmo2	chr2	2852.96	1019.94	2413.48	29.9123	1246.87	19	77.8	121.784	84.5027
Lmx1b	chr2	171.044	321.221	1482.13	1568.84	156.317	11.25	10.25	41.749	23.4039
Lnp	chr2	146.189	147.81	81.1743	168.869	245.733	64.8	76.4333	158.32	144.997
Loxl2	chr2	3451.76	4066.28	133.399	294.161	155.9	6.65	4.3	47.1655	28.6776
Lpin3	chr2	1432.56	1696.85	5804.24	915.179	329.233	1.3	2.2	255.826	70.5316
Lrrc26	chr2	55.7299	42.7883	42.8522	34.2776	3476.93	23.4	33.7	924.792	644.693
Lrrc57	chr2	1583.21	1668.86	2183.39	1562.27	592.383	38	52.55	402.579	295.221
Lrrc8a	chr2	7269.17	10929.6	6770.36	6582.3	3046.6	162.3	133	1220.73	1271.24
Lrsam1	chr2	950.502	1449.77	3151.41	2447.59	858.467	87.1	11.7	305.038	138.017
Lsm14b	chr2	784.065	1433.04	753.986	830.489	1896	238.8	151.5	1483.15	1232.44
Ltk	chr2	75.2561	139.696	46.8238	42.5335	349.7	15.2	48.4	66.263	56.4406
Lypd6	chr2	53.0079	63.6055	40.632	43.5864	214.933	8.4	14.7	157.059	113.345
Macrod2	chr2	65.8653	67.3474	71.7434	65.8414	292.367	7.25	20.1	139.279	104.551
Madd	chr2	3229.58	9677.26	12855.3	11426.1	1263.52	711.5	525.7	759.885	648.042
Mamdc4	chr2	74.9027	92.0729	226.822	249.028	339.5	12	13.3	129.288	125.571
Man1b1	chr2	5452.27	8512.99	9221.22	4854.12	1378.23	19.3	55.6	442.668	206.53
Manbal	chr2	4908.22	7936.74	4082.29	4513.56	743.783	63.65	107.55	420.587	223.566
Map1lc3a	chr2	1063.23	1244.17	355.81	532.762	33707.6	538.9	341.75	7035.06	5003.15
Mapk8ip1	chr2	1471.16	2030.89	240.59	1530.29	757.317	21.75	23	219.91	146.066
Mapkap1	chr2	506.687	519.652	196.962	288.3	1820.43	273.6	157.8	872.616	973.355
Mapkbp1	chr2	69.9179	82.3903	84.5894	92.9549	3254.38	82.05	77.8	860.835	2105.58
Mapre1	chr2	1898.57	2788.85	1156.48	1190.75	5315.15	720.42	784.86	1398.83	1585.68
Mastl	chr2	202.338	269.872	173.395	411.812	124.522	19.0667	19.9	211.848	209.671
Matn4	chr2	83.0277	246.67	35.523	50.7984	11618.1	2.3	22.6	25.4942	11.1115
Mbd5	chr2	418.497	626.925	310.128	626.286	338.9	31.4667	33.2667	179.992	108.77
Mcm10	chr2	681.547	1152.8	1420.29	1591.6	277.9	27.8667	23.8	78.5059	99.9365
Mcm8	chr2	62.6705	83.414	144.716	128.849	332.833	72.9	57.1	141.989	152.641
Mcts2	chr2	1553.19	2211.32	211.898	806.387	1049.47	52.9	108.6	599.639	441.476
Mdk	chr2	605.832	1868.65	283.419	191.155	701.233	55.7	56.9	583.161	289.606
Med19	chr2	1195.19	2418.26	1317.56	1750.84	2215.58	111.05	67.15	738.979	1106.98
Med22	chr2	2205.27	2218.62	3006.87	2023.31	1783.57	64.9	22.4	486.162	421.374
Med27	chr2	1600.81	1921.54	1168.84	1056.69	1078.73	70	8.6	180.201	244.489
Meis2	chr2	1292.27	1832.14	871.152	482.081	135.942	9.875	10.65	179.507	328.178
Mett5d1	chr2	858.686	1214.63	643.934	929.067	630.45	71.75	66.85	221.394	184.666
Mettl11a	chr2	3463.12	5431.76	5060.12	6596.9	758.183	65.6	92.95	2164.6	1603.35
Mettl5	chr2	581.33	981.16	1576.12	1339.59	1483.13	294.4	232.9	577.144	646.982
Mettl8	chr2	51.8949	44.9825	69.812	44.8933	868.6	249.5	175.4	838.356	537.068
Mfap1a	chr2	400.361	641.97	1154.98	271.185	4963.8	721.45	884.45	1217	1053.38
Mga	chr2	254.976	349.768	589.084	467.098	746.273	74.14	86.42	290.183	298.433
Mkks	chr2	1124.12	925.182	1166.67	1152.04	999.8	142.45	143.05	574.358	670.453
Mllt10	chr2	149.279	213.395	237.793	227.027	539.533	270.425	246.85	287.044	281.407
Mmp24	chr2	65.6546	97.8967	67.2378	64.2563	206.489	25.9	47.2333	259.705	233.394
Mocs3	chr2	1846.35	2898.48	557.599	1799.55	820.383	49.35	56.8	80.1416	103.729
Morn5	chr2	32.0261	44.5703	120.495	29.1425	619.967	5	22.8	156.297	54.0311
Mrps2	chr2	872.939	1046.89	1699.16	981.224	1138.7	166.75	102.15	745.518	787.072
Mrps26	chr2	3288.35	5423.12	4665.5	4412.64	1363.48	572.3	614.85	470.769	464.307
Mrps5	chr2	224.207	312.81	407.527	404.033	490.167	49.12	27.06	457.404	293.643
Mrrf	chr2	63.4243	49.3341	98.8303	37.6538	1857.93	346.2	189.1	404.559	294.438
Msrb2	chr2	2358.61	2987.19	33.0546	70.6755	1415.8	100.7	70.5	156.689	100.684
Mtap1a	chr2	154.974	100.797	100.728	178.973	499.667	22	43.75	335.018	256.036
Mtch2	chr2	6825.26	8058.28	6093.45	8898.49	2488.38	243.117	218.933	419.75	494.106
Mtx2	chr2	5037.63	7745.17	12293.8	8745.11	2106.67	171.2	112.8	1241.47	1108.86
Mybl2	chr2	999.744	1812.99	1413.55	994.695	278.533	15.1	13.6	79.8052	101.67
Myef2	chr2	371.038	918.216	1450.08	1023.31	648.267	66.85	115.35	452.475	438.116
Myl9	chr2	62898.6	136755	59.3767	11535.6	921.033	2.1	4.5	253.709	56.4034
Mylk2	chr2	206.783	400.668	984.992	1055.29	409.5	11.6	58.7	109.499	41.7416
Myo3a	chr2	87.1929	162.051	56.7105	44.6784	34.0667	1.8	3.1	428.409	122.754
Myo3b	chr2	557.734	859.86	2134.95	1946.23	233.2	16.7	16	16.5577	38.2458
Nacc2	chr2	1799.06	3301.32	3002.18	1150.53	925.7	39.525	41.35	420.263	285.143
Nanp	chr2	289.668	527.726	233.994	658.643	1460.77	494.3	331.4	507.493	231.889
Napb	chr2	96.6085	115.038	314.413	287.822	133.711	9.76667	12.9833	94.3378	83.6454
Nat10	chr2	1505.09	2052.35	1848.1	2893.99	399.6	79.6	70.15	208.723	242.474
Ncaph	chr2	2575.59	3773.82	3782.42	4706.64	1043.35	78.4	111.25	96.2113	262.519
Nckap1	chr2	4714	5725.54	4315.76	6726.53	9215.37	442.5	367.7	4764.68	6301.56
Ncoa3	chr2	970.41	1395.49	2528.24	691.133	846.65	324.1	388.45	1219.76	638.373
Ncoa5	chr2	6092.9	7995.57	19535.9	9309.3	1808.73	140.3	91.1	353.329	428.096
Ncoa6	chr2	2244.85	3255.27	2837.97	2510.6	3462.8	424.7	332.6	294.022	300.668
Ndor1	chr2	34058.9	52918.5	60810.9	52520	436.167	136.5	157.65	209.626	191.837
Ndrg3	chr2	2909.94	2425.11	5307.99	3711.54	1456.05	407.95	343.85	547.211	540.717
Ndufa8	chr2	1462.89	1889.35	2008.64	1411.88	8123.03	726.9	599	2229.17	3009.52
Ndufaf1	chr2	888.785	1682.51	1632.72	1395.79	1963.33	220.7	160.1	205.476	186.867
Ndufs3	chr2	19444.1	28170.7	35004.1	28025.9	12504.6	625.9	521.3	2496.08	3040.21
Neb	chr2	64.5359	60.5437	38.7674	33.5603	15.9667	40.2	42.6	52.2347	26.1303
Necab3	chr2	89.2434	81.9924	388.43	122.554	157.583	10.1	24	88.3562	31.7435
Nek6	chr2	1341.34	1410.62	1670	3473.27	1570.67	26.3667	40.9667	489.127	239.611
Nelf	chr2	2294.59	3859.59	5859.41	5583.43	3027.85	371.025	488.6	890.961	882.309
Nespas	chr2	24.6506	30.2937	27.4653	25.3112	146.6	5.4	5.9	97.4126	88.0884
Neurl2	chr2	1419.54	851.212	2106.6	568.511	642.3	85.3	33.5	139.624	67.841
Neurod1	chr2	22.4427	26.9667	36.0949	18.793	172.667	19.85	27.35	18.0295	64.6077
Nfe2l2	chr2	13650.7	17196.7	12931.4	15643.1	14900.5	420.55	437.4	2755.24	3308.32
Nfs1	chr2	2047.62	3493.61	5255.88	2761.97	1921.05	204.45	161.15	154.094	146.247
Nkain4	chr2	2524.66	379.701	28.8857	29.13	679.533	8.8	14.2	99.6158	51.1365
Nkx2-2	chr2	118.527	131.888	162.964	127.549	163.367	20.4	13.3	5.70624	49.0016
Nmi	chr2	566.704	1160.44	610.87	1588.55	2475.97	1032.6	806	718.803	584.765
Nmt2	chr2	635.588	896.041	1359.34	537.169	1272.34	193.675	271.85	516.671	525.194
Nnat	chr2	187.481	171.242	32.5662	29.6925	8955.5	4.2	36.3	104.257	115.155
Nostrin	chr2	81.1846	52.4656	35.8618	29.1822	880.633	1.3	4.3	211.022	261.543
Notch1	chr2	90.3369	70.8268	41.7743	20.0453	1982.13	415.7	316.3	1129.45	1984.83
Npdc1	chr2	16307.6	20884.3	19659.2	16029.6	5104	37.3	37.2	1102.07	996.919
Npepl1	chr2	803.802	1044.23	1422.92	855.953	4093.97	331.8	223.8	706.981	604.229
Nr1h3	chr2	819.482	263.89	2050.7	35.8763	1231.47	26.8	87.4	201.339	173.896
Nr4a2	chr2	1259.87	1742.22	1314.58	3359.67	1619.72	119.867	341.817	1277.11	1773.31
Nr5a1	chr2	67.4857	99.1297	79.8058	71.1092	124.85	5.1	24.5	120.099	91.7329
Nr6a1	chr2	28.8495	34.7152	65.0132	48.6378	280.133	20.98	27.12	124.759	230.157
Nrsn2	chr2	141.841	289.415	491.323	288.564	107.533	8.3	7.55	35.7054	35.8599
Nsfl1c	chr2	6399.31	9663.11	6282.25	8916.45	10117.8	1293.5	977.7	1128.83	1164.56
Nsun6	chr2	115.613	170.189	168.982	146.229	342.183	64.95	48.7	138.42	91.199
Ntng2	chr2	40.3542	61.5522	73.329	77.2205	34.9333	27	33.35	27.3645	15.7936
Ntsr1	chr2	41.8864	48.9779	66.18	71.0355	75.4667	4.8	5.3	53.7347	47.4271
Nudt5	chr2	1647.94	2444.15	1972.56	1924.48	1023.92	122.25	109.45	188.988	216.185
Nup160	chr2	910.052	1483.22	1581.1	1702.88	1078.18	236.4	234	140.55	193.424
Nup188	chr2	66.4341	108.973	71.7266	98.0412	551.783	67.3	92.15	532.617	457.271
Nup214	chr2	141.744	208.145	178.054	183.573	3319.65	308.65	217.85	926.483	628.926
Nup35	chr2	3225.68	3932.13	2528.18	2820.31	1395.47	384.6	262.5	168.078	164.323
Nusap1	chr2	529.194	637.966	1015.43	1668.96	405.889	29.4667	35.8667	211.699	346.227
Nxt1	chr2	5882.66	8496.59	6003.34	8675.39	2889.43	314.8	258.2	321.089	625.702
Odf2	chr2	248.604	461.12	329.662	688.579	697.927	161.86	158.84	341.626	339.437
Ogfr	chr2	5158.61	7504.42	3768.68	6617.36	4034.47	523	373.5	295.776	217.322
Oip5	chr2	108.892	106.562	126.948	137.678	102.333	26.8	5.1	173.927	261.862
Ola1	chr2	5760.52	8605.41	6899.45	9752.68	958.825	181.6	137.825	1249.94	1643.01
Olfm1	chr2	603.989	353.413	29.5628	28.9175	264.1	4.76667	10.5333	227.535	65.1183
Olfr73	chr2	47.4605	52.7175	57.8664	67.1292	45.4	11.5	4.3	94.8226	34.7392
Olfr74	chr2	123.585	245.032	294.605	195.008	97.6	9.7	1.2	8.19341	21.7413
Oprl1	chr2	102.522	95.4579	48.1181	57.2438	112.011	11.4667	6.33333	10.8735	9.82274
Osbpl2	chr2	2197.87	3518.18	12724.9	5118.47	6070.7	722.5	503.6	780.521	643.107
Ovol2	chr2	505.13	1334.71	707.673	1006.64	928.133	9.5	48	235.791	186.571
Oxt	chr2	115.62	134.847	113.639	147.189	1733	146.5	150.8	426.32	481.216
P2rx3	chr2	56.0809	64.3109	120.595	94.5997	46.3556	16.4333	5.93333	34.3382	82.6155
Pacsin3	chr2	1161.57	3072.64	1575.6	2340.76	1673.03	29.9333	35.2	398.859	568.639
Pak6	chr2	121.323	636.101	49.6438	36.485	720.45	22.9	38.45	225.75	307.5
Pak7	chr2	100.731	110.205	114.773	118.24	73.6111	2.73333	3.1	16.8565	12.1943
Pank2	chr2	764.875	1255.68	411.322	576.619	1012.92	372.1	365.767	507.326	486.613
Pax8	chr2	75.931	130.776	666.683	693.267	151.717	13.6	23.3	86.2399	108.012
Pbx3	chr2	812.056	2617.2	29.7062	1694.36	2917.03	18.95	23.85	131.925	236.263
Pcif1	chr2	60.3876	81.8229	65.4551	59.8951	1754.17	428	167.7	231.113	180.351
Pcmtd2	chr2	733.568	1342.75	3285.42	2709.42	3501.03	1126.55	1015.6	945.585	502.247
Pcna	chr2	10090.8	12201	20201.9	11163.1	19414.9	2853.1	2248.1	4390.36	7016.81
Pcsk2	chr2	90.335	122.868	134.501	92.2339	101.333	2.94	14.24	24.6014	34.1557
Pdcl	chr2	1003.16	1499.03	2081.93	1084.82	3251.5	452.25	310.95	804.115	637.923
Pde11a	chr2	57.6171	60.1156	55.8664	65.3978	93.6167	5.35	22.7	145.602	111.722
Pdhx	chr2	266.156	272.933	571.606	299.571	1333.6	83.8	74.2	159.518	200.487
Pdia3	chr2	38266	35167.6	45518.8	19004.9	12602.6	245.05	180.9	3667.68	4102.53
Pdk1	chr2	267.189	265.061	465.966	560.515	904.125	117.275	135.125	355.36	340.31
Pdrg1	chr2	9516.22	10913.5	9184.48	6123.95	1089.18	242.7	257.5	1362.65	1201.59
Pdss1	chr2	331.554	479.425	785.761	504.239	169.367	20.7	25.15	79.0874	133.837
Pdyn	chr2	82.4791	109.608	118.788	95.3597	42.4333	5.3	23.2	19.5665	9.06701
Pex16	chr2	614.085	684.612	861.093	467.643	1336.27	99.15	67.9	132.356	175.518
Pfdn4	chr2	608.624	1239	852.077	1062.89	1744.83	163.6	172.7	653.692	959.909
Pfkfb3	chr2	6224.55	7331.57	147.16	2937.98	563.55	59.75	54.65	95.9281	204.182
Phf19	chr2	194.993	174.66	367.223	156.859	423.033	44.45	60.85	102.636	108.672
Phf20	chr2	795.967	1216.34	2157.13	2269.47	931.073	277.8	205.24	206.718	195.436
Phf21a	chr2	1629.42	2437.43	776.084	2036.39	701.507	131.3	146.04	528.903	394.765
Phospho2	chr2	260.858	271.761	182.54	351.796	747.811	135.1	86.1333	365.241	512.894
Phpt1	chr2	1897.74	3582.17	11259.7	8102.65	9590.27	37	10.5	3257.78	3126.33
Phyh	chr2	1308.86	2612.59	3182.08	8360.35	3790.2	458.9	405.5	1865.36	1300.89
Pigt	chr2	2529.99	3382.98	1446.72	919.735	483.167	60.8333	36.6	78.5161	110.605
Pigu	chr2	3009.38	3487.76	2844.88	1774.73	1946.29	140.767	127.767	714.787	675.249
Pip4k2a	chr2	271.906	242.007	162.519	74.2081	1119.42	1231.45	823.925	185.944	99.9202
Pip5kl1	chr2	92.6115	124.4	150.331	105.989	188.867	12.9	44	29.9274	17.5655
Pkig	chr2	7062.2	7474.22	8062.77	1961.24	2427.23	63.2	42.4	2708.4	1771.58
Pkn3	chr2	1007.65	659.336	310.577	628.863	134.467	14.1	27.2	482.395	584.522
Pkp4	chr2	476.024	418.058	520.407	314.751	5503.75	538.6	508.7	3099.71	3355.6
Pla2g4b	chr2	218.161	292.389	824.865	373.339	133.267	28.5	19.4	111.828	92.106
Plagl2	chr2	208.48	533.811	370.754	156.138	513.008	85.625	51.225	480.053	371.891
Plcb1	chr2	148.052	65.6212	34.9359	150.179	221.087	4.96	28.36	205.281	81.513
Plcb2	chr2	83.8014	88.5314	107.028	82.4503	501.767	57	99	492.806	290.98
Plcb4	chr2	545.701	451.278	298.212	1646.78	355.587	24.74	46.32	720.658	386.747
Plcg1	chr2	60.0272	72.7395	72.2852	75.3672	1723.9	380.667	362.867	814.318	534.146
Pldn	chr2	3887.02	4450.23	3665.57	5807.02	1581.6	299.633	206.7	592.202	367.229
Plekha3	chr2	4670.22	5422.74	5064.45	5599.01	708.889	150.133	149.733	152.349	101.595
Pltp	chr2	457.687	313.743	3433.86	993.065	24366.1	103.65	117.4	2926.49	2956.51
Pmpca	chr2	1465.56	1975.7	1600.37	1396.51	2497.93	252.8	299.3	1230.89	1374.14
Pnpla7	chr2	1211.56	362.488	401.173	262.385	1474.7	704.1	558.6	233.284	212.46
Pofut1	chr2	1087.77	1069.81	1535.5	1023.43	733.256	95.4333	56.0333	386.833	119.796
Polr1b	chr2	241.982	261.806	740.733	610.461	853.467	74.3	42.8	257.209	240.114
Polr3f	chr2	112.122	110.751	202.23	133.712	530.513	50.04	68.36	155.424	90.8522
Polr3k	chr2	645.396	1264.23	865.452	494.799	740.778	125.733	91.9167	440.997	389.791
Pomt1	chr2	159.594	178.9	134.99	232.866	809.833	18.1	41.8	142.024	130.388
Ppapdc3	chr2	186.97	97.3998	34.1068	39.8768	77.3333	1.4	6.4	29.0828	49.9417
Ppig	chr2	777.851	1304.95	804.616	882.289	1600.2	394.2	376.033	1694.61	2014.93
Ppp1r1c	chr2	23.2759	26.6173	44.4705	18.9143	197.433	30.3	49.8	96.7593	155.173
Ppp2r4	chr2	8405.06	11917.4	9815.81	8765.7	4053.73	192.333	106.667	1212.91	1275.09
Ppp6c	chr2	5184.39	7050.65	4802.46	3006.4	5183.98	670.8	462.2	1222.24	1132.33
Prkra	chr2	1030.43	1664.64	1400.95	1389.37	957.9	46.5	65.1	186.278	210.851
Prnp	chr2	13595	13183.5	6502.82	10503.5	41140.2	70.7	161.55	811.953	1161.85
Procr	chr2	8149.06	4220.4	368.881	665.152	1372	3.6	37.2	2556.73	4828.52
Prosapip1	chr2	102.358	101.157	84.0036	37.6498	610.367	23.2	8.1	360.01	377.257
Prpf18	chr2	1641.82	2139.04	2349.42	1917.82	2452.63	362.3	295	261.671	224.9
Prpf40a	chr2	734.413	1080.3	975.495	1693.75	803.389	112.067	118.917	455.961	440.48
Prpf6	chr2	1583.29	1513.04	757.646	1011.54	3538.72	584.167	555.567	2039.22	2359.51
Prrg4	chr2	98.4159	162.455	222.23	251.174	284.1	26	40.7	582.683	1606.65
Psd4	chr2	111.562	81.2561	55.6299	61.086	914.733	171.75	142	119.036	171.894
Psma7	chr2	21377.6	36816.4	20365.5	27392.8	8648	535.05	523.8	4991.95	5714.14
Psmb7	chr2	1999	3747.63	3500.28	3378.25	34180.1	750.3	197.5	4524.27	4828.66
Psmc3	chr2	20965.3	28713.6	10236.7	11959	7703.4	905.8	948.5	1976.81	2125.78
Psmd14	chr2	1153.02	1321.77	905.282	1432.03	10747.3	2327.7	2028.4	4751.35	6317.95
Psmd5	chr2	4971.94	5278.02	2969.6	2958.41	4313.03	518.8	390.9	1187.16	1117.06
Psmf1	chr2	86.3015	108.635	47.0842	132.251	1343.96	176.725	111.875	211.429	145.829
Pter	chr2	631.25	608.113	362.183	1039.23	337.35	8	4.8	274.516	183.875
Ptgds	chr2	137.41	140.612	460.753	281.35	475.583	13.2	36.5	15.5449	17.2466
Ptges	chr2	6932.03	8606.5	12055	7985.29	1335.77	12.6333	26.3333	1261.75	1430.51
Ptges2	chr2	543.032	820.158	3059.23	1194.63	1730.7	86.7	5.8	414.995	348.646
Ptgis	chr2	13385.1	22293.8	744.05	13996	918.4	2.45	12.9	40.1024	29.7219
Ptgs1	chr2	13090.9	22068.7	2634.67	6843.69	17504.5	3.6	4.65	638.774	782.895
Ptpla	chr2	13548.1	20319.7	8102.08	6554.66	4034.05	98.25	57.3	204.805	199.292
Ptpn1	chr2	652.865	328.106	247.174	553.063	9693.12	755.65	893.1	1063.03	1794.81
Ptpra	chr2	5329.76	5982.14	2972.47	5694.94	919.233	206.35	120.3	353.074	225.945
Ptprj	chr2	124.889	251.042	58.9825	129.273	428.242	10.025	16.4	517.716	526.854
Ptrh1	chr2	5374.64	9305.26	1694.08	3741.83	421.967	44.4	51.5	89.5012	52.0293
Pxmp4	chr2	365.013	386.147	408.034	287.422	2877.25	87.55	83.55	232.372	129.787
Pygb	chr2	233.013	794.813	68.6509	82.3752	12411.1	337.5	195.6	3050.55	2305.56
Qsox2	chr2	79.8206	72.423	59.8163	21.3908	1518.27	122.4	76.2	607.388	678.165
Rab14	chr2	9924.09	11290.6	13685.9	11031.5	4988.75	552.729	542.4	1497.94	1454.26
Rab22a	chr2	1843.04	2787.79	4591.8	2279.14	1500.03	201.15	226.425	1135.36	959.565
Rabepk	chr2	164.299	209.52	67.4134	120.451	707.373	62.4	68.62	674.24	618.233
Rabgap1	chr2	63.7807	81.8672	36.0305	58.1321	1310.77	208.4	178.9	580.621	406.326
Rad51	chr2	525.85	715.106	822.905	674.029	522.8	71.6	55.5	148.385	348.929
Rae1	chr2	1288.66	1899.65	3249.66	3007.04	1231.11	169.533	199.5	809.564	467.576
Ralgds	chr2	760.695	981.979	703.102	739.259	2750.5	28.8	71	529.932	815.98
Ralgps1	chr2	205.756	475.377	994.826	511.009	233.744	45.2	68.4	166.993	64.7602
Raly	chr2	17247.2	22937.8	8062.68	16923.3	969.833	49.2	51.95	915.704	1001.08
Rapgef1	chr2	1873.6	2411.97	1968.86	1425.26	758.667	158.15	145.3	620.618	833.894
Rapsn	chr2	5274.16	8898.94	28178.7	23455.8	106.2	3	3.1	7.66587	9.93869
Rassf2	chr2	735.881	769.691	282.749	3971.46	647.167	41.8333	33.1667	37.325	14.8493
Rbbp9	chr2	704.839	925.092	744.263	1604.17	1133.73	80.9	45.5	670.919	375.368
Rbck1	chr2	8180.86	13145.3	11805.4	10816.4	4038.27	731.4	477.8	458.661	204.006
Rbl1	chr2	330.963	391.671	1323.32	320.194	421.408	304.975	190.65	169.299	243.325
Rbm12	chr2	740.681	1402.45	1365.76	1152.48	1011.41	263	249.767	1252.6	1315.26
Rbm18	chr2	4287.6	5636.48	5199.19	6801.4	1507	315.267	299.167	441.846	277.459
Rbm38	chr2	182.001	218.179	550.146	243.191	1768.63	53.4	116	204.882	199.792
Rbm43	chr2	1654.99	1753.63	2121.38	1440.07	2496.6	475.7	173.9	592.326	321.966
Rbm45	chr2	932.557	1679.14	158.224	131.69	3969.5	738.6	777	1363.31	742.749
Rbms1	chr2	13648.2	18984	4514.07	11509.7	7150.35	1009.45	1228.55	4363.42	5127.84
Rbpjl	chr2	104.79	126.103	94.7631	79.7772	1198.33	4.1	6.35	60.9284	41.4868
Rc3h2	chr2	1970.79	4340.23	714.13	916.612	639.992	161.738	150.512	162.035	146.294
Rcn1	chr2	9408.69	9588.37	11133.4	18607.2	547.067	125.05	150.05	553.81	932.138
Rexo4	chr2	5337.66	8879.63	7120.47	8346.58	2122.53	589.4	530.35	901.412	887.516
Rgs19	chr2	4116.79	5440.71	1514.79	4969.87	1733.82	593.7	424.25	423.372	245.049
Rif1	chr2	588.63	1270.89	2462.71	3513.87	1025.5	331.36	409.62	455.598	381.875
Rin2	chr2	950.035	1895	104.862	51.1133	2505.7	1.5	4.9	1379.43	1406.13
Rnd3	chr2	5658.79	14805.4	1419.65	8069.45	2133.8	10.05	3.55	5188.41	7853.19
Rnf114	chr2	2796.12	4247.46	3085.15	4662.58	3795.67	536.4	492.78	1539.2	1234.09
Rnf24	chr2	801.599	877.061	500.38	623.463	417.383	27.35	43.55	384.703	415.649
Rpap1	chr2	2293.06	3185.34	1106.97	1219.41	592.783	118.65	89.725	375.418	283.285
Rpl12	chr2	79842.6	123485	174347	163917	23322.7	3955.1	4764.7	4524.84	6266
Rpl35	chr2	151685	238284	251565	207984	60774.7	7405.02	6571.3	16398.9	18371.9
Rpl7a	chr2	10718.7	16713.9	16096.3	14895	92884.4	8143.5	10080.8	14387.6	17430
Rpn2	chr2	12109.9	18930.4	26131.1	16988.3	18548.7	665.5	308.2	1315.47	1202.59
Rprd1b	chr2	425.981	896.936	250.335	198.932	1109.76	145.367	113.467	355.928	220.618
Rps21	chr2	926.882	1445.53	1871.23	2429.66	48544.8	7614.46	7734.32	18191.1	18793.6
Rps29	chr2	120841	162863	168344	114659	113682	13166.4	18468.2	21293.4	23071.9
Rrbp1	chr2	6639.74	7501.95	6558.6	5513.72	3805.71	245.925	301.75	1371.2	1301.96
Rspo4	chr2	37.7398	51.0966	68.8246	44.8412	62.8333	2.8	11	33.4706	28.1399
Rsu1	chr2	32699.2	43291.4	9009.75	13800	2656.87	91.45	76.95	851.388	608.339
Rtel1	chr2	1168.6	2052.9	3414.51	1817.29	198.933	104.625	76.8	144.103	115.678
Rtn4rl2	chr2	51.6465	90.2345	69.9059	60.0087	346.533	32.5	45.7	14.2287	18.6286
Rxra	chr2	138.767	157.474	115.392	181.457	1156.04	23.5	30.7667	472.297	375.452
Ryr3	chr2	70.0132	129.368	37.2582	41.2194	103.767	20.5667	9.76667	40.6593	46.6814
Sall4	chr2	537.807	1390.44	6573.17	7111.28	70.7333	9.1	44.85	98.4036	49.0814
Samd10	chr2	175.765	331.751	326.068	366.263	640.167	17.65	12.2	245.623	137.909
Samhd1	chr2	4609.38	7394.9	1764.26	2399.86	1844.49	1293.4	1575.18	422.161	510.564
Sardh	chr2	120.182	151.897	689.39	678.782	451.333	16	4.95	43.069	39.1629
Scand1	chr2	16483.9	23064.9	544.256	18309.7	8711.17	970.3	659.4	11.5424	94.7664
Scg5	chr2	61.7457	103.705	107.087	96.693	234.233	156.5	136.1	8.96068	85.2914
Scn1a	chr2	56.7182	81.6586	854.601	276.404	57.3444	5	11.3667	58.6681	43.9391
Scn2a1	chr2	136.549	88.8978	93.0382	95.5871	50.7833	4.425	12.925	92.4213	51.5358
Scrn3	chr2	118.927	110.296	65.8319	35.1722	1035.68	41.4333	28.2333	281.829	169.048
Scrt2	chr2	215.145	305.053	286.125	299.473	95.25	13.9	33.125	88.8093	69.0598
Sdc4	chr2	917.129	2756.34	197.214	602.808	15133.8	15.65	38.7	10910.4	14207.4
Sdcbp2	chr2	325.75	2168.52	33.9624	274.275	876.933	64.8	162.3	602.989	670.633
Sdccag3	chr2	8360.52	13321.6	7444.73	6863.57	1303.37	116.425	141.6	300.082	420.756
Sec16a	chr2	3773.64	3974.14	2863.87	2506.73	7449.53	1011.3	658.95	1118.73	1302.45
Sec61a2	chr2	393.314	511.563	505.408	881.461	296.967	54.85	29.95	375.436	223.182
Sema6d	chr2	95.1364	165.617	170.185	111.211	362.708	19.175	26.35	164.78	65.5993
Sephs1	chr2	106.258	98.7596	73.6583	188.996	1338.16	142.175	114.675	966.134	630.7
Serf2	chr2	29929.3	38116.9	28135.5	20836.8	16901.2	1297.55	1109.6	3098.91	3119.51
Serinc3	chr2	12968.6	10374.3	6880.62	6869.39	14639.5	1433.85	1514.75	3130.3	2691.58
Serinc4	chr2	30.9695	38.9251	38.8623	41.1755	328.367	22.65	38.85	1168.26	905.062
Serping1	chr2	3430.13	3730.04	64.713	196.143	2642.37	27.8	31.7	2292.68	1008.39
Sestd1	chr2	1501.85	1807.7	855.9	4065.48	1318.28	60.25	91.35	251.171	209.95
Set	chr2	4196.5	6849.64	4231.91	7733.25	8861.79	1274.83	1095.53	3416.09	4326.97
Setx	chr2	2870.05	3864.83	6647.96	4648.91	1821.04	2018.5	1617.57	409.238	282.594
Sfmbt2	chr2	113.489	180.185	640.958	864.393	153.167	57.3	72.45	47.8312	33.8016
Sh2d3c	chr2	825.317	988.784	629.21	728.433	1044.7	63.4	75.6	25.3836	18.1138
Sh3glb2	chr2	7744.34	10578.4	7106.76	4198.55	1588.23	107.9	126	1880.27	1224.6
Shc4	chr2	120.861	137.722	99.068	109.277	85.9667	33.5	33.4	31.5568	41.8984
Shf	chr2	201.603	203.039	119.726	322.27	209.767	1.2	7.1	63.4817	22.8402
Siglec1	chr2	296.307	185.388	440.116	447.324	108.3	8.23333	14.9333	24.6465	30.6381
Sla2	chr2	81.0279	74.2499	73.1597	51.8623	548.1	343.9	221.1	55.7338	82.0725
Slc12a5	chr2	98.2845	117.819	617.647	187.868	184.117	19.1	20.9	58.5915	69.1138
Slc12a6	chr2	1135.08	1662.61	705.54	891.832	341.933	257.45	220.475	220.105	178.098
Slc1a2	chr2	24.7959	28.6288	31.6843	25.2358	278.111	14.5167	25.9	75.5662	90.5066
Slc20a1	chr2	11740.5	14076	18481.6	7914.71	1468.41	583.533	643.333	477.231	564.476
Slc23a2	chr2	1197.72	820.619	1202.07	720.273	5038.87	100.35	140.4	985.61	838.038
Slc24a3	chr2	3819.05	5035.53	49.8896	8336.08	1400.17	1.2	11.3	243.196	131.548
Slc25a12	chr2	1774.2	1870.73	1985.09	2258.49	1007.63	342.567	200.867	100.087	143.736
Slc25a25	chr2	677.59	829.896	348.552	995.36	2884.93	33.1667	39.2667	2399.84	3302.71
Slc27a2	chr2	32.3777	36.9616	26.2272	31.0211	941.8	2.7	38.3	343.665	189.812
Slc27a4	chr2	347.552	350.224	743.986	526.898	4244.03	190.2	105.3	220.701	260.526
Slc2a6	chr2	396.946	436.649	38.6535	116.864	745	33.5	21.1	112.39	63.8327
Slc2a8	chr2	1790.76	1717.27	3259.45	1832.88	1685.23	22.5	57.9	300.36	262.68
Slc30a4	chr2	3156.59	4092.9	11157	21195.9	2312.1	366.7	275.6	1547.52	1828.15
Slc32a1	chr2	59.8062	111.239	54.8159	38.4309	106.975	25.075	16.025	135.131	128.659
Slc34a3	chr2	38.6215	55.2127	73.5229	75.9279	250.8	25.2	46	97.6499	100.085
Slc35c1	chr2	5097.62	10123.4	4671.8	2543.81	1409.37	47.8	33	466.496	751.326
Slc35c2	chr2	818.306	798.435	1883.95	1250.24	614.944	17.4	24.8667	162.14	155.307
Slc39a12	chr2	34.2271	41.2897	38.7094	21.6945	26.2667	8.15	2.05	18.7201	10.9467
Slc39a13	chr2	3803.82	4207.2	2060.44	3024.64	1494.87	85.8	136.2	148.919	38.1148
Slc43a3	chr2	723.706	803.831	930.182	391.247	1388.3	74	89.2	53.4125	177.368
Slc4a11	chr2	271.882	3945.6	36.0834	201.969	710.15	53.7	56.4	55.6622	54.5959
Slc9a8	chr2	2123.91	2424.53	4540.63	1697.14	331.392	50.95	71.925	180.649	168.106
Slmo2	chr2	3992.27	5638.27	5791.22	4050.28	1397.67	230.9	268.2	3135.91	4527.35
Slpi	chr2	20109.6	21892.7	1297.73	13084.5	11389.2	56.2	180.7	33.354	776.697
Smox	chr2	1414.93	3086.86	1281.06	2263.8	1614.2	88.05	338.6	153.116	357.14
Snai1	chr2	6368.77	6385.37	1015.25	4054.52	203.3	15.9	12.8	27.8219	16.654
Snap23	chr2	871.983	534.178	209.092	184.51	1240.36	86.6	82.4667	2259.05	2658.32
Snap25	chr2	497.356	170.269	226.028	92.8309	7.9	7	15.1	30.9417	29.9119
Snapc4	chr2	1642.56	2300.11	3316.11	3319.83	259.367	89.65	63	127.888	150.2
Snhg11	chr2	60.1544	51.7678	47.6559	33.4526	234.033	2.75	2.95	10.4623	28.5672
Snrpb	chr2	1452.03	2205.08	833.56	1242.88	15517.2	2453	1496.15	1407.15	1660.94
Snrpb2	chr2	4997.71	7749.13	8051.82	9327.77	2069.62	347.267	260	1776.81	1312.23
Snta1	chr2	4135.95	4870.7	8772.73	8478.46	635.333	16.1	26.1	49.5341	93.9754
Snx21	chr2	1113.95	867.526	773.562	740.079	726.933	19.95	30	170.703	181.555
Snx5	chr2	1385.78	1703.98	2603.8	1685.57	3610.63	728.38	853.2	872.636	1301.59
Sord	chr2	2079.71	1760.12	7570.93	3435.93	7484.48	63.6	78.7	422.418	619.243
Sox12	chr2	50.562	40.321	27.416	33.8501	372.867	29.6333	55.8667	167.338	159.951
Spag4	chr2	82.1512	62.6123	45.3435	104.518	88.9	22	82.7	84.9655	8.51737
Spata2	chr2	1040.58	1348.35	2077.01	2143.66	905.133	141.4	96.8	614.979	644.364
Spata5l1	chr2	131.306	151.468	58.682	120.118	275.7	42.9	34.8	392.2	526.534
Spc25	chr2	3207.26	3841.06	2276.98	2900.66	335.683	57.55	90.4	259.849	346.541
Spef1	chr2	1477.81	1400.09	447.067	1424.33	1046.9	3.3	8	154.242	174.561
Spinlw1	chr2	21.707	46.8309	38.8647	30.5901	218.233	3.7	28.1	17.0867	18.0691
Spint1	chr2	398.183	3015.18	53.9033	30.3967	13628.6	26.8	40.3	2554.48	3913.22
Spna2	chr2	20481.8	26414.2	12459.7	16241.4	15664	1342.95	1213.15	2438.38	2785.3
Spopl	chr2	348.022	433.297	288.541	546.951	518.089	138.8	144.7	208.961	148.826
Spred1	chr2	1629.2	2283.19	2041.18	2018.8	1733.91	32.4125	26.1875	697.799	539.336
Sptlc3	chr2	23.6301	28.1332	40.0278	36.9272	311.233	3.55	16.2	425.652	681.733
Sqrdl	chr2	9255.62	19361.8	645.052	5554.44	3421.7	71.85	65.75	1401.48	1401.86
Src	chr2	79.2795	92.1855	37.1771	31.6011	2054.1	15.55	10.55	691.562	381.869
Srp14	chr2	19048.4	26254.1	15216.5	18801.3	18813.4	2081.85	1919.65	7030.73	6074.08
Srxn1	chr2	22856.6	14873.3	7648.09	4324.77	4122.42	23.2	44.575	387.691	853.785
Ss18l1	chr2	25.4286	24.0471	31.9325	51.6602	245.283	65.3	104.2	288.841	204.233
Ssb	chr2	1449.11	3013.26	1667.57	1133.78	1144.45	340.425	485.15	3096.54	3743.45
Ssfa2	chr2	307.766	149.472	202.947	114.972	5921.3	178.1	170.4	1144.02	1735.97
Ssna1	chr2	1717.01	2667.86	1876.93	1380.71	4032.6	774.4	530.3	533.98	594.723
Ssrp1	chr2	8599.36	14786.7	10037.8	18277.8	7787.03	888.367	643.9	1628.54	2075.81
Sstr4	chr2	143.758	188.937	242.039	202.486	137.433	5.2	16.35	64.9363	133.184
St6galnac4	chr2	220.768	128.639	403.467	212.237	2238.78	42.35	27.95	52.5115	78.1155
St6galnac6	chr2	2184.01	1309.76	2475.7	1635.06	2173.97	51.3	79.4	359.358	147.074
Stam	chr2	235.696	296.514	203.043	531.129	1193.33	118.375	91.4	174.293	189.859
Stam2	chr2	392.808	421.408	416.479	432.606	704.572	91.7333	101.867	423.63	445.431
Stard7	chr2	2720.39	3823.48	8978.93	4086.62	3851.62	935.05	691	956.236	859.412
Stard9	chr2	642.256	325.457	494.032	447.567	255.833	11.65	27.2	78.6343	83.7528
Stau1	chr2	478.531	444.533	195.006	688.147	1793.4	91.8667	118.633	1191.61	1259.38
Stk35	chr2	487.328	775.724	241.765	426.282	742.95	33.25	41.75	598.293	853.044
Stk39	chr2	1168.73	1822.02	142.192	1079.33	883.078	22.9	45.0333	300.8	713.386
Stk4	chr2	1494.87	2791.68	2482.76	1807.27	7218.31	2491.3	1828.5	1076.07	725.505
Strbp	chr2	597.115	1698.63	2181.5	1673.19	768.583	172.317	163.05	403.117	316.339
Stx16	chr2	562.538	1371.37	189.546	484.807	2029.7	1236.8	740.5	686.495	459.377
Stxbp1	chr2	4859.17	4469.63	2520.21	4769.48	843.383	24.75	33	119.832	88.7837
Sulf2	chr2	5004.92	4474.69	79.7521	4004.04	3840.62	479.3	646.267	1030.68	593.45
Surf1	chr2	2441.98	2693.2	1780.75	2253.6	5298.8	438.9	365.5	2049.97	1292.97
Surf2	chr2	1003.9	952.355	1547.13	1897.58	376.317	48.4	66.6	224.893	251.496
Surf4	chr2	15688.6	24505.1	20140.6	12626.1	7043.66	268.58	278.72	1712.16	1798.55
Surf6	chr2	1411.41	1773.97	2025.46	1823.54	980.9	172.85	141.4	872.401	1138
Suv39h2	chr2	515.37	1372.6	2492.16	2222.53	82.1444	16.2	19.9333	123.628	148.881
Sys1	chr2	499.624	793.638	691.303	353.369	1740.24	219.44	216.44	428.053	298.714
Syt13	chr2	645.293	457.268	5748.88	569.38	929.183	15.25	44.5	53.2829	40.4694
Taf3	chr2	452.138	566.593	309.255	646.713	752.333	142.1	103	175.122	124.323
Taf4a	chr2	2147.12	3034.49	3850.38	3348.11	865.867	203.3	170.95	762.916	570.105
Tanc1	chr2	156.934	318.686	285.965	168.794	3546.77	93.6	129.8	759.067	603.124
Tank	chr2	227.234	186.295	122.721	291.298	888.217	341.3	399.25	169.86	164.244
Tasp1	chr2	127.118	215.984	688.768	458.144	259.9	139.1	117.05	398.09	194.084
Tbc1d13	chr2	1057.36	1159.37	939.631	714.024	1676.93	38.1	9.1	197.552	117.844
Tbc1d20	chr2	750.328	1558.92	783.273	155.177	2713.91	226.733	173.867	371.163	331.793
Tbr1	chr2	21.4078	34.0656	26.1811	30.7387	32.2667	19.5	3.2	18.3843	27.2093
Tfpi	chr2	5723.28	3685.78	1468.45	223.41	226.1	47.525	40.55	47.9852	65.2585
Tgif2	chr2	75.0205	112.747	97.4042	100.579	975.5	105.3	89.5	474.155	727.474
Tgm2	chr2	24923.6	32379.4	4092.59	1857.92	9456.24	23.9833	376.333	8778.28	6337.63
Tgm3	chr2	327.175	535.295	531.191	747.365	254.567	30.8	53.1	134.476	6059.38
Tgm6	chr2	75.9353	71.5731	55.6949	46.3293	125.2	5.8	39	15.8989	67.7147
Th1l	chr2	1199.28	2742.4	2364.1	2475.51	3154.03	202.1	177.2	471.82	516.97
Timm10	chr2	3721.85	4733.03	9987.75	5510.18	3448.7	259.3	274.9	1794.17	1745.06
Tlk1	chr2	2849.18	3343.44	2979.78	2952.08	991.787	231.1	212.44	758.678	592.865
Tm9sf4	chr2	735.277	822.374	961.163	661.418	2190.18	92	62.55	160.138	91.1508
Tmc2	chr2	131.974	223.851	328.991	318.872	74.0667	2.5	2.4	111.761	79.4925
Tmco5	chr2	33.8746	42.0907	27.0267	23.6632	60.0222	12.9333	17.5667	31.0361	11.062
Tmem127	chr2	4498.07	6691.16	2884.89	2611.48	1840.97	430.6	400.45	3551.92	2577.39
Tmem141	chr2	2935.06	4748.51	2046.37	664.939	1315.05	25.05	49.8	566.34	350.889
Tmem189	chr2	161.351	149.253	76.0075	41.7754	1698.8	90.9	74.8	268.879	234.512
Tmem62	chr2	116.673	213.177	155.008	60.7915	2950.43	213.1	143.6	217.942	168.609
Tmem85	chr2	11466.1	16807.2	14643.7	10582.9	4058.25	338.75	305.1	1402.68	1891.67
Tmem87a	chr2	143.019	175.458	199.3	153.923	2401.3	596.1	486.1	2233.46	1678.76
Tmem87b	chr2	205.226	226.886	290.385	258.082	1246.42	175.567	165.233	1571.12	1274.78
Tnks1bp1	chr2	1906.89	2883.24	777.055	1926.84	2231.7	48.6	17.2	471.389	535.97
Tnnc2	chr2	82.8964	81.0997	122.828	74.0917	42.5667	1.8	8.8	41.459	86.4699
Tomm34	chr2	3341.86	3846.65	2145.62	2253.58	2801.83	816.9	1007.9	1192.98	898.877
Top1	chr2	7249.36	9700.75	10146.7	11508.2	6732.4	309.6	440.067	717.432	1306.81
Tor1a	chr2	6713.52	7741.97	5241.42	6220.74	1372.97	344.2	280.4	1168.21	961.068
Tor1b	chr2	871.905	1301.76	531.589	347.261	2542.6	323.567	309.8	1068.7	1014.95
Tor2a	chr2	663.49	1386.58	1033.69	899.013	3125.25	258.65	218.25	685.175	634.308
Tox2	chr2	211.897	370.145	950.108	1030.38	1042.25	53.1	61.15	18.6103	79.2771
Tpd52l2	chr2	1201.8	1864.81	1054.02	1507.14	1552.43	145.4	199.075	664.698	725.661
Tpx2	chr2	1082.68	1885.52	977.866	2628.38	382.833	21.75	45.875	276.616	284.877
Traf1	chr2	229.033	367.682	278.327	155.219	3323.8	651.45	931.8	52.7037	99.8821
Traf2	chr2	1418.13	1714.19	1365.94	2706.32	2583.33	295.8	241.4	116.901	124.691
Traf6	chr2	380.475	608.324	621.422	420.469	488.827	91.28	115.08	241.769	237.404
Trdmt1	chr2	1895.68	2587.36	1937.1	1604.27	489.183	54.65	52	130.363	110.139
Trib3	chr2	3457.17	4470.54	40028.7	42244	2478.35	99.5	46.35	62.6744	186.727
Trim44	chr2	7358.29	13423.7	20.6312	5655.24	2138.57	172.833	143.167	2575.69	1907.09
Trim69	chr2	114.672	105.935	69.2713	169.137	82	4.1	14.4	117.346	107.411
Trmt6	chr2	366.216	586.48	511.256	485.08	653.589	415.767	268.7	178.232	249.967
Trp53bp1	chr2	507.856	808.899	538.788	1035.1	1092.67	740.567	983.033	2566.96	1951.69
Trp53i11	chr2	792.613	4536.52	64.363	482.344	1742.4	137.9	139.2	649.899	450.8
Trp53inp2	chr2	15961.2	19411.1	8570.61	6422.85	5640.55	19.6	50.05	1035.23	1776.77
Trp53rk	chr2	224.073	301.331	130.371	154.372	158.267	6.9	15.3	97.9423	100.697
Trpc4ap	chr2	11157.1	14669.9	14507.8	12448.2	2374.57	248.8	181.7	214.095	200.229
Trpm7	chr2	2279.63	3192.7	4659.74	3880.51	903.833	647.325	643.675	611.365	381.98
Trub2	chr2	2068.16	2166.01	3059.47	3430.01	1178.12	223.833	134.967	977.673	545.337
Tsc1	chr2	1184.48	1125.88	2823.57	2128.04	540.089	188.9	212.833	405.883	262.92
Tshz2	chr2	213.981	317.446	252.201	252.89	172.256	3.36667	3.43333	431.828	400.23
Tspan18	chr2	158.192	68.6731	51.3543	31.7967	271.444	23.5333	24.7333	89.9839	84.7959
Tspyl3	chr2	682.119	1132.28	163.742	169.536	669.567	1455.8	581.65	341.475	107.9
Ttbk2	chr2	414.846	463.868	794.753	1105.53	289.792	63.7	68.35	325.063	307.152
Ttc16	chr2	108.343	218.151	289.845	213.944	859.3	25.5	5.8	76.614	89.0641
Ttc17	chr2	1893.21	2158.59	1176.08	1496.33	2139.4	76.3	97.2	399.516	551.337
Ttc21b	chr2	528.8	903.41	1204.2	1419.46	1149.18	83.7	79	362.47	193.709
Ttc30b	chr2	180.006	293.596	84.6202	160.808	2479.4	42.4	31.8	315.308	77.7524
Ttl	chr2	809.56	831.101	274.863	210.247	559.04	83.34	70.2	285.491	278.469
Ttll11	chr2	259.118	860.489	27.5413	153.5	266.05	39.15	56.875	34.545	46.4859
Ttll9	chr2	37.9005	39.0848	41.5282	40.3108	232.022	8.56667	14.8333	211.128	151.285
Ttpal	chr2	1447.88	1682.56	1941.77	1645.72	530.708	133.175	104.075	171.361	186.528
Tubb2c	chr2	18643.3	27796.5	7576.23	4331.38	6004.57	272.117	256.883	619.224	507.818
Tubgcp4	chr2	796.608	867.919	1344.21	1061.73	1053.38	172.5	203.467	1017.28	995.063
Tyro3	chr2	461.467	819.693	800.889	380.642	794.35	16.85	5.4	196.895	177.569
U46068	chr2	180.181	260.721	236.271	244.046	6743.88	31.5	30.6	5925.58	1241.8
Uap1l1	chr2	1865.59	1727.83	6400.81	3670.57	2818.18	39.9	65.7	534.79	272.207
Ubac1	chr2	3880.61	5968.18	8344.82	4415.63	3024.97	890.7	827.3	340.12	275.989
Ube2c	chr2	3629.69	5079.85	3045.67	7042.73	1846.43	42.7	20.5	1216.67	3245.24
Ube2e3	chr2	5476.05	9759.04	5869.77	8886	5595.57	540.45	369.4	1062.13	1061.97
Ube2l6	chr2	377.965	493.704	1173.77	570.508	1559.07	19.1	25	247.869	229.959
Ube2v1	chr2	8029.02	11963	6202.52	5428.85	13535	524.8	350.85	1387.6	1458.97
Ubox5	chr2	265.034	350.386	332.47	297.155	343.058	44.675	42.875	86.0706	80.3834
Ubr1	chr2	162.787	177.235	160.009	168.545	2145.55	179.2	202.32	536.164	328.024
Uck1	chr2	5425.54	8188.12	5332.84	4826.46	1898.37	405	509.2	269.442	252.729
Uckl1	chr2	537.995	768.401	361.687	529.974	2029.53	639	765	1250.56	613.299
Upf2	chr2	1069.53	1240.47	1144.42	1478.71	1404.75	913.75	1036.75	650.036	540.242
Uqcc	chr2	275.657	383.135	342.716	368.908	839.767	46.2667	46.6	280.915	224.815
Urm1	chr2	3654.09	5420.68	2704.04	3104.23	663.64	51.86	86.34	261.499	203.748
Usp20	chr2	819.561	1042.51	1911.8	935.41	797.792	18	20.9	118.043	114.912
Usp6nl	chr2	191.666	432.592	489.33	805.221	2356.9	94	71.2667	864.036	1594.25
Usp8	chr2	114.224	141.76	114.953	139.098	2173.89	160.967	181.933	200.35	214.991
Vapb	chr2	5888.22	6895.36	6462.49	4164.23	1558.59	100.2	114.933	368.811	258.893
Vash1	chr2	8878.65	9596.27	5557.07	5284.88	422.8	40.9	44.25	444.018	175.926
Vav2	chr2	65.5754	105.46	26.2105	25.0739	1498.72	17.9333	25.3	567.714	520.879
Vim	chr2	95104	84895.8	59291.6	59118.2	37293.5	813.333	1996.9	119.236	405.061
Vps18	chr2	1172.13	888.993	487.369	459.814	1129.92	48.2333	58.6333	187.932	145.964
Vps39	chr2	203.088	303.284	634.518	554.264	1376.8	144.05	148.95	772.344	418.552
Wdr34	chr2	11494.7	16202.6	42775.3	17195.2	1116.5	7.1	3.4	608.283	338.132
Wdr38	chr2	76.8984	98.6834	126.448	122.099	308.467	15.2	36.2	119.905	58.2266
Wdr5	chr2	2437.47	3315.77	3313.06	3949.14	1967.88	260.05	172.4	481.132	641.443
Wdr85	chr2	702.016	1224.61	1126.23	1371.53	332.117	62	38.65	132.336	102.609
Wdsub1	chr2	225.173	264.099	248.112	228.419	1622.83	58.3	63.4	441.959	261.726
Wfdc2	chr2	500.452	33075.5	32.2752	37.7513	105304	24.6	14.1	23588.8	21108.8
Wfdc3	chr2	111.121	140.497	125.947	91.5503	332.7	47.9	67.8	14.2747	35.0254
Wfdc6a	chr2	28.7112	35.2778	29.4867	29.3215	133.033	5.1	12.3	51.8845	10.6439
Wipf1	chr2	872.39	490.774	630.278	1705.61	1705.05	928.75	768.15	396.007	252.854
Wisp2	chr2	10902.5	2347.97	58.5416	1132.98	197.233	4.8	28	14.6099	26.8267
Xrn2	chr2	4329.27	8315.26	9414.37	6541.62	1949.4	867.767	730.6	764.551	930.242
Yme1l1	chr2	374.516	464.059	1009.08	544.188	987.408	206.9	245.325	867.249	877.819
Ythdf1	chr2	13590.9	16549.6	13243	15074.9	7866.46	1066.27	674.2	1662.27	1741.57
Ywhab	chr2	2850.75	3214.18	4111.51	2800.93	9351.2	1595.57	2014.12	6770.7	6241.43
Zbp1	chr2	126.71	136.357	60.8207	697.531	410.183	131.75	126.95	469.461	169.145
Zbtb34	chr2	24.7354	25.6324	97.9165	71.297	615.883	129.45	81.9	151.459	147.712
Zbtb43	chr2	461.984	993.858	785.809	522.482	1514.7	265.65	397.8	722.606	800.979
Zbtb46	chr2	81.5531	101.56	108.452	90.549	556.333	30.6	39.275	121.703	124.129
Zbtb6	chr2	52.9975	81.4741	75.184	81.0975	972.833	243.1	343.8	932.755	576.345
Zc3h15	chr2	1775.51	3036.43	3582.63	3982.94	3361.88	442.175	557.225	2152.25	2969.87
Zc3h6	chr2	68.6113	138.857	107.386	390.044	103.367	91.35	64.7	68.8598	21.634
Zc3h8	chr2	119.594	94.8376	87.847	58.7967	324.4	110.7	145.3	655.52	376.235
Zdhhc12	chr2	553.044	1151.55	137.277	291.918	1889.63	54.9	131.2	369.101	217.994
Zdhhc5	chr2	1867.06	2894.84	970.607	1062.51	1621.65	120.95	115.55	1020.43	1549.49
Zeb2	chr2	4900.71	3076.25	3826.46	5028.65	748.773	9.56	34.16	30.7252	31.9402
Zer1	chr2	2297.46	2899.19	3076.01	3356.77	104.833	88.2	88.2	127.821	77.6203
Zfp106	chr2	786.372	848.49	369.89	692.9	1129.65	176.64	148.96	494.735	467.616
Zfp120	chr2	175.824	162.295	474.38	460.294	1240.47	137.75	124.55	173.52	151.534
Zfp217	chr2	398.659	860.015	1140.31	844.849	2150.57	551.8	430.9	2254.36	2783.38
Zfp335	chr2	301.573	335.972	273.439	218.092	1504.9	120.4	133.6	42.3513	43.3192
Zfp341	chr2	288.418	388.195	446.337	279.013	515.633	91.7	66	27.4235	64.1599
Zfp408	chr2	76860.2	113817	154165	89663.9	440.367	178	209.8	1619.63	1172.54
Zfp64	chr2	1015.55	2182.78	1433.84	1085.33	545.522	52.3167	60.2167	169.018	140.158
Zfp661	chr2	245.124	302.479	287.35	754.559	197.633	59.7	66.4	512.832	182.196
Zfp770	chr2	785.324	1466.35	2751.63	3491.02	511	185	117.85	261.545	137.307
Zfyve19	chr2	1044.21	1474.27	1795.93	1029.27	1864.5	228.2	149.1	452.094	292.404
Zhx3	chr2	723.566	659.777	1665.87	316.346	400.987	23.18	15.72	317.701	325.751
Zmynd19	chr2	642.607	887.112	757.881	1205.09	424.356	36.6667	26.4667	304.138	245.323
Znf512b	chr2	1174.81	1927.67	677.19	928.207	646.267	132.7	73.7	172.018	113.266
Znfx1	chr2	5005.57	4717.71	3367.15	3775.02	2072.87	152	126.2	204.711	156.324
Zswim1	chr2	68.3086	72.8124	59.1952	62.6954	1259.37	115.9	118.3	222.278	134.068
Zswim3	chr2	221.492	230.429	136.032	139.055	1221.8	57.9	57.7	35.7984	17.443
0610031J06Rik	chr3	5551.01	4305.6	5190.69	1517.61	12096.1	498.6	476.3	280.48	236.803
1110002E22Rik	chr3	334.058	615.972	1319.73	1358.01	199.7	31.25	13.4	178.78	178.598
1700006A11Rik	chr3	42.5223	58.311	95.0715	96.557	96.6333	1.1	25.5	4.60855	13.8798
1700013F07Rik	chr3	32.6433	35.1884	263.89	92.736	699.917	5.85	17.3	129.027	232.875
1700021C14Rik	chr3	722.288	820.554	1626.66	1076.53	507.4	35.6	60.8	261.084	137.857
1700027A23Rik	chr3	32.3314	43.8773	83.203	47.1945	3982.03	14	3.5	151.192	54.694
1700094D03Rik	chr3	347.394	219.815	582.037	280.407	4816.72	139.7	234.5	257.082	214.407
1810022K09Rik	chr3	15920.2	32813.2	26742	33139.8	2276.18	433.65	444.9	2566.89	2474.2
1810037I17Rik	chr3	6094.89	11854.7	5314.44	4582.06	11109.5	700.3	600.4	5201.26	7212.52
1810062G17Rik	chr3	150.276	344.162	103.461	122.148	163.767	18.1	6.7	52.0022	16.3726
2310007A19Rik	chr3	49.2003	41.2807	17.8245	46.3614	1015.2	4.5	4.2	1753.18	366.546
2310050C09Rik	chr3	71.4923	61.1317	62.6063	69.7437	75.3333	1	5	9.94379	18.9655
2410004B18Rik	chr3	1287.43	1845.04	1693.64	1360.97	3325.73	1270	1417.6	2133.43	1831.37
2500003M10Rik	chr3	2121.53	3086.8	8031.66	4467.27	7937.2	1268.85	796.5	3245.92	3127.55
2810046L04Rik	chr3	84.0661	78.671	33.7999	71.8315	591.967	144.9	119.967	174.649	98.2711
2810403A07Rik	chr3	967.004	1132.03	2044.5	1927.52	927.811	263.2	326.567	309.58	301
2810407C02Rik	chr3	6165.21	7754.23	3459.62	5623.04	3130.75	1258.6	960.7	1575.42	2134.6
2810416G20Rik	chr3	110.242	71.5507	678.918	27.3269	515.467	3.5	13	168.85	61.2611
2810428J06Rik	chr3	23.397	27.282	26.1704	24.8638	18.1667	16.7	29.5	33.1709	49.3819
4632415L05Rik	chr3	47.2674	53.7448	131.451	26.8349	217.544	19.5	40.9	154	97.2566
4922501L14Rik	chr3	25.401	47.8727	35.5556	42.7829	369.178	2.2	23.9333	30.1226	29.4646
4930422G04Rik	chr3	41.3282	33.4377	45.597	22.7472	75.0667	91	93.2	98.1413	45.361
4930429B21Rik	chr3	622.63	785.217	38.2404	24.6187	131.767	24.1	2.4	178.813	73.7947
4930577N17Rik	chr3	97.0821	129.997	50.44	27.2135	487.633	32.5	18.8	215.853	38.4166
4930579G24Rik	chr3	1217.51	1239.79	736.166	1229.27	486.433	135	87.9	246.252	508.144
4932438A13Rik	chr3	166.709	166.158	352.186	316.475	499.842	688.525	735.025	206.143	205.422
4933417G07Rik	chr3	352.403	360.874	101.151	198.683	106.617	10.75	16.05	289.007	151.729
4933421E11Rik	chr3	1647.19	2359.9	6163.78	2871.88	1713.77	763.3	738.5	954.058	365.586
4933430H15Rik	chr3	85.2845	63.527	41.9381	33.5496	96.8167	6.95	10.75	77.2558	76.27
4933434E20Rik	chr3	4138.24	5194.92	7519.97	4964.32	3325.6	510.3	540.6	441.756	466.679
5031434O11Rik	chr3	41.205	40.8487	24.0576	109.479	442.733	165.1	140.7	358.671	221.887
5330417C22Rik	chr3	294.795	358.529	262.583	265.362	13052.9	14.15	9.8	2441.78	750.441
5730508B09Rik	chr3	611.29	705.786	355.016	191.443	2739.12	617.15	337.2	1983.58	1316.12
6430590A07Rik	chr3	64.7187	89.068	68.1742	46.791	65.8333	25.9	28.3	180.484	114.873
9130403I23Rik	chr3	108.911	63.474	69.3994	36.3695	230.533	28.5	31.7	346	496.67
A530020G20Rik	chr3	49.9396	84.7614	95.8563	86.2126	344.422	13.2333	18.5333	34.1235	24.5927
A730020M07Rik	chr3	1000.76	1224.31	64.5142	66.0465	213.017	9.15	28.2	182.976	100.587
A930005H10Rik	chr3	176.179	203.699	224.867	83.3214	535.175	424.95	332.175	201.25	123.675
Abca4	chr3	21.3006	35.7029	41.6586	31.8501	760.8	13.9	19.4	21.4508	42.6321
Abcd3	chr3	7427.38	12269.5	4812.96	9150.92	25550.2	303.55	199.1	3150.43	3382.04
Acad9	chr3	2585.52	4901.57	4101.77	2489.02	1066.62	89.4333	79.4667	538.562	732.398
Acadm	chr3	2516.48	2613.08	17411.5	3198.04	8005.97	1093.6	857	2242.51	2158.74
Accn5	chr3	40.6767	35.9518	49.5404	33.6965	11.4333	21.9	31.9	268.462	245.775
Acp6	chr3	3869.47	4749.04	6454.56	6737.17	531.733	123	82.55	293.941	228.845
Actl6a	chr3	1410.42	1692.55	2228.53	1789.75	4966.54	747.667	843.233	190.883	214.465
Adad1	chr3	32.2174	87.862	341.796	337.661	81.4	0.7	9	41.7834	3.1464
Adam15	chr3	19343.8	12156	7312.7	7067.19	1248.07	42.35	82.625	223.142	272.745
Adamtsl4	chr3	1844.01	4688.96	986.462	380.011	2272.9	70.3	67.2	833.4	715.005
Adar	chr3	596.114	893.66	744.605	1651.01	1653.16	374.733	353.233	260.372	128.483
Adh5	chr3	133.778	187.253	123.612	224.069	5989.78	1169.9	880.1	2654.88	2258.58
Adh6a	chr3	24.159	27.609	40.3265	39.857	102.667	13.8	19.4	169.915	98.2983
Agl	chr3	3326.17	3618.27	2505.01	2085.85	734.789	88.8667	38.4333	158.259	104.006
Ahcyl1	chr3	2286.74	2661.01	4300.08	3027.07	3703.48	305.867	224.467	1070.09	1045.87
Ak5	chr3	552.999	763.715	329.144	13476.6	245.5	13.9	15.9	16.0049	41.6776
Alg14	chr3	3061.39	3824.48	1516.74	2400.56	1094.28	54.9	65.5667	485.989	391.926
Alg5	chr3	3631.49	4593.09	2643.07	4400.31	1923.62	335.75	285.8	770.771	862.106
Alpk1	chr3	84.6252	109.892	169.364	252.996	52.2667	3.9	2.3	41.4501	79.8842
Alx3	chr3	79.1575	96.3748	200.049	226.9	77.8667	10.1	35.6	20.7989	34.4783
Amigo1	chr3	128.697	136.45	390.766	121.438	266.333	24.68	21.66	164.343	168.717
Ampd2	chr3	2959.41	2990.82	9714.2	2156.92	2398.53	232.75	150.35	728.533	785.247
Amy1	chr3	24.8077	31.6265	120.565	286.62	183.867	14.2	27.9	120.09	109.869
Ank2	chr3	256.981	294.518	54.6771	2415.94	52.8867	4.82	9.3	90.8662	79.0038
Ankrd13c	chr3	1088.94	1371.78	515.52	1071.12	2260.94	310.467	408.833	754.322	880.75
Ankrd34a	chr3	433.298	638.067	183.005	924.593	256.8	15.2	72.2	179.923	134.521
Ankrd35	chr3	54.7698	41.1246	31.8601	23.9176	80.6333	10.1	33.5	136.226	540.862
Ankrd50	chr3	5200.86	7295.32	2796.92	4361.04	4303.27	731.6	404.6	1064.45	463.005
Anp32e	chr3	61.6377	79.494	770.32	301.379	5431.92	1049.95	1086.45	3361.55	5015.73
Anxa5	chr3	78759.9	143071	38649.5	29578.4	35364	574.4	544.5	7498.02	8417
Anxa9	chr3	95.3968	277.048	250.008	148.907	159.067	12.8	24.7	85.8424	141.612
Ap4b1	chr3	964.727	1451.53	1128.98	788.366	585.45	142.75	138.55	124.096	83.3648
Aph1a	chr3	2135.44	2576.32	4392.78	887.271	2202.97	284	339.133	635.589	509.323
Apoa1bp	chr3	6941.08	13986.6	15411.9	11759.1	28710.2	600.6	515.6	3492.93	2460.03
Arfip1	chr3	275.643	363.593	240.882	252.19	7305	877	618.4	3854.18	4048.35
Arhgap29	chr3	732.435	734.778	113.472	1164.44	2270.93	16.3	24.9667	341.555	276.463
Arhgef11	chr3	416.561	626.037	491.321	468.125	906.2	75.8	51.55	1785.72	1783.21
Arhgef2	chr3	9369.25	16791.9	17584.8	24723.9	2244.07	65.1	68.6667	108.082	103.855
Armc1	chr3	5020.61	6558.18	5474.12	3812.46	828.122	103	126.367	141.048	113.273
Arnt	chr3	1453.15	1854.78	901.839	1954.18	939.107	97.02	112.88	1355.04	1072.5
Ash1l	chr3	609.539	1203.02	440.818	363.428	2574.98	420.567	437.967	2652.49	1881.67
Atp11b	chr3	1272.11	1704.88	2457.9	3390.12	3035.93	2704.7	2214.2	2237.01	3721.91
Atp1a1	chr3	6219.42	9087.58	16884.8	4175.04	11105.1	158.55	101.325	3818.79	2981.59
Atp5f1	chr3	5967.93	9859.31	11674	7805.93	28221.7	2522.3	1458.75	3412.12	4240.44
Atxn7l2	chr3	270.154	373.187	1337.19	1271.86	124.867	29.7	49.6	50.5221	43.0104
Bbs12	chr3	248.34	367.547	1305.78	1042.39	124.833	50.1	18.3	127.288	81.4398
Bbs7	chr3	170.385	158.786	67.4255	240.04	279.55	11.2	28.4	129.927	66.728
BC023814	chr3	115.771	148.441	141.294	132.366	262.9	179.2	71.7	260.066	122.261
BC028528	chr3	1622.62	702.472	4490.82	36.4984	1555.33	31	36	87.068	118.776
Bcar3	chr3	1239.26	2015.73	2416.36	2201.84	1321.28	35.95	68.2	135.796	174.497
Bcas2	chr3	5440.79	8558.7	17991.5	10496.8	946.756	192.6	225.533	1039.11	1738.84
Bche	chr3	114.853	193.27	76.5208	25.4056	111.156	7	27.0333	136.472	73.7753
Bcl10	chr3	5078.19	5895.09	2766.59	4941.31	4609.19	820.45	506.175	2075.08	4123.66
Bcl9	chr3	34.8075	67.4165	48.856	165.061	997.55	68.5	45.3	652.249	323.783
Bdh2	chr3	1282.33	1313.91	2287	1404.37	344.8	36.4	20	240.067	113.154
Bola1	chr3	188.988	187.886	292.82	107.358	1006.57	62	59.5	75.1229	102.131
C130079G13Rik	chr3	59.1831	69.3115	64.8037	58.235	50.3	0.4	1.4	173.5	101.205
Camk2d	chr3	1914.58	2547.51	2752.26	3453.91	734.986	41.3429	60.6429	94.9428	110.576
Capza1	chr3	3256.47	3933.15	3204.71	3447.57	9751.17	3410	3005.75	1616.48	1583.47
Car1	chr3	134.943	304.633	151.865	142.263	81.4333	3.8	18.2	26.5164	11.2296
Car13	chr3	1030.11	1093.08	790.869	955.23	339.267	2.13333	24.9333	532.689	1354.33
Car14	chr3	74.6912	84.9467	88.3198	67.1821	353.267	2.8	15	355.924	213.167
Car2	chr3	445.19	729.873	31.8652	38.9372	11340	108.9	130.4	76.23	85.2677
Car3	chr3	45.3454	46.7711	58.6223	48.7295	122.825	12.725	20.575	231.185	150.331
Casp6	chr3	2043.26	3052.47	2030.15	2708.66	1666.57	316.9	222.6	254.82	186.145
Ccbl2	chr3	360.757	541.689	1140.4	718.989	1443.97	34	17.2	356.549	235.518
Ccdc109b	chr3	778.296	417.204	180.621	372.792	904.567	217.3	136.2	160.423	88.5808
Ccna1	chr3	25.2999	28.4234	23.9962	21.2947	257.267	30.3	30.4	149.804	84.7999
Ccna2	chr3	2392.4	3014.58	3519.99	3615.2	1032.15	66.1	61.55	391.813	1089.64
Ccnl1	chr3	302.692	535.249	216.629	281.813	21121.8	1870.7	3499	5181.93	5315.62
Ccrn4l	chr3	10531.7	18407.4	2767.92	8228.3	13988.4	209.1	313.3	608.865	3480.77
Cct3	chr3	3269.86	3628.92	2102.34	2952.66	7738.41	937.229	1140.24	2473.62	3581.38
Cd1d1	chr3	888.8	813.073	61.4868	554.019	825.75	955.05	773.1	190.538	192.204
Cd1d2	chr3	161.753	119.139	26.6393	95.5065	236.333	35.2	36.4	27.7975	52.6085
Cd2	chr3	124.895	30.3383	29.1691	22.9579	1919.2	2602.5	3220.3	82.9583	78.2669
Cd53	chr3	2561.35	788.941	29.3868	31.6469	4286.07	2613.15	2589.25	62.1437	35.869
Cdc14a	chr3	162.908	282.173	385.972	423.835	1101.34	84.3	61	2397.1	1434.45
Cdc42se1	chr3	1740	2011.16	1426.77	1178.71	5523.78	1615.3	912.95	2324.99	2693.69
Celsr2	chr3	168.004	205.547	174.278	161.883	714.45	53.05	74.7	3043.98	3210.57
Cenpe	chr3	2694.38	3978.24	2208.34	5786.66	135.45	43.55	52.15	133.886	481.671
Cept1	chr3	6241.23	6755.64	5770.1	7377.55	7318.67	1280.5	1371.6	914.23	1039.17
Cetn4	chr3	436.047	603.215	533.521	444.448	1650.4	42.55	77.8	635.98	223.005
Cgn	chr3	552.179	16217.1	171.978	396.356	2209.27	11.5	22.1	580.135	779.483
Chd1l	chr3	146.507	190.844	386.734	124.091	3219.87	954	582.8	503.899	542.585
Chi3l3	chr3	61880.5	14296.6	45.3852	22.3303	60205.1	17.5	1086.4	65.1684	1.41748
Chi3l4	chr3	85.6716	42.6933	24.3772	22.0509	150.6	9.3	18.1	1133.14	183.737
Chia	chr3	52.6184	130.036	131.31	106.077	71788.4	4	20.4	52.9468	51.0241
Cisd2	chr3	1662.53	2437.02	1074.87	1313.72	944.367	172.8	151.633	415.622	352.448
Cks1b	chr3	10247.2	16827	16935.8	14273.8	3530.4	344.7	225.3	1460.34	3575.24
Clca1	chr3	4341.82	754.456	3186.84	81.4388	84.0667	6.45	12.9	128.377	81.1172
Clca2	chr3	2120.55	337.75	1699.21	91.0919	28.3667	0.9	5.45	74.511	60.3268
Clcc1	chr3	1173.11	1593.63	4179.86	1636.14	962.34	154.38	151.54	810.523	917.422
Cldn11	chr3	37.7074	59.8247	47.0212	24.2627	80.2	2	32.3	29.7392	48.5179
Clk2	chr3	355.209	567.991	1062.52	1006.49	2007.37	774.2	735.5	294.118	131.055
Clrn1	chr3	42.7591	60.6986	43.8422	32.3071	82.2667	3.9	2.9	4.87619	5.27316
Cog6	chr3	949.013	1327.88	1294.48	1037.07	2704.57	527.6	583.1	397.851	316.618
Col25a1	chr3	125.72	117.951	81.2884	62.7119	257.8	9.5	25.7	52.1271	62.3953
Commd2	chr3	448.776	697.093	250.593	467.538	2291.55	202.55	168.4	1461.6	1127.96
Cp	chr3	1711.94	2266.61	3917.02	2662.89	11145.6	4.3625	9.375	641.684	365.686
Crabp2	chr3	382.91	514.338	786.547	3321.92	30.9333	6.5	5.2	140.278	1997.89
Crct1	chr3	2443.25	4637.27	22.0417	450.948	167.233	11.6	6.3	62.5491	3390.11
Creb3l4	chr3	88.6362	334.797	71.808	57.3129	318.733	3.4	6.1	278.834	44.6375
Cryz	chr3	825.913	1264.96	5887.64	5905.92	1344.17	79.5	70.75	226.614	537.511
Csde1	chr3	6764.09	7851.39	7693.72	9987.12	11164.4	1944.25	2410.6	5095.94	5404.54
Csf1	chr3	18574.1	22245.4	6486.87	5907.54	858.492	24.6	30.35	228.68	227.111
Ctbs	chr3	649.868	974.701	701.306	68.9381	430.689	56.9333	33.5667	196.55	99.304
Cth	chr3	507.46	1033.25	7731.43	20998.8	4997.77	3.9	4.1	47.668	179.206
Ctsk	chr3	61953.8	7231.83	3581.03	142.656	2143.6	39.8	176.2	11.7	18.3738
Ctso	chr3	26.3633	24.813	30.2408	54.1431	2104.32	449.8	377.5	725.593	314.916
Cttnbp2nl	chr3	2902.09	3842.85	1059.08	1279.82	1585.07	12.7	45.3	815.265	1033.37
Cyb561d1	chr3	383.876	450.775	719.103	168.678	168.1	37	27.85	76.8435	44.7192
Cyp2u1	chr3	2202.43	6877.32	8516.31	8219.31	126.867	20.2	30.15	113.787	115.05
Cyr61	chr3	38145.4	79430.5	1405.03	27853.8	16204	10.55	18.55	3609.89	2439.58
D3Bwg0562e	chr3	117.153	259.715	472.746	514.046	130.7	14.85	2.6	42.6308	63.0918
D3Ertd254e	chr3	175.894	292.063	265.515	332.695	845.383	73.55	77.5	421.692	101.983
D3Ertd751e	chr3	188.803	123.885	190.583	43.9773	139.833	37.6333	30.1667	254.22	138.39
D930015E06Rik	chr3	462.623	1040.55	742.777	1000.9	1173.06	192.667	158.033	214.116	171.517
Dap3	chr3	5327.27	9146.56	10411.6	7959.58	5065.63	566.9	540.8	1434.35	1491.52
Dapp1	chr3	343.924	715.688	123.671	163.69	599.267	221.1	133.9	448.733	282.585
Dclk1	chr3	277.515	222.929	135.254	250.518	424.244	5.87778	20.4444	48.3232	52.9569
Dclk2	chr3	335.584	309.792	140.277	2779.77	170.622	15.7	19.0333	51.79	54.2401
Ddah1	chr3	2270.59	3073.02	20.8531	1423.53	291.807	26.96	37	108.472	70.1419
Ddx20	chr3	403.155	654.021	703.458	431.142	2606.4	187.6	207.3	444.238	505.885
Dennd4b	chr3	2487.46	1363.32	2601.37	1234.27	1484.17	442.9	355.9	10.7716	25.4662
Depdc1a	chr3	315.547	333.46	335.111	874.256	119.1	14.4	9.5	57.8316	79.9617
Dhx36	chr3	884.912	1420.64	979.425	2602.58	2142.77	435.867	560.267	280.96	215.105
Dnajb14	chr3	1077.51	1248.46	499.364	1099.4	1352.07	109.1	144	267.279	127.236
Dnajb4	chr3	609.205	532.193	112.598	238.014	5063.63	177.067	122.3	3139.77	5395.16
Dnajc19	chr3	1544.69	2771.28	2617.35	2404.81	602.111	118.333	81.7667	1255.45	1130.63
Dnajc5b	chr3	47.8732	38.1454	27.3816	26.2509	70.8333	5	8.4	184.904	134.933
Dnase2b	chr3	24.4231	31.418	96.8182	89.5277	36.4333	3.5	18.4	41.7545	32.6793
Dnttip2	chr3	5727.26	8139.83	6955.96	10382.3	1901.25	302.9	171.65	902.032	1458.44
Dph5	chr3	897.046	1675.93	1363.02	1563.39	458.817	496.5	464.4	206.026	249.308
Dpm3	chr3	10760.9	12105.5	16723.5	10918.9	270.7	11.7	37.1	116.101	119.523
Dpyd	chr3	86.6507	66.2996	46.6051	98.1697	431.189	8.5	13.6	253.027	123.157
E130311K13Rik	chr3	638.141	1067.9	2196.65	1791.31	318.933	128.1	145.7	152.936	69.7036
E2f5	chr3	153.946	227.942	326.004	542.577	1699.71	530.333	1185.03	101.175	86.0173
Ecm1	chr3	38294.6	38830.1	1404.34	3820.39	1990.2	84.8	325.7	2408.87	4019.52
Ect2	chr3	2475.15	5010.79	4463	7345.67	652.967	45.3	65.1	324.066	764.093
Efna1	chr3	631.029	4766.86	1326.03	2429.51	3461.37	3.7	5.35	329.743	670.465
Efna3	chr3	199.008	191.102	134.837	70.8181	464.633	19.7	18.55	140.733	287.424
Efna4	chr3	232.884	487.794	250.559	295.094	650.467	47	48.8	130.183	72.9131
Egf	chr3	73.8478	66.0809	104.549	69.685	134.167	58.5	49.3	75.779	102.045
Eif2a	chr3	604.057	601.615	458.439	706.336	1162.96	226.067	212.367	673.12	696.1
Eif4e	chr3	3677.43	4981.28	3904.98	7937.78	2877.1	151.675	139.775	533.202	807.064
Eif5a2	chr3	1678.1	3581.41	17686.5	18802.8	332.967	65.65	69	132.642	77.9395
Elf2	chr3	1649.91	2744.17	2963.49	3429.26	1381.88	204.133	145.567	1679.36	1614.86
Elovl6	chr3	2058.73	2154.42	5431.74	3866.58	251.667	398.267	357.433	186.451	474.431
Ensa	chr3	1917.48	1467.88	2950.92	1633.26	3330.88	290.85	287.05	2598.5	2222.91
Etfdh	chr3	4490.15	12374.5	3817.19	3124.44	1126.98	353.35	266.25	735.856	1549.89
Exosc8	chr3	1010.76	1246.9	912.916	1695.58	1730.53	844.65	913.3	695.791	736.155
Exosc9	chr3	2458.18	4247.46	1107.27	3382.73	1569.4	806.6	725.2	2239.78	1801.36
Extl2	chr3	1317.68	1405.11	1765.6	1537.4	1052.8	89.9	58.3	801.84	508.591
F3	chr3	29091.1	103561	838.303	3743.17	15858.4	0.6	1.8	7395.64	6816.31
Fabp2	chr3	65.636	177.41	63.4826	66.1067	37.4	14.5	2.3	202.059	239.814
Fabp4	chr3	12032.1	4303.98	96328.5	1626.32	1765.42	2.35	52.6	95.2898	46.0319
Fabp5	chr3	49440.3	25409.8	22218.3	15317	60810.5	27.8	112.8	248.158	9115.26
Fam164a	chr3	1432.54	2293.18	1212.35	1380.44	4016.12	8.96667	7.46667	1091.76	602.502
Fbxw7	chr3	398.694	812.237	232.972	145.956	1129.12	251.8	177.65	1195.58	1371.64
Fcrls	chr3	70.2874	53.8594	34.704	34.6959	582.067	4.4	5.9	132.936	128.902
Fdps	chr3	13127.4	21689.7	19712.3	20662.8	9239.82	36.65	39.55	96.0173	387.499
Fga	chr3	23.638	24.6108	31.8819	17.5785	231.7	0.6	2	24.8274	4.70157
Fgf2	chr3	106.29	96.0308	26.181	26.0667	22.6667	3.1	18.8	12.4734	18.4439
Flad1	chr3	739.994	1054.48	472.601	292.638	1982.07	127.9	99.3	365.168	379.817
Fmo5	chr3	116.661	170.075	816.726	741.036	427.533	46.3333	26.1667	449.671	147.442
Fnbp1l	chr3	1190.9	4928.92	103.991	4598.94	7440.3	48.9	93.5	2820.2	2779.1
Fndc3b	chr3	7795.03	11552.5	7484.49	6280.32	7977.45	128.25	114.05	1014.13	633.556
Fndc7	chr3	56.763	88.9389	62.679	107.014	119.35	8.175	4.175	53.7676	38.2617
Fpgt	chr3	471.675	307.909	388.902	213.466	1453.73	361.9	355.3	311.491	244.487
Frrs1	chr3	377.724	527.842	317.498	205.44	293.367	43.8	58.1	731.937	727.737
Fubp1	chr3	91.2645	112.59	75.4234	120.073	748.475	177.825	269.525	297.839	278.253
Gabpb2	chr3	30.4563	63.5492	104.445	29.2992	465.842	319.825	245.65	619.395	380.589
Gatad2b	chr3	110.865	190.58	96.294	99.6481	956.487	154.64	204.26	2084.41	2209.99
Gba	chr3	1662.84	1453.98	454.114	609.608	4462	607	480.35	726.414	1179.99
Gbp2	chr3	913.666	738.09	99.1122	3022.28	2844.52	2490.45	1679.8	308.546	227.72
Gbp3	chr3	160.622	68.3784	22.2749	3627.9	788.167	997.5	812.1	185.16	62.8266
Gclm	chr3	1434.78	1431.37	254.925	381.15	2763.77	145.35	116.35	849.241	959.609
Gdap2	chr3	2022.44	2291.91	1301.83	1134.59	1901.43	361.8	430	311.661	284.952
Gfm1	chr3	1760.47	2631.4	2840.15	2683.11	1441.58	137.95	121.9	318.017	586.713
Gja5	chr3	72.8058	63.8749	41.7895	24.4786	19.8667	1	7.3	63.1063	71.1999
Glt28d2	chr3	182.285	270.603	671.297	112.129	1679.9	16.3	34.7	575.718	923.601
Gm128	chr3	118.45	64.5432	136.987	109.579	277.167	9.1	49.4	117.019	107.277
Gm129	chr3	26.5697	47.4202	281.477	134.208	301.433	33.1	32.2	119.596	59.1222
Gm410	chr3	186.303	248.736	197.856	218.629	259.133	2.7	27.3	148.449	83.594
Gmps	chr3	257.209	313.021	262.946	702.885	2327.51	286.267	230.867	513.898	575.29
Gnai3	chr3	15674.2	20403.8	48028.8	16324.9	4937.5	2193.85	1614.8	1166.77	1953.74
Gnat2	chr3	136.39	149.325	350.48	177.913	174.1	27.2	43.7	171.656	58.537
Gng5	chr3	118035	188370	120117	101728	42983.2	1906.3	1532.9	5525.69	5990.81
Golim4	chr3	8625.56	9110.06	3227.75	6900.85	734.844	95.9	69.6	381.909	638.163
Golph3l	chr3	3324.34	4356.67	9817.97	2829.66	568.717	26.6	34.45	1031.06	824.855
Gpatch4	chr3	1382.21	1900.67	1718.24	1810.19	545.044	53.8	70.3333	2561.7	2444.52
Gpr61	chr3	39.799	39.3517	33.1557	22.6738	240.667	25.6	65.7	31.1325	26.859
Gpr89	chr3	65.3465	70.1379	24.6815	58.4372	2177.7	160.6	97.8	480.584	453.509
Gpsm2	chr3	392.532	496.559	1436.23	1189.07	376.867	117.8	170.7	882.533	1342.36
Gstcd	chr3	93.3032	207.672	55.7999	91.16	604.033	175	153.4	557.567	440.572
Gstm1	chr3	7854.67	2938.71	12572.9	3172.07	20044.8	29.925	29.1	13157.7	11185.8
Gstm2	chr3	9387.11	11893.5	23238.7	7498.88	15754.5	8.3	6.2	14567.7	10631.5
Gstm3	chr3	100.288	89.9175	237.588	60.8968	486.667	19.25	31.3	274.748	276.156
Gstm4	chr3	173.417	132.762	430.326	90.2208	739.9	46	55.7	169.661	180.74
Gstm5	chr3	2766.88	2818.62	1117.33	6484.41	912.8	16.1	11	431.656	561.518
Gstm6	chr3	249.219	193.391	1707.29	69.9889	136.9	20.2	1.2	233.509	136.77
Gstm7	chr3	55.215	35.0681	179.548	28.1545	541.217	43.05	70.15	145.256	146.966
Gtf2b	chr3	6591.37	8307.65	3619.08	4446.76	4670.37	1187.6	1308	914.169	1227.14
Gyg	chr3	17525.9	15612.4	28122.7	8484.77	4254.22	224.25	201.2	454.893	205.971
H2afz	chr3	49903.7	90924.4	82373	87402.1	30619.9	4736.1	6079.75	9794.95	13374.4
Hadh	chr3	1087.54	1372.78	3819.63	1066.81	24074.5	735.367	782.133	6482.73	6398.93
Hax1	chr3	10823.6	14937.2	17271	24840.2	18666.3	1519.55	1622.85	2829.29	3726.68
Hdgf	chr3	9357.23	14913.2	11580.6	16701.5	3605.48	359.7	283.467	4395.78	5767.63
Hey1	chr3	1985.67	870.192	339.214	35.3706	558.267	22.7	205.1	2900.76	1305.79
Hiat1	chr3	7103.96	7911.24	8282.5	9289.21	3284.87	571.45	481.85	1103.75	931.294
Hipk1	chr3	334.901	523.466	169.669	364.855	2278.88	319.533	240.467	910.575	889.392
Hist2h2bb	chr3	20.3928	26.6025	36.5243	22.2901	1323.77	142.9	255.1	189.554	279.465
Hist2h2be	chr3	55.7241	44.5056	145.023	47.9412	2127.12	256.95	302	1809.75	984.819
Hist2h3c1	chr3	572.041	357.263	283.264	100.06	540	34.3	52.3	815.721	1002.79
Hltf	chr3	341.137	380.025	496.124	550.393	901.122	398.6	408.667	396.92	235.354
Hmgcs2	chr3	18.6686	33.9193	25.1074	23.0779	2854.05	20.1	54.85	123.009	67.5373
Hnf4g	chr3	25.6684	45.2537	38.7989	39.4616	25.5444	7.76667	5.93333	134.371	68.9985
Hps3	chr3	615.146	622.992	1488.52	972.87	623.317	309.3	246.85	293.039	106.114
Hrnr	chr3	123.848	130.253	165.843	105.708	50.7667	1.3	8.5	12.5488	31.7751
Hs2st1	chr3	262.524	505.23	508.87	473.59	2261.9	213.133	199.767	576.427	533.055
Hsd3b2	chr3	1072.44	1236.13	780.307	608.227	782.867	1.3	4.8	129.252	73.1437
Hsd3b4	chr3	42.6724	50.8598	52.9555	35.0288	36.2667	1.4	3.1	48.3189	69.1973
Hspa4l	chr3	3252.69	4174.74	837.338	990.558	2731.53	93.6	133.5	1617.33	1801.08
Ifi44	chr3	120.606	200.434	86.3456	2228.91	224.633	7.5	4.1	292.019	122.213
Ift80	chr3	1160.22	1692.54	1170.67	2678.31	1227.62	363.3	249.55	392.484	300.516
Igsf10	chr3	35.011	35.8363	28.4998	67.4214	5.26667	1.1	3.7	142.787	92.8256
Igsf3	chr3	362.104	542.524	139.341	157.808	2483.13	18.2667	36.5667	410.885	901.662
Il2	chr3	46.8713	42.009	31.6677	25.6484	130.133	20.6	75.4	243.71	195.606
Il6ra	chr3	1476.31	849.123	2186.46	808.581	859.283	147.2	176.95	686.227	586.584
Ilf2	chr3	3329.29	5327.68	6847.56	3776.73	2164.63	105.1	124.2	947.961	942.425
Impa1	chr3	2507.76	3658.66	2236.34	2919.74	3619.38	661.1	632.567	1693.15	1044.96
Insrr	chr3	57.8834	43.6442	26.5955	28.4074	156.767	15.8	50.2	243.002	127.913
Ints12	chr3	358.346	487.296	283.675	539.071	1093.4	135.5	159.25	555.395	412.192
Ints3	chr3	107.798	114.267	208.904	140.042	1839.4	90.7	45.45	325.565	422.222
Intu	chr3	83.2911	110.225	386.266	71.5117	270.3	23.45	30.025	37.8684	39.6925
Iqgap3	chr3	446.232	550.434	766.114	691.998	417.033	25.7	24	76.2472	158.09
Isg20l2	chr3	1139.24	1686.89	1845.49	1791.31	3389.7	522.6	398.9	1378.56	1640.05
Itga10	chr3	147.275	181.418	305.459	149.176	195.033	33.9	14.7	53.2195	75.5966
Jtb	chr3	4860.99	6855.16	13371.3	6495.47	9742.3	2433.1	2119.8	1019.4	808.837
Kcna3	chr3	45.4488	49.8779	48.0177	70.7279	328.9	33.7	21.9	75.7111	20.1421
Kcnab1	chr3	981.911	749.225	46.996	454.499	111.117	15.15	4.1	67.1843	35.8166
Kcnc4	chr3	81.834	95.5244	113.619	121.65	41.7	30.1	24.2	99.0347	83.2221
Kcnd3	chr3	366.598	263.49	137.68	78.8844	161.317	14.075	20.7	70.8745	46.8155
Kcnn3	chr3	79.2991	368.262	28.1071	27.8853	50.5667	2.6	4.7	30.4011	27.8174
Kirrel	chr3	2930.18	3186.49	6930.7	8432.39	159.783	13.25	21.75	128.401	52.5382
Kpna4	chr3	4123.54	6163.15	1971.72	3347.61	2611.9	1242.8	1325.3	1839.08	3245.51
Krtcap2	chr3	16382.3	19509	47983.3	28930.4	10315.9	1066.25	912.4	1811.56	1791.72
Larp7	chr3	945.334	1054.49	918.967	809.37	1478.72	412.65	349.5	908.463	1227.6
Lass2	chr3	3842.64	4057.95	4312.61	4117.42	14761.9	681.2	599.8	1016.75	777.633
Lce1a1	chr3	55.3452	84.8014	32.9897	39.0385	176.883	13.7	20.6	11.4767	27.0686
Lce1a2	chr3	518.785	428.113	361.505	250.451	236.233	22.2	18.2	8.63009	4.00726
Lce1b	chr3	70.3242	321.255	411.108	498.506	196.1	23.2	21.3	18.0721	6.61196
Lce1c	chr3	699.997	306.679	61.8798	50.0252	30.7	1.3	2.9	37.3072	12.1447
Lce1i	chr3	1943.62	2375.11	23.6715	26.3448	291.933	76.5	145.1	46.2332	55.5359
Lce1l	chr3	3303.86	1008.56	135.495	145.462	45.4667	17.1	2.3	22.0833	8.08852
Lce1m	chr3	51.2617	78.093	75.6022	51.0842	48.4333	3.8	4.7	70.5332	83.2758
Lce3b	chr3	24.5136	53.1633	41.7423	38.6597	736.8	23.2	130.5	620.381	435.041
Lce3c	chr3	30.0057	48.2121	34.2906	47.1003	84.5	16.6	11.7	606.003	539.656
Lhfp	chr3	2279.27	1498.83	814.971	1724.79	1209.07	13.3	16.7	167.513	240.81
Lmna	chr3	18373.4	19080.1	5390.82	9719.54	6550.39	17.2	67.28	2903.4	4316.09
Lmo4	chr3	6985.17	10990.7	4877.75	10291.9	5239	45.1	48.8	1826.94	1628.22
Lor	chr3	1346.87	1361.05	296.437	253.474	494.283	66.35	96.7	307.117	340.448
Lrba	chr3	375.449	1187.22	1112.9	1865.13	1754.95	176.05	121.05	212.913	173.394
Lrig2	chr3	406.7	758.985	1593.88	1231.12	717.533	145.05	117.95	335.839	346.72
Lrrc40	chr3	28.6664	23.898	33.3629	33.9244	1370.53	329.5	345.5	1524.58	1135.92
Lrrcc1	chr3	242.786	360.705	395.042	429.904	320.544	62.4667	45.5	264.789	168.616
Lysmd1	chr3	967.465	1591.14	959.622	939.239	749.7	108.2	81	96.2687	65.7244
Mab21l2	chr3	45.5453	42.1162	23.3329	162.524	247.667	25.6	15.6	39.0969	35.4558
Man1a2	chr3	2183.14	2727.84	6896.86	5630.98	667.392	148.95	96.775	1486.07	898.876
Manba	chr3	2219.75	3647.19	1577.77	1851.92	1596.13	149	175.3	434.94	199.13
Mapksp1	chr3	10369.2	9887.63	7555.99	7221.29	8699.9	1078.8	1336.5	1926.31	1863.71
Mbnl1	chr3	14097	12735.2	3656.8	12430.1	7731.09	3744.4	3834.63	614.567	553.716
Mccc1	chr3	610.994	754.806	1888.29	718.471	3784.22	165	144.95	544.254	424.835
Mcl1	chr3	5726.11	6680.28	11694.4	2704.76	39765.9	4073.53	3871	10080.5	9604.96
Mcoln2	chr3	1520.08	317.988	39.2288	24.0102	308.833	58.2	85.9	74.8311	38.1
Mcoln3	chr3	666.282	111.769	80.454	88.62	593.483	27.4	37.65	62.3957	33.9927
Mef2d	chr3	208.412	223.762	114.508	170.841	3354.46	517.167	434.633	345.887	404.151
Metap1	chr3	943.861	1327.61	1042.91	1713.79	3495.06	546.633	413.767	1425.07	1298.74
Mex3a	chr3	247.448	552.047	55.1895	1662.06	617.7	55.45	73.95	210.841	244.021
Mfn1	chr3	679.134	961.422	610.6	628.192	1535.27	143.267	184.9	1371.65	1369.21
Mfsd1	chr3	947.816	577.541	767.979	413.317	2376.86	340.833	282.167	942.773	930.949
Mfsd8	chr3	68.2544	51.933	88.9031	75.5121	367.367	72.2	59.95	206.597	242.192
Mgst2	chr3	7746.47	3538.99	5447.95	6685.94	2687.27	1409.5	1157.9	4016.28	4007.16
Mllt11	chr3	3426.84	4894.29	692.573	3641.07	405.667	152.05	108.4	213.85	242.239
Mme	chr3	51.4807	194.964	35.2975	30.7084	2421.87	7.2	3.4	52.3652	85.1555
Mnd1	chr3	144.896	279.955	1552.02	1912.94	6.66667	1.1	2.4	172.946	302.61
Mov10	chr3	2358.09	6715.42	1613.19	6104.06	561.65	33.75	60.45	149.371	146.393
Mrpl24	chr3	5986.07	9345.1	15369.8	9919.13	10900.1	2059	1525.6	3155.16	3576.74
Mrpl47	chr3	558.052	754.826	616.824	474.491	858.456	111.833	90.7667	217.247	182.923
Mrpl9	chr3	866.049	983.958	1273.29	1421.7	2281.17	432	348.1	1075.13	1183.25
Mrps21	chr3	17528.2	25383.4	18648.5	10086.4	3810.2	246.6	207.6	2171.47	2161.11
Mrps28	chr3	6541.07	8816.22	12318.3	3370.07	4564.3	76.1	134.1	773.106	897.553
Msh4	chr3	38.4461	37.8156	36.1087	29.4653	36.8	2.1	2.8	9.91913	4.63206
Msto1	chr3	2433.25	4022.83	927.873	1457.53	1459	61.6	44.3	167.639	239.181
Mtap9	chr3	811.104	1250.65	1189.43	1796.7	755.444	35.0667	63.4667	332.247	179.125
Mtfr1	chr3	1288.67	2363.07	734.065	5166.34	2474.82	136.7	142.95	471.185	495.119
Mtmr11	chr3	171.064	205.211	54.1367	488.984	291.35	29.4	36.3	320.3	201.971
Mttp	chr3	86.7443	179.228	51.2039	132.411	326.483	1.75	33.8	21.0405	7.79967
Mtx1	chr3	7073.06	12188	6973.33	7122.42	3158.75	554.15	434.1	717.369	1080.1
Muc1	chr3	88.3302	230.64	131.845	143.342	49074.6	11.4	57.5	2207.81	1278.05
Mybphl	chr3	33.2608	38.6424	46.1067	36.5042	120.733	2.5	3.7	5.13409	3.008
Mynn	chr3	590.927	733.614	722.849	988.734	526.956	94.55	115.45	307.514	403.531
Ndufb5	chr3	5699.29	8167.4	16315.3	8217	14426.1	1464.65	856.25	3658.55	4375
Ndufc1	chr3	13444.1	22226	27086.8	16399.6	9582.68	830.1	426.6	6293.6	8188.11
Negr1	chr3	87.2442	84.1526	51.2981	566.799	70.3	0.5	2.3	229.287	53.0476
Nes	chr3	5968.34	13927.8	5731.65	9407.95	263.089	17.2333	35.0333	37.264	32.9411
Neurog2	chr3	24.3407	37.2139	34.5531	28.3785	15.2	4.1	30.3	31.2941	8.08021
Nexn	chr3	2564.67	3367.9	1369.51	2363.67	345.867	17.7	7.8	144.481	100.857
Nfkb1	chr3	212.183	162.92	81.9796	206.617	7771.9	1187.3	1049.1	387.144	398.428
Nhlrc3	chr3	167.809	171.58	44.0106	130.842	1382.47	255.4	135.5	413.735	422.845
Nmd3	chr3	212.454	241.364	190.057	436.28	1187.43	256.5	244.5	812.842	1350.09
Notch2	chr3	600.68	820.959	533.377	965.13	5104.03	565.2	865.35	2954.79	3725.27
Npnt	chr3	255.242	418.162	163.98	261.021	2293.82	14.64	15.86	417.591	512.079
Nras	chr3	1444.01	2158.87	1421.97	1237.12	2043.84	633.2	454.533	1185.69	1561.43
Nudt6	chr3	489.808	665.594	1141.18	826.753	353.083	84.8	85.1	127.109	256.138
Oaz3	chr3	57.166	74.4477	64.6181	53.7435	83.4067	9.76	12.82	47.9665	39.0257
Odf2l	chr3	72.2411	79.3396	179.04	93.0245	292.033	54.55	39.7	423.991	418.784
Olfml3	chr3	351.932	305.778	192.937	440.203	286.767	5	27	79.0747	165.759
Otud7b	chr3	124.948	206.045	94.2209	136.223	1780.23	136.225	126.225	1874.57	2069.84
Ovgp1	chr3	101.355	192.542	1244.94	757.425	355.567	104.7	129.6	51.1841	6.20287
Papss1	chr3	3450.85	3636.23	7760.18	5254.13	6952.8	493.1	259.3	1176.83	1298.59
Paqr6	chr3	109.294	163.785	121.228	115.664	786.933	21.7	6.1	97.3857	55.8792
Pcdh10	chr3	78.5604	126.808	37.6386	32.4204	56.3778	8.9	15.3833	22.8074	19.4748
Pdcd10	chr3	5779.4	9583.42	4039.81	6606.22	3692.6	1297.9	1257.5	919.595	985.703
Pde4dip	chr3	3411.15	2984.71	1045.93	1435.54	1348.42	142.975	100.15	101.891	127.692
Pde5a	chr3	193.631	151.744	771.679	750.312	471.367	327.65	112.4	826.341	348.742
Pde7a	chr3	690.153	2549.04	1565.4	1532.7	1994.53	755.971	937.186	1644.11	767.768
Pdgfc	chr3	1753.05	3822.31	87.3805	1921.52	459	21.55	31.55	701.274	428.495
Pdha2	chr3	34.9929	32.9434	43.8197	30.2033	10.2333	2.7	2.2	17.0231	3.16941
Pdlim5	chr3	592.24	920.07	65.235	384.479	926.262	129.143	123.757	474.922	1731.33
Pdzk1	chr3	80.8454	117.807	109.965	101.222	50.8333	2.2	5.1	106.239	131.034
Pear1	chr3	598.07	267.388	374.526	65.5556	354.022	66.6667	108.433	247.331	195.808
Pet112l	chr3	162.864	207.556	323.67	115.306	325.133	19.8	15.85	552.823	427.838
Pex11b	chr3	3378.56	4222.09	3460.68	3331.97	952.95	69.25	17.4	327.291	184.019
Pgk1	chr3	43205.1	44837.7	44560	76671.9	14428	2106.7	1908.33	3765.18	6180.32
Pgrmc2	chr3	745.102	901.366	1898.36	977.948	2887.17	118.7	150.9	3279.55	1998.89
Phc3	chr3	425.057	464.474	304.404	536.75	1097.48	522.95	591.55	426.279	374.435
Phf17	chr3	812.334	999.911	2244.64	4483.24	1137.42	236.25	260.9	1456.49	742.558
Phgdh	chr3	7529.75	12257	27872.9	30808.3	3074.56	333.075	377.35	817.199	1390.96
Phtf1	chr3	2843.93	5267.24	4670.98	2106.22	1739.57	367.5	320.6	359.209	295.38
Pi4kb	chr3	1159.4	1562.52	2373.16	2893.42	682.933	66.8	64.8	117.228	121.156
Pias3	chr3	83.4033	83.0494	80.5092	54.1962	893.95	78.35	72.7	489.115	223.376
Pigk	chr3	389.168	392.613	182.916	304.42	954.167	131.933	115.267	568.595	341.593
Pik3ca	chr3	145.083	157.733	86.9761	97.5132	1730.86	272.283	274.133	598.478	513.632
Pip5k1a	chr3	2552.83	2745.41	7798.71	5270.85	2716.64	145.925	194.05	713.64	972.664
Pkn2	chr3	472.46	741.87	401.265	675.101	1761.3	167.9	143.2	1356.31	1902.84
Pla2g12a	chr3	538.948	490.535	2478.65	1541.74	541.067	28.7	7.5	72.9822	189.617
Plch1	chr3	40.7034	183.888	36.4445	76.9365	964.667	8.8	18	393.487	217.26
Pld1	chr3	799.794	1217.68	188.024	452.334	1663.47	5.1	13.8333	550.251	223.466
Plekho1	chr3	8030.51	6023.44	5607.64	1186.21	657.5	48.3	10.8	32.3702	14.9203
Plk4	chr3	133.803	172.406	251.689	294.484	319.711	116.933	133	169.377	316.029
Plrg1	chr3	4344.89	7449.41	6967.45	7285.36	9413.73	763.1	613.2	1018.4	965.964
Pmf1	chr3	1692.99	2379.55	5003.11	2330.61	1701.77	39.55	73.05	210.538	512.196
Pmvk	chr3	3482.71	5673.25	4450.36	9111.1	7601.33	183.3	224.7	1253.56	1766.32
Pogz	chr3	378.552	519.184	495.417	551.057	1614.69	206.85	270.45	1308.42	851.316
Polr3c	chr3	1115.32	1378.97	632.253	947.765	670.533	163.4	138.767	253.113	286.317
Ppa2	chr3	4061.23	6319.11	11182.1	2751.04	8589	215.2	200.1	1732.61	1379.64
Ppm1j	chr3	118.843	360.11	38.7902	68.1525	124.4	17.6	48	186.887	94.3343
Ppm1l	chr3	415.075	723.146	213.396	2021.42	1301.34	126.4	123.667	770.077	742.321
Ppp3ca	chr3	13494.4	14875.4	14206	32192.3	3729.6	214.033	261.267	941.61	1021.77
Prcc	chr3	2142.68	3429.98	1615.85	3529.9	586.467	3	28.3	406.347	569.933
Prkab2	chr3	1138.32	1211.36	1001.42	462.41	556.867	125.2	134.467	377.998	437.393
Prkacb	chr3	3756.59	4685.47	3974.34	6251.74	1707.46	324.067	144.1	463.699	304.136
Prkci	chr3	8335.35	33963.3	10004.8	16995.8	6597.13	143.8	150.7	3227.91	4166.96
Prmt6	chr3	152.892	233.93	126.868	192.176	343.033	70.4	55.75	76.3599	84.7044
Prpf3	chr3	2967.48	3786.17	9100.78	4431.31	1672.8	368.3	387.6	1038.6	1099.2
Prpf38b	chr3	232.474	205.15	447.735	345.27	1399.26	561.25	770.35	1111.41	994.7
Prune	chr3	148.601	117.387	185.781	121.694	747.778	45.3	50.5667	568.898	407.842
Psma5	chr3	24381	36904.7	56882.4	25787	9468.12	1958.5	1298.55	4712.84	5235.76
Psmb4	chr3	34835.8	52849.5	36684.5	47951.6	23006.7	3025.05	2158.45	9490.7	10360.6
Psmd4	chr3	19353.3	32079.4	14783.1	24939.9	5991.07	541.033	379.833	729.832	998.828
Psrc1	chr3	1090.78	1588.86	322.411	356.104	165.478	24.2667	33.6333	128.877	132.836
Ptbp2	chr3	630.488	1074.11	905.647	2108.38	336.783	455.6	459.2	216.724	326.507
Ptgfrn	chr3	708.65	1455.15	3796.78	1766.52	7130.78	22.6	21	1068.84	1594.15
Ptpn22	chr3	140.263	986.794	292.422	433.498	1462.63	2457.6	2566	3.51715	52.9972
Pygo2	chr3	4827.91	7312.83	4655.62	4513.82	4192.07	490.2	333.1	691.006	590.283
Rab13	chr3	70.4429	65.3125	58.0305	57.9606	1537.27	27.5	40.4	367.034	397.586
Rab25	chr3	95.9159	2826.82	46.3106	37.0919	5547.6	2.7	6.7	1800.5	3158.2
Rab33b	chr3	4111.72	4657.76	2367.18	2675.09	8080.53	782.3	577.4	695.569	725.009
Rabggtb	chr3	451.72	378.38	686.616	789.566	1920.1	1115	1238.8	1739.47	2559.3
Rag1ap1	chr3	2535.49	3602.24	4530.3	4773.39	4301.17	471.8	361.7	718.245	292.897
Ralyl	chr3	52.7944	49.9882	34.6817	19.3834	41.7333	3.8	5.9	62.5864	132.57
Rapgef2	chr3	3667.64	4750.89	6143.34	7734.48	10053.2	2922.6	2429.8	695.193	1036.43
Rbm15	chr3	1014.55	1377.64	965.06	1128.07	2384.6	357.4	554.7	363.611	570.817
Rbm8a	chr3	1259.97	1618.37	788.514	1606.75	5425.28	786.5	756.4	3352.82	4147.03
Rfxap	chr3	103.469	113.756	220.11	213.203	898.083	211.25	224.3	470.378	421.048
Rg9mtd2	chr3	193.688	232.378	211.45	117.12	309.9	125.6	139.3	193.477	270.695
Rhbg	chr3	47.1527	38.8238	183.586	28.2012	1161.03	24.6	18.9	197.88	232.405
Rhoc	chr3	36309.1	41177.2	17563	20663	3523.23	9.05	183.1	1953.56	1510.82
Rit1	chr3	7801.26	8045.4	3698.6	2749.11	1873.47	132.85	153.9	717.686	470.706
Rnf13	chr3	3879.36	3309.71	2807.15	3525.29	2078.12	168.55	131.625	1231.75	944.096
Rnpc3	chr3	359.907	525.143	403.173	568.09	895.856	230.8	294.633	732.336	655.668
Robld3	chr3	3347.9	3430.83	5402.51	3784.22	2855.82	170.1	149.9	4234.73	3546.84
Rorc	chr3	63.7359	240.744	379.032	198.016	212.733	1.55	4.35	79.0112	286.716
Rpe65	chr3	45.367	56.4627	42.4243	47.496	131.533	5.4	3.5	12.7582	10.0029
Rpl22l1	chr3	20622.5	57387.8	124734	60046.6	22178.6	5925.9	4664.5	7355.03	9509.48
Rpl34	chr3	105825	160942	179485	178659	64416	12696	14072.1	15406.1	20546.8
Rps4x	chr3	39596.1	59793.8	66219.3	97124.4	46217.7	5920.95	9990.05	11849.3	12442.1
Rsbn1	chr3	364.621	800.35	2266.72	1391.74	1970.47	491.3	552.333	1366.22	1173.6
Rsrc1	chr3	471.887	588.234	505.083	961.986	485.25	100.8	79.85	99.924	56.5625
Rtcd1	chr3	1044.63	1376.64	926.908	1393.03	1834.9	559.2	291.3	529.028	648.314
Rusc1	chr3	1518.24	1695.65	978.877	739.87	1711.05	124.46	118.1	172.071	298.534
Rwdd3	chr3	49.4147	67.3511	268.157	237.119	149.244	54.4333	42	238.319	89.1201
Rxfp1	chr3	32.4688	39.0484	32.7229	27.2735	33.7333	2.1	1	109.879	33.3373
S100a1	chr3	6427.41	4700.17	6606.83	198.49	12811.8	16	21.15	2052.59	1633.56
S100a10	chr3	27566.8	46492.5	34631	13764.2	16315.7	1117.9	1018.43	7884.7	10751.9
S100a11	chr3	59127.7	106198	40986.8	19113	75879.1	1246.4	1332.6	29162.3	27992.8
S100a13	chr3	15303.3	14154.7	8565.62	1940.26	11777.3	236.6	193.8	1308.9	1161.3
S100a16	chr3	3549.58	5317.03	766.834	126.072	7118.1	36.15	57.65	6573.62	8386.13
S100a3	chr3	466.661	634.997	438.111	333.508	205.9	3.5	10.3	175.044	366.688
S100a4	chr3	118103	82289.3	96329.9	10431	2037.9	1.6	390.6	2731.97	1544.57
S100a5	chr3	149.886	190.394	303.689	308.426	88.1667	11.1	50.1	18.6722	32.3869
S100a6	chr3	190159	256183	81519.9	61781.1	11491	59	217.2	26664.2	25476.7
S1pr1	chr3	1979.89	740.112	64.4738	388.829	1206.23	267.8	308.3	41.5548	18.173
Sars	chr3	6685.76	9402.75	39091.6	21839.7	10635	708.6	574.75	1574.41	1654.8
Sass6	chr3	308.973	687.64	1823.81	1720.07	222.267	40.25	34.15	37.5386	34.8004
Scamp3	chr3	27653.7	27507.3	18230.9	12403	3263.63	579.1	432.7	592.048	650.54
Schip1	chr3	596.721	1129.57	161.356	613.599	250.567	5.8	5.7	296.668	201.047
Sclt1	chr3	72.4103	38.0988	84.3859	100.534	293.933	59.35	42.65	163.792	99.5672
Scnm1	chr3	2378.22	3488.72	1626.93	2558.04	1814.37	186.2	142.8	2523.61	1796.48
Sec22b	chr3	9813.72	15194	8994.7	7541.5	4292.93	369.55	310.8	789.005	723.236
Sec24b	chr3	3569.74	5369.07	2088.88	3720.4	1380.88	168	188.9	1423.72	1413.55
Sec24d	chr3	3028.72	3488.01	2237.15	3143.18	4007.9	563.4	367.6	478.533	663.696
Sec62	chr3	5368.94	6574	4600.85	7911.94	5117.42	496.2	503.02	2295.05	2266.75
Sema4a	chr3	3142.24	1811.99	672.79	409.302	4921.3	361.3	294.55	529.573	322.072
Sema6c	chr3	90.7367	141.633	105.875	81.6769	887.833	60.3333	217.367	153.871	99.5767
Serpini1	chr3	657.777	631.951	31.6729	38.4884	158.833	55.8333	64.3	31.811	42.6169
Setd7	chr3	5301.46	11067.4	2989.03	7699.78	1351.25	1111.85	1150.45	928.797	717.067
Setdb1	chr3	657.542	984.723	1229.44	1572.56	565.644	120.733	113.767	434.397	373.715
Sf3b4	chr3	9211.87	13243.1	14079.3	5144.32	6350.47	642.95	727.2	295.3	341.841
Sfrp2	chr3	1167.02	273.854	29.1892	300.412	155.933	17	47	29.8056	95.4933
Sgms2	chr3	533.045	524.249	113.299	102.443	3102.42	13.95	29	1069.06	1719.82
Sh2d2a	chr3	177.565	247.192	295.802	283.122	596.067	597.4	469.2	137.699	23.8209
Sh3d19	chr3	58.4782	118.547	46.2198	42.232	3361.67	16.05	27.35	1237.36	1148.29
Sh3glb1	chr3	37558.6	45409.2	12058.6	17309.1	4713.42	509.367	507.967	1691.03	1861.36
Shc1	chr3	14013.2	13836.9	8008.11	17295.2	2407.82	30.9	71.35	636.445	416.654
Siah2	chr3	721.556	844.728	1931.74	2356.9	2315.68	55.05	88.25	428.616	461.294
Skil	chr3	2467.02	4936.05	817.985	3256	9423.28	1201.5	1948.05	1233.94	2441.12
Slc16a1	chr3	324.547	922.822	3704.6	3429.28	6302.32	83.6	82.7	136.923	1081.37
Slc16a4	chr3	185.469	501.899	22.191	75.5558	125.6	27.05	52.1	123.04	97.9512
Slc22a15	chr3	143.018	135.791	361.087	44.9203	500.167	5.05	66	592.484	393.648
Slc25a24	chr3	9703.21	19919.7	19979.7	9118.83	2224.2	112.15	141	1089.58	1310.64
Slc25a44	chr3	164.161	195.345	151.326	106.077	1944.36	73.0333	57.8	231.949	231.889
Slc27a3	chr3	216.448	257.462	2334.53	180.651	25.9333	2.4	13	14.1497	59.2502
Slc30a7	chr3	443.557	555.767	242.836	296.65	2414.2	341.75	258.3	376.818	430.62
Slc33a1	chr3	971.598	876.015	1530.65	1507.81	3197.47	149.7	134.5	416.519	208.061
Slc35a3	chr3	522.916	844.533	734.66	563.7	872.775	167.95	186.6	1264.54	1140.28
Slc39a1	chr3	11712.6	17970.9	9331.67	7294.72	5664.07	340.6	539.4	3873.69	3469.84
Slc7a11	chr3	873.246	274.682	230.228	1066.66	407.767	8.55	21.85	41.9269	206.143
Slitrk3	chr3	66.9936	48.7268	28.2419	42.5903	53.7	2.8	5.9	9.26035	6.63802
Smc4	chr3	2500.3	4319.08	4625.3	8150.08	2698.87	3581.2	3807.3	1646.68	4263.07
Smcp	chr3	42.8154	51.5869	49.0488	47.2417	68.3333	0.8	26	16.2584	58.0605
Smg5	chr3	3844.56	6343.7	6650.77	4205.24	892.867	186.85	171.65	629.484	498.394
Snapin	chr3	3144.94	4302.77	5027.85	1665.51	1775.73	296.75	265.9	1827.2	1441.3
Snx16	chr3	783.592	1117.14	1298.46	1009.52	1445.46	103.8	121.267	775.564	609.734
Snx27	chr3	1514.92	1735.24	2246.97	1112.4	1667.12	104.4	84.65	551.037	507.589
Snx7	chr3	5425.82	5508.53	1242.04	2267.5	7587.1	5.3	3.7	389.844	527.121
Sohlh2	chr3	178.918	194.593	198.599	209.594	291.433	19.9	31.1	59.4126	75.0537
Sort1	chr3	152.94	147.691	33.2646	44.5221	8189.88	17.4333	38.8333	815.056	834.929
Spata1	chr3	210.6	242.126	316.16	419.501	29.3333	94.7	118	309.667	128.323
Spata5	chr3	878.663	1564.38	1655.22	1898.44	1036.41	111.15	122.225	398.556	532.21
Spg20	chr3	276.791	316.935	63.6836	192.817	1319.81	125.6	104.667	345.561	397.937
Sprr1a	chr3	3334.47	242671	67.4737	59.5528	2788.47	8.8	8.9	1255.77	16097.6
Ssr2	chr3	3426.49	5579.26	3764.79	2265.51	10122.5	410.5	270.1	995.051	1676.12
Ssr3	chr3	17982.8	24783.8	16997.6	29021	10456.6	1429.85	985.95	6048.68	7201.94
Ssx2ip	chr3	257.451	1621.09	840.506	548.228	809.9	23.65	22.925	550.371	363.155
St7l	chr3	2373.2	2622.11	4310.32	4971.19	1132.3	111.7	94.6	306.934	253.477
Stxbp3a	chr3	1417.93	1548.89	2995.85	3139.96	2940.85	780.4	860.65	2154.77	1845.87
Synpo2	chr3	80.1885	146.561	109.373	108.402	134.825	3.275	12.2	110.805	108.722
Sypl2	chr3	54.1593	63.1029	43.2294	41.0709	97.8222	22.7667	13.7	20.9545	18.3076
Syt11	chr3	2357.51	1499.89	93.6814	828.556	409.507	91.02	71.9	108.193	42.0783
Syt6	chr3	118.313	154.192	189.795	185.906	98.7917	12.85	12.35	41.5238	27.0172
Taf13	chr3	65.4998	51.6916	72.5891	27.1521	4101.97	1203.6	1194	3744.84	5183.19
Tars2	chr3	571.699	945.465	2237.32	311.615	1058.92	321.15	402	473.532	355.661
Tbl1xr1	chr3	486.513	377.275	1265.97	714.673	754.594	101.667	98.2	800.029	744.287
Tbx15	chr3	123.795	40.1585	1215.35	2807.09	86.2833	5.2	24.9	153.399	101.09
Thbs3	chr3	824.644	1020.94	293.391	1222.43	7185.83	17.5	2.6	146.166	51.2722
Them4	chr3	241.913	469.869	446.995	436.814	390.483	66.1	51.05	376.124	255.628
Tiparp	chr3	2594.72	4645.17	1281.24	1961.52	9919.76	292.8	485.667	2705.78	4777.99
Tlr2	chr3	4855.35	2021.42	1370.51	1936.8	16326.5	74.3	199.6	98.4459	281.594
Tm4sf1	chr3	98603.8	79748	258.18	32217.1	6738.33	1.8	6.45	88.8644	76.5949
Tm4sf4	chr3	117.152	226.215	108.889	100.068	76.0333	69	48.2	67.5909	58.7184
Tmem144	chr3	106.133	211.749	59.0353	158.963	421.933	33.4	27.5333	115.674	84.2394
Tmem167b	chr3	4627.85	6004.31	10388.3	2614.08	892.817	54.55	82.75	952.045	860.278
Tmem79	chr3	155.011	2201.52	356.417	61.7617	838.567	39.1	45.9	380.299	610.662
Tmod4	chr3	158.693	305.348	1186.27	818.441	145.433	114.2	127.6	115.88	90.4052
Tnni3k	chr3	116.382	133.038	97.7195	89.3113	76.75	17.5	17.75	36.7421	22.0417
Tpd52	chr3	4069.09	7447.3	2963.94	1123.14	3173.68	204.875	182.65	1157.04	1322.18
Tpm3	chr3	33600.1	63338	10416.7	19911	12542	1023.28	989.14	2154.97	3045.23
Trim2	chr3	692.583	1502.39	489.603	655.174	2058.26	12.8333	35.0167	1934.72	1626.32
Trim33	chr3	238.311	533.779	1562.21	1101.82	1543.57	798.8	560.2	258.888	262.606
Trim45	chr3	148.793	129.752	97.378	150.307	281.067	92.5	32.3	132.181	86.8207
Trim46	chr3	873.426	795.231	3176.72	2945.03	278.3	16.1	38.9	30.0829	8.22401
Trim59	chr3	2472.39	4318.61	1839.62	6430.4	771.967	343.25	234.1	795.931	1048.81
Tspan2	chr3	2176.29	2477.45	109.849	367.352	2765.24	26.4	15.4667	310.966	227.318
Tspan5	chr3	1397.95	974.014	1546.43	1307.38	512.317	91.55	87.75	287.781	377.048
Ttc14	chr3	261.045	475.079	873.455	647.441	247.17	128.43	162.21	331.651	208.326
Ttf2	chr3	1888.32	3359.2	6207.74	2462.27	715.433	121	122.9	265.244	241.514
Ttll7	chr3	413.265	703.354	31.076	453.485	1257.72	5.5	2.25	65.6626	70.3921
Tuft1	chr3	2127.13	12120.2	92.9446	1358.1	10800.4	80.9	134.5	430.529	1528.09
Txnip	chr3	705.074	481.393	852.307	1131.17	14749.5	2811.4	1796.85	2131.18	1770.74
Ubap2l	chr3	961.265	1349.03	1152.75	1197.95	2228.62	206.533	236.1	768.062	729.024
Ube2d3	chr3	6782.91	9864.41	7045.43	9798.49	10299.4	1945.78	2130.8	6264.8	6737.36
Ube2q1	chr3	2066.17	2993.31	4645.9	1989.17	2839.77	650.35	438.3	958.75	827.073
Ubqln4	chr3	264.036	354.05	416.787	429.715	2550.97	129.6	72.45	1246.46	1995.9
Ufm1	chr3	2475.11	3938.65	1043.37	1426.18	1176.26	123.275	109.75	1268.44	1320.03
Ugt8a	chr3	44.6633	41.8373	31.2094	184.976	238.133	13.7	17.3	56.3904	13.1261
Unc5c	chr3	216.309	472.548	34.973	100.549	98.2	29.55	17.2	55.8339	108.911
Usp13	chr3	108.66	129.745	33.2188	32.406	105.933	13.95	33.7	113.092	103.482
Usp33	chr3	2215.07	3955.36	3195.57	4235	8400.9	549.4	332.3	431.308	300.2
Vcam1	chr3	3330.43	3174.68	72.2451	3901.06	929.675	17.575	25.25	123.329	85.0793
Veph1	chr3	41.8459	82.0661	31.1301	51.5046	2452.93	11.2	9.2	128.567	135.741
Vps45	chr3	508.55	521.87	574.79	237.153	1297.3	59.8	75.9	789.277	681
Vps72	chr3	67.4275	109.808	44.6516	47.9787	3548.97	76.9	28.3	232.069	133.381
Wars2	chr3	79.7106	165.255	267.241	83.8425	625.45	107.75	74.35	112.765	88.6799
Wdr3	chr3	1374.28	1868.22	2757.21	3960.62	2431.63	1270.4	1460.6	1587.71	1334.47
Wdr47	chr3	1199.79	1930.33	5382.15	558.418	705.15	75.15	86.35	197.732	290.897
Wdr63	chr3	353.93	505.163	458.322	368.775	1358.63	2.1	10	67.5237	23.7523
Wdr77	chr3	770.811	1145.44	1310.02	2251.76	2974.78	154.633	114.767	445.123	613.934
Wwtr1	chr3	2324.29	2346.71	1104.09	1713.96	5697.62	9.83333	27.3667	609.482	1110.45
Ythdf3	chr3	1332.23	1685.21	2051.46	2763.58	3830.41	705.533	700.267	934.4	912.714
Zbbx	chr3	44.7144	38.1718	31.8068	24.6494	86.0667	2.5	8.8	38.7371	31.3371
Zfand1	chr3	375.897	918.99	609.38	769.828	566.767	349	274.2	1125.17	580.915
Zfp639	chr3	4108.63	6017.6	3986.05	7120.27	1507.6	672	703.4	331.049	375.048
Zfp687	chr3	650.516	1160.82	1148.33	981.371	2156.4	112.1	228.2	734.913	288.935
Zmat3	chr3	2482.33	5038.18	906.974	1182.1	1483.63	199.2	129.1	290.288	279.282
Znhit6	chr3	1583.71	1687.17	1346.66	3523.58	1355.9	192.9	235.5	694.31	737.638
Zranb2	chr3	1309.35	2406.71	852.806	2390.55	2384.1	818	652.4	564.644	488.514
Zzz3	chr3	2240.46	3341.58	3673.56	5780.47	2043.03	880.65	871.4	908.019	726.503

## Sheet: Normalized data
# Column A:Gene Symbol
#Column C~H: Normalized of Raw Intensity of each sample
Symbol	Chr	TC10	TC5	fibroblast	stem	ATII	CD8_T_BL	CD8_T_LL	basal_cell	duct_cell
0610011L14Rik	chr2	1675.26	2375.8	2030.43	1626.19	1953.79	1500.55	1126.03	1332.3	1007.24
0610012H03Rik	chr2	28.5982	32.0044	26.7029	21.0476	216.362	134.211	733.685	768.751	292.105
1110008F13Rik	chr2	70394.6	97551.1	57783.9	53022.2	19573.6	14352.2	10376.3	6102.3	5949.37
1110008P14Rik	chr2	5073.24	6988.42	10684.1	8471.42	7768.97	1793.83	1225.79	1735.62	1369.33
1110034G24Rik	chr2	897.991	914.585	583.894	266.273	1252.75	5730.99	4930.01	1078.32	677.778
1110051M20Rik	chr2	107.258	153.837	46.1743	104.363	2835.1	1075.55	1263.37	4747.96	2564.51
1190002A17Rik	chr2	165.474	53.6352	108.004	33.7606	2243.81	44.737	186.105	515.164	613.277
1200007C13Rik	chr2	171.877	233.381	54.6284	1317.58	154.921	63.3774	60.8422	1329.06	395.852
1500003O03Rik	chr2	10422.1	10106.1	8781.47	5654.44	11757.2	6544.65	4675.9	17242.5	24241
1500011K16Rik	chr2	1920.89	2885.29	3604.29	1739.62	6139.16	2952.64	3179.9	22974.9	20532.2
1500012F01Rik	chr2	4335.56	7018.39	14063.2	24644.1	5573.55	9135.66	11640.5	17380.9	25817.1
1600027N09Rik	chr2	440.99	544.395	553.548	676.015	1696.16	2545.35	2947.27	2787.31	3022.23
1700014B07Rik	chr2	31.4001	47.8727	37.9204	50.0355	483.266	477.194	835.685	569.903	319.621
1700019L03Rik	chr2	61.7995	46.2994	19.7337	18.6536	789.096	27.9606	26.8421	814.917	807.018
1700020A23Rik	chr2	19.3971	27.1258	26.6492	21.0457	98.6295	124.891	109.158	94.0856	113.882
1700020C07Rik	chr2	52.175	39.9362	71.1275	20.963	444.761	324.343	391.895	200.083	108.068
1700020I14Rik	chr2	37.3011	34.3774	28.6709	36.088	1427.22	2982.46	1852.11	2710.52	1618.2
1700026L06Rik	chr2	332.272	125.94	247.171	44.0011	7566.44	134.211	669.264	1800.88	888.178
1700029I15Rik	chr2	180.531	207.087	151.774	159.341	185.402	327.139	304.211	1921.18	792.632
1700037H04Rik	chr2	1976.28	2327.44	4571.87	2454.36	1358.7	1450.84	1707.16	5145.75	2072.95
1700058C13Rik	chr2	73.1892	93.6327	94.2669	96.1387	478.775	507.019	1091.58	546.024	388.007
2010011I20Rik	chr2	660.129	1409.14	420.399	306.661	2406.81	1131.47	620.948	6184.69	4586.77
2010106G01Rik	chr2	339.171	770.638	287.222	97.4736	4816.1	7910.99	5428.67	17366.2	11883
2010317E24Rik	chr2	254.658	496.159	850.376	1282.47	373.878	431.836	850.001	4025.06	3937.66
2210009G21Rik	chr2	270.715	507.773	163.195	79.4253	909.852	957.185	975.264	1320.2	1123.99
2310001A20Rik	chr2	609.439	542.884	837.636	569.182	8315.9	4029.12	2593.84	17268.2	15572.1
2310003C23Rik	chr2	2452.35	3058.04	2104.38	1564.3	5400.91	13156.4	9632.75	5036.67	5237.37
2310003F16Rik	chr2	4780.46	7589.75	4575.94	3858.22	154.921	2566.78	2401.48	961.376	779.249
2310003L22Rik	chr2	195.732	171.939	163.594	166.677	1189.3	3398.15	2720	6211.16	4744.18
2310021H06Rik	chr2	144.308	199.514	364.654	365.043	442.725	205.044	109.158	499.813	216.142
2310035K24Rik	chr2	2020.67	1430.55	942.111	704.92	2489.69	2630.16	1398.48	787.889	293.76
2310047K21Rik	chr2	41.0264	48.6179	28.4299	250.569	299.601	322.479	35.7895	319.193	309.432
2410001C21Rik	chr2	840.411	1118.04	635.627	657.4	3348.53	5863.03	7350.57	4854.42	4910.54
2410042D21Rik	chr2	3335.2	3845.36	899.256	2854.81	1825.89	3090.58	3806.21	8182.28	9264.3
2700007P21Rik	chr2	676.613	1208.82	514.688	1885.03	907.168	3555.97	2438.46	6073.88	2375.06
2700094K13Rik	chr2	2445.71	5300.82	3314.64	4486.35	14325.8	10302.6	7191.9	14084.9	21584.5
2810002D19Rik	chr2	36.2184	78.7775	49.1378	38.1957	239.118	518.203	537.737	1280.24	1001.22
2810408M09Rik	chr2	69.4252	69.402	147.859	114.963	1094.57	109.978	794.527	3286.57	1505.6
2900010J23Rik	chr2	14613.6	26686.3	30795.3	28230.5	17128.4	5293.87	6630.01	18808.1	18469.7
2900064A13Rik	chr2	14484.5	13203.9	11504.1	7817.11	6057.32	6639.09	6612.11	7112.53	7660.24
2900097C17Rik	chr2	928.69	1029.75	1303.51	1095.2	610.491	210.637	312.263	9927.52	7150.03
3300002I08Rik	chr2	147.364	147.33	141.692	234.588	495.303	454.826	223.684	752.785	488.894
4833420G11Rik	chr2	1557.77	2176.2	2066.47	1473.49	2524.87	5226.77	4594.48	2891.26	1857.75
4833422F24Rik	chr2	137.747	171.454	181.48	157.166	146.657	57.7852	85.8948	151.083	228.78
4921504E06Rik	chr2	46.7838	55.375	64.0628	72.5688	293.283	73.6296	392.79	494.224	398.279
4930402H24Rik	chr2	90.9973	78.1719	58.5493	31.7468	1226.17	858.204	909.412	2289.11	1647.84
4930412O13Rik	chr2	36.1136	47.1043	41.957	33.0476	31.7387	20.5044	60.8422	102.882	154.14
4930470P17Rik	chr2	39.3654	88.8559	507.423	496.348	366.013	611.405	42.9474	48.9383	18.9713
4930525F21Rik	chr2	24.3761	29.5988	26.0013	29.0024	275.558	265.626	189.684	3810	1805.7
4930526D03Rik	chr2	76.1395	117.174	348.078	354.503	224.866	29.8246	21.4737	232.953	364.654
4930529I22Rik	chr2	30.849	39.257	40.341	31.3787	140.968	104.386	53.6843	870.423	608.749
4930568D16Rik	chr2	101.846	127.914	162.802	164.132	336.55	322.479	273.79	451.793	42.3704
4931423N10Rik	chr2	48.5883	35.7503	33.4794	27.4795	26.409	55.9212	384.737	1690.06	856.16
4933425O20Rik	chr2	678.704	2121.25	2740.17	2509.43	256.784	52.1931	26.8421	340.537	40.4376
4933433C11Rik	chr2	35.8408	49.4757	48.8761	41.1077	88.3294	61.5133	55.4737	721.688	778.831
5430405G05Rik	chr2	41.6793	58.208	31.0722	97.8175	288.583	514.475	323.895	1219.21	781.045
5430407P10Rik	chr2	219.894	2650.13	37.1737	88.5376	1435.19	92.27	59.0527	1135.01	1609.17
5430417L22Rik	chr2	110.458	132.154	96.9427	78.1821	2746.95	2833.34	2476.63	11722.8	5634.22
5730494N06Rik	chr2	3385.72	4249.72	6571	3127.59	19815.1	15452.9	12707.1	6446.8	3266.35
5930434B04Rik	chr2	1213.28	2847.59	2219.43	1742.62	2199.27	2334.4	1568.18	3832.1	3251.32
6330439K17Rik	chr2	32.3314	26.5002	356.03	23.8211	651.002	292.654	34	931.594	688.833
6530402F18Rik	chr2	47.2536	56.3692	342.929	41.7243	163.125	233.005	747.106	92.5825	37.7733
6820408C15Rik	chr2	31.4762	32.82	33.4052	50.6156	2419.51	227.413	685.369	630.392	425.365
41340	chr2	4582.22	9498.73	5490.75	5773.33	8927.87	23519.3	27672.8	5673.99	8527.68
8430427H17Rik	chr2	1010.67	1159.45	1358.56	122.586	748.135	230.52	501.053	1738.78	1182.52
9030418K01Rik	chr2	87.5178	73.9827	69.3012	54.4973	1438.42	471.602	586.948	3109.31	1505.9
9430008C03Rik	chr2	211.464	325.089	280	552.324	420.927	1955.38	2975.9	1966.07	1755.75
9830001H06Rik	chr2	1884.54	1300.22	49.3886	907.089	1207.75	178.016	317.632	165.936	569.515
A830007P12Rik	chr2	2251.79	2674.17	1130.3	254.763	7060	7976.23	5939.27	5045.27	2956.54
A930018P22Rik	chr2	112.128	116.53	83.3596	61.5368	107.313	480.922	307.79	310.454	141.068
AA467197	chr2	1060.96	2592.51	1117.46	771.234	920.781	493.971	986.001	369.217	1444.98
Abca2	chr2	129.346	148.901	263.472	224.308	1397.82	656.142	755.159	1035.69	846.728
Abhd12	chr2	607.71	373.638	181.232	104.052	7816.4	3130.66	2420.27	3509.67	4827.18
Abi1	chr2	615.424	725.35	446.859	712.18	5696.77	14571.2	10206.7	6336.42	7358.46
Abl1	chr2	7733.2	10379	2577.71	5924.39	1840.9	5254.11	2212.39	1313.49	806.221
Acbd5	chr2	667.3	715.047	788.294	617.987	4681.55	11426.6	11798	6775.25	4951.09
Acbd7	chr2	24.1688	47.6086	71.873	75.7807	314.213	27.9606	144.948	239.334	139.939
Accs	chr2	484.184	761.726	807.662	605.008	1094.03	5342.34	4178.43	3181.4	1580.5
Acot8	chr2	1265.5	1400.64	1145.91	698.905	4265.5	4119.53	3723.9	6336.53	5239.53
Acp2	chr2	792.094	616.958	482.472	629.768	3950.91	1685.71	2229.09	9268.93	4963.56
Acss2	chr2	1164.16	721.208	1796.26	835.565	5625.19	888.215	577.106	2022.97	2977.55
Actr5	chr2	729.45	1216.5	872.988	935.083	1220.23	2884.6	3595.06	2181.94	815.49
Acvr1	chr2	6431.14	7178.02	2006.01	4050.19	3442.19	308.188	402.632	5288.67	5091.47
Acvr2a	chr2	215.702	217.138	502.193	308.728	3853.08	2308.61	4108.64	13081.4	11121.9
Ada	chr2	2279.33	2098.74	1180.92	757.102	1041.75	4272.38	2573.27	584.872	2175.07
Adal	chr2	290.161	365.855	591.16	927.245	749.662	1177.14	905.475	2021.74	872.844
Adam33	chr2	193.517	171.661	351.169	384.113	402.423	95.066	178.053	657.676	803.655
Adamtsl2	chr2	120.311	45.9356	26.7416	24.5241	220.374	268.422	529.685	661.636	273.084
Adrm1	chr2	5999.33	8232.5	5021.8	5394.69	8370.75	3960.15	4424.48	24341.1	26989.9
Agpat2	chr2	240.4	331.468	226.276	167.045	9065.05	1791.34	1066.53	3685.4	2297.39
Agps	chr2	4276.02	8997.58	6464.13	4834.06	1738.68	3711.3	3281.3	3377.53	3186.67
Ahcy	chr2	499.122	991.488	350.515	298.821	10180.4	20202.5	12465.5	12683.7	14376.9
Ak1	chr2	21985.4	18160.2	3612.18	2936.16	4137.35	43.8049	412.474	767.717	384.656
Alkbh3	chr2	2502.05	3849.92	3488.11	1351.88	1726.88	5260.94	4430.15	4553.16	2815.11
Alx4	chr2	273.852	313.236	395.783	358.833	452.426	607.677	828.527	1187.45	651.392
Ambra1	chr2	1697.55	2264.34	906.19	1541.85	1906.4	1996.39	1875.37	1820.01	904.505
Anapc1	chr2	12163.8	20362.5	11283.1	21670.3	1996.33	6466.73	3740	1488.13	1327.32
Anapc2	chr2	12802.2	21034.2	10998.5	7978.34	14609.3	21309.7	13011.3	6059.21	6534.36
Angpt4	chr2	32.5129	43.4988	26.9381	199.129	404.04	173.356	242.474	749.192	585.408
Angptl2	chr2	34.7589	29.28	44.6248	87.047	380.43	227.879	133.316	330.677	437.836
Ankrd16	chr2	1573.56	1903.13	1856.66	1931.03	805.324	13286.9	13607.2	2358.6	1494.39
Ankrd5	chr2	51.4239	32.3312	23.3999	20.2157	208.068	330.867	212.053	271.177	90.7378
Apbb1ip	chr2	7646.4	8945.47	864.832	14842.5	378.619	722.316	1272.32	350.949	309.794
Api5	chr2	3423.11	4492.7	4762.12	6309.76	14416.8	22613.4	19142.7	13040.8	13161.3
Apip	chr2	2274.48	2464.53	2430.91	2451.78	6938.38	3043.98	2473.06	6076.64	3114.18
Aplnr	chr2	55.1152	50.1132	55.9348	44.778	1488.36	206.908	176.263	704.459	408.6
Aqr	chr2	545.547	766.322	60.353	1022.34	1420.62	4169.86	2635.18	4665.51	3968.78
Arfgap1	chr2	828.191	1065.27	205.773	968.541	6526.49	8470.2	6071.69	3324.25	2125.06
Arfgap2	chr2	1594.17	2370.76	1151.72	1909.95	7892.14	15048.4	12840.4	4527.92	4353.1
Arfgef2	chr2	224.091	239.402	257.788	176.109	3362.58	3858.56	3217.48	2796.05	2413.42
Arfrp1	chr2	501.183	734.101	738.501	571.681	4474.08	7586.18	7255.43	5499.01	3097.25
Arhgap1	chr2	1615.54	2705.43	3509.83	2827.21	4836.35	4360.92	2795.16	10868.6	8936.65
Arhgap21	chr2	10239.7	19962.4	11425.2	12396.4	4912.49	1151.36	1528.21	2023.21	1928.68
Arl5a	chr2	993.906	1037.01	347.343	462.884	7124.98	8441.31	7047.85	7177.49	4431.34
Arl5b	chr2	268.687	520.625	382.756	379.837	2776.54	4809.85	7271.83	3928.71	8563.45
Arl6ip6	chr2	1224	3340.47	4449.31	4241.27	2662.28	6567.01	5539.32	10330.8	7782.9
Arpc5l	chr2	951.945	1194.09	3396.76	1322.52	2454.42	9092.79	7359.67	8927.8	5465.88
Arrdc1	chr2	976.324	4687.95	698.638	517.325	7272.93	4585.54	5981.62	3691.45	2417.03
Asb6	chr2	3507.13	4319.71	2359.58	2265.46	4635.23	2742.94	2085.63	5037.46	4737.25
Ass1	chr2	8140.62	9524.57	5343.71	394.932	1269.1	408.225	1367.16	672.359	1333.63
Asxl1	chr2	1695.95	2434.32	2435.02	3495.96	4454.91	6885.14	5405.41	4583.35	3926.74
Atf2	chr2	860.102	1367.04	1577.29	1724.66	3389.58	8656.6	4838.38	9554.61	6723.85
Atp5c1	chr2	6664.93	10224.7	15476.7	8281.95	24038.9	50610.6	26340.2	30310.5	28241.8
Atp5e	chr2	32872.1	49181.3	50001.9	23233.4	38523.3	12528.2	6927.06	57500.5	60167.3
Atp5g3	chr2	55171	96551.1	115343	50442.1	93829	95729.6	84176.9	62837.6	79944.9
Atp9a	chr2	1428.49	6348.84	1881.42	175.492	8685.16	1470.11	972.878	2424.16	1510.9
Atpbd4	chr2	731.452	840.637	622.545	927.943	2812.17	2426.98	1354.63	9220.96	3691.51
Atrn	chr2	805.004	907.435	807.481	814.747	1036	1737.29	976.159	2680.61	1706.59
Aurka	chr2	891.518	1544.09	1133.49	2211.73	464.313	506.087	624.527	2171.16	1300.09
Aven	chr2	1755.62	2647.72	1752.93	1088.4	2149.07	2768.1	3861.69	3609.68	4765.57
B230118H07Rik	chr2	1633.62	2184.64	2329.89	918.17	1368.56	251.024	447.965	4352.52	2070.11
B230208H17Rik	chr2	9331.03	14790.2	15619.1	12332.4	1471.92	1303.34	1335.66	2076.04	1696.83
B2m	chr2	43646.5	37176.8	79339.1	58353.3	95211	136639	147040	87434.4	58853.8
B4galt5	chr2	5390.84	3703.81	7840.32	1795.77	1923.01	908.72	370.421	4923.17	4990.6
Bahd1	chr2	543.26	590.66	316.222	373.051	4024.17	4061.74	3605.79	4230.53	3383.34
Banf2	chr2	55.5778	26.9801	45.9589	29.3024	180.132	781.033	116.316	200.159	404.386
Barhl1	chr2	703.825	1620.61	7427.38	6717.56	184.114	365.352	301.527	446.129	185.525
Baz2b	chr2	1375.65	1776.43	850.237	1664.61	1893.29	3144.26	2473.41	5015.65	4028.53
Bbox1	chr2	28.5787	34.4832	30.7887	23.2497	468.715	137.007	94.8422	318.046	194.597
Bbs5	chr2	318.763	487.257	473.12	272.956	997.134	378.4	57.2632	2582.72	1253.12
BC005624	chr2	2299.08	3198.12	3391.75	1610.65	5061.75	2771.83	1290.21	6317.97	5155.21
BC006779	chr2	1640.95	2707.18	2131.72	4554.65	6829.63	21675.1	41889.8	2322.15	1692.59
BC020535	chr2	69.3576	76.2448	29.7223	41.6156	542.213	200.074	422.316	260.754	95.9344
BC029214	chr2	1195.83	1534.06	1342.25	1000.48	2344.47	1800.66	1772.48	2798.7	1629.06
BC051628	chr2	33.5376	36.5492	29.5537	21.9551	231.932	323.411	187.895	63.954	36.4705
Bcas1	chr2	341.054	793.167	2098.14	1822.37	733.024	228.656	273.193	719.381	740.137
Bcl2l1	chr2	7504.8	12507.8	3050.73	3868.81	4478.48	728.84	861.185	3209.56	1924.55
Bcl2l11	chr2	86.0038	76.1006	32.4919	54.8882	18122.3	47165.4	56180.6	10945.6	6860.94
Bdnf	chr2	5414.59	6385.25	811.49	1458.16	350.323	397.041	183.421	472.64	1186.56
Birc7	chr2	75.4046	63.4088	52.1577	68.545	93.719	150.987	495.685	1355.32	504.315
Blcap	chr2	285.762	386.649	448.071	221.583	10620.9	2902.31	1564	4653.49	3964.2
Blvra	chr2	1239.1	899.796	455.614	377.592	4642.47	3662.84	4088.95	5556.09	3913.27
Bmf	chr2	616.731	799.487	224.193	812.361	3321.24	619.483	434.246	5563.9	1893.15
Bmi1	chr2	2432.93	2121.56	6162.44	3256.96	5762.85	11337.1	8792.59	3352.5	1530.11
Bmyc	chr2	660.149	1105.63	82.9448	400.572	991.385	1047.59	1508.53	2644.36	1179.06
Brd3	chr2	1116.49	2098.45	1405.15	2145.03	2235.33	1668.78	1572.95	5873.84	3666.81
Btbd3	chr2	118.334	118.015	36.1272	101.522	1953.57	155.337	153.895	5447.35	4180.35
Bub1	chr2	879.731	1583.89	1635.69	2380.09	714.18	335.527	227.263	1279.73	1327.5
Bub1b	chr2	291.155	267.861	490.187	1057.45	858.641	363.488	61.4387	981.799	1702.59
C1qtnf4	chr2	84.9056	192.258	62.3008	67.7004	345.413	319.683	362.369	1086.29	810.206
C330006A16Rik	chr2	2487.15	3587.64	4460.93	2850.56	3940.27	1854.72	978.843	16605.6	7168.54
C8g	chr2	201.953	258.925	688.411	664.114	329.064	229.277	53.6843	981.162	462.799
Cables2	chr2	782.557	1446.53	1671.74	1181.98	2841.27	6119.64	5117.9	2143.21	2096.93
Cacna1b	chr2	53.9267	42.8451	49.7596	43.0836	242.996	69.9015	227.711	1275.42	820.72
Cacnb4	chr2	50.3901	52.0138	27.571	25.7838	184.064	39.7662	52.4913	305.057	252.336
Camsap1	chr2	1078.32	1812.35	1071.14	1356.91	1430.65	2066.29	2071.77	5014.08	5758.93
Caprin1	chr2	3065.81	3815.83	2650.59	3655.69	6495.1	6823.32	6191.14	15125.7	13861.5
Cass4	chr2	82.8174	69.125	53.4606	36.8721	455.54	55.9212	89.4738	454.077	387.635
Cat	chr2	8830.95	2902.37	645.246	823.85	81213.1	21941.6	14370.4	60250.3	39950.2
Catsper2	chr2	50.8012	50.426	126.538	66.0464	582.106	909.652	1049.53	739.407	595.77
Cbfa2t2	chr2	1386.96	1858.25	2240	2657.27	1720.94	2597.23	2483.2	2100.86	1692.98
Ccbl1	chr2	402.212	664.719	2049.96	1190.06	1300.67	346.711	497.922	1517.88	1605.71
Ccdc32	chr2	1027.09	1203.39	686.141	1494.35	4850.45	8060.11	6130.74	5442.01	2214.16
Ccndbp1	chr2	2559.41	3710.33	2503.69	2760.7	7137.19	16399.8	9586.22	12184.3	9776.19
Cd302	chr2	6759.81	3469.26	2247.39	4635.22	4573.25	246.053	1966.63	1138.68	1118.88
Cd44	chr2	2130.44	2778.39	406.368	709.312	36694.3	3324.05	8451.69	18669.9	18278.5
Cd59a	chr2	964.063	553.785	367.732	147.869	3793.1	430.593	748.001	3721.52	1706.36
Cd82	chr2	1324.68	975.528	619.076	749.608	14507.7	7650.02	7605.27	2588.86	4209.87
Cd93	chr2	3901.05	2748.9	37.1219	2520.09	3483.52	196.47	727.243	849.713	636.683
Cdan1	chr2	96.8414	108.218	104.655	105.619	1025.04	4289.16	3876	3357.52	1854.84
Cdc123	chr2	1657.79	1750.21	838.403	1593.65	5613.92	11512.3	12009.2	45187.3	39873.6
Cdc25b	chr2	202.182	225.085	976.872	810.996	3557.67	6669.54	4514.85	2989.61	4738.16
Cdca7	chr2	399.159	681.534	1969.14	4961.45	1019.2	1065.3	538.632	1533.65	1691.83
Cdh26	chr2	259.823	228.511	319.927	241.384	530.875	644.958	230.842	1051.78	716.17
Cdk5rap1	chr2	298.004	518.46	669.992	427.901	3221.66	3862.29	2641.27	1853.83	2800.85
Cdk9	chr2	2212.41	2896.7	2861.26	1858.94	7106.83	8925.96	10231.3	15789.1	11943.2
Cds2	chr2	1771.24	1876	370.088	518.126	7249.45	6002.21	5224.37	5162.07	3403.37
Cebpb	chr2	40833.4	39221.7	44681.6	95541.2	32858.5	677.579	1599.79	15417.6	9524.52
Cel	chr2	188.884	262.611	232.628	212.964	493.986	272.15	653.159	79.3004	77.3088
Cenpb	chr2	2336.84	2518.36	98.492	1019.12	4687.8	444.574	263.053	3992	1872
Cep110	chr2	500.383	706.231	1844.86	904.375	951.762	4081.01	2996.78	3268.48	1968.19
Cep152	chr2	120.365	162.371	256.396	367.702	350.503	3439.15	2294.11	693.516	419.388
Cep250	chr2	1149.76	1076.7	990.513	717.184	71.3821	167.764	39.3685	948.849	246.693
Cercam	chr2	143.945	143.583	360.714	30.8975	824.248	1250.77	1261.58	4224.98	1155.62
Chac1	chr2	5722.11	7295.22	12488.9	73906.4	7706.63	672.919	468.843	250.324	3356.47
Chchd5	chr2	245.968	368.9	535.173	416.901	1979.96	1088.6	831.211	3537.56	3063.73
Chd6	chr2	99.4022	146.224	225.844	321.457	1355.84	7437.52	6582.59	6148.09	3686.47
Chmp4b	chr2	8458.43	10456	12375.2	9653.23	33806.9	61052.9	53538.4	15490.6	13062
Chn1	chr2	114.156	122.145	46.9186	103.643	283.762	125.823	461.685	147.635	309.81
Chrm4	chr2	106.375	126.876	113.005	96.8307	65.5733	218.093	209.369	46.1197	27.7163
Chrna1	chr2	164.109	329.196	71.5026	65.8645	395.775	216.229	706.843	208.079	67.167
Chst1	chr2	1723.52	787.811	5265.85	3402.58	1852.7	534.98	535.053	6646.07	3168.9
Chst14	chr2	2153.95	2385.87	282.349	3467.03	1927.92	898.467	615.58	2646.19	1684.61
Ciao1	chr2	1260.75	1293.44	816.339	824.255	6745.01	13460.2	9078.01	3387.52	3573.63
Ciz1	chr2	1774.54	2368.28	3079.5	2866.8	4379.82	3096.17	2857.79	14771.7	9681.69
Ckap2l	chr2	241.144	276.683	34.2202	72.5907	786.221	697.151	748.896	4869.15	8085.99
Ckap5	chr2	4829.93	7503.74	5808.84	12029	1330.51	1526.03	866.106	1852.58	1740.68
Ckmt1	chr2	1328.1	2467.22	3021.97	2843.43	6399.72	218.093	256.79	29585.3	30200.5
Clic3	chr2	151.062	2613.05	47.434	44.8333	29905.6	361.624	114.526	2225.04	2641.38
Clp1	chr2	141.263	122.252	126.334	134.705	3971.35	15728.8	9029.69	3011.73	5192.14
Cobll1	chr2	5790.44	7350.07	8001.96	2666.68	9347.64	298.246	676.422	2785.2	2472.44
Col20a1	chr2	86.0191	94.2773	117.158	164.037	314.303	780.567	878.185	1572.23	1239.9
Col5a1	chr2	18759.5	17651.9	7541.45	19591.2	606.568	240.461	789.755	789.731	600.527
Commd3	chr2	11106.6	17060.2	6339.61	6300.22	5502.62	2700.06	3001.85	10457.5	9202.44
Commd7	chr2	8420.31	10369.1	7345.09	3908.63	3203.06	3448.47	3399.11	5555.89	2988.69
Commd9	chr2	480.319	530.522	545.717	241.015	7061.3	2112.58	2055.51	8864.67	6695.02
Cops2	chr2	3705.13	5875.2	3647.9	8677.11	3468.83	7853.2	6264.06	7634.34	10733.7
Coq4	chr2	717.861	849.945	2304.98	442.893	3953.32	738.16	565.474	5290.47	3924.17
Cox4i2	chr2	509.804	1070.89	6036.28	6002.58	681.304	29.8246	152.105	358.6	136.423
Cplx2	chr2	6306.75	8579.72	2912.77	2506.84	1656.9	1071.82	722.352	380.609	637.21
Cpne1	chr2	3163.29	4864.02	246.348	286.594	8271.22	26035	16044.4	8767.74	8971.94
Cpxm1	chr2	416.803	378.118	36.9269	92.0271	714.36	404.497	347.158	962.945	894.939
Crat	chr2	36.7273	38.0088	32.0604	26.1403	2236.22	1000.99	641.229	1187.89	956.891
Creb3l1	chr2	11703.8	14943.2	5202.37	1107.27	5942.98	109.978	110.947	1530.02	1290.86
Crls1	chr2	1902.86	3086.88	6737.17	3883.5	1911.81	3255.55	2536.58	12057.6	8040
Crnkl1	chr2	69.9962	94.8648	211.477	84.4048	2709.98	5086.97	3822.32	2873.48	2815.34
Cry2	chr2	672.888	807.246	896.203	930.137	8674.66	3338.5	1989.9	6803.32	7168.53
Cse1l	chr2	1301.7	1582.38	1646.06	1706.9	9914.09	17548.1	15022.6	9809.78	8142.82
Csnk2a1	chr2	3025.22	4934.54	5126.43	5994.07	3192.01	3766.11	4716.34	7463.68	6544.2
Csrp2bp	chr2	2759.42	3850.18	6365.38	3868.97	1671.22	2432.11	2015.4	2263.55	1099.91
Cst10	chr2	93.12	76.2816	80.2756	59.362	68.2681	50.3291	25.0527	172.448	49.5612
Cst13	chr2	53.1791	73.6934	53.2831	60.6545	248.52	449.234	606.632	683.8	35.9583
Cst3	chr2	50831.2	38653.1	41834.7	33996.6	77882.1	8751.67	8376.54	47994.9	47297.4
Cst8	chr2	51.9311	36.6671	40.5404	39.8473	7024.43	24.2325	116.316	308.913	475.725
Cstad	chr2	80.8102	104.869	53.0042	165.058	109.349	555.484	1397.58	502.805	75.6659
Cstf1	chr2	2989.76	4330.3	4002.53	4353.21	1871.03	2360.81	1739.37	2096.52	1018.13
Cstf3	chr2	1912.39	4004.28	2224.8	2319.28	4948.18	4565.97	5372.9	2094.04	1886.87
Ctdspl2	chr2	64.5799	97.4425	83.9034	121.164	1264.84	6577.58	5060.04	3244.21	2035.18
Ctnnbl1	chr2	2451.53	5111.16	14193.5	16138.6	4290.29	14164.8	10280.5	2127.94	2979.72
Ctnnd1	chr2	33693.8	97961.8	10043.2	13774.8	8763.15	114.328	99.0177	26377.6	32919.8
Ctsa	chr2	15235.6	9057.6	7958.85	3834.5	10229.3	7508.35	4537.22	4842.4	2371.43
Ctsz	chr2	18449.7	8055.97	3152.54	2568.4	58779.4	4230.13	4758.81	9446.1	8428.98
Cubn	chr2	279.405	369.83	27.8531	198.337	61.7707	56.8532	263.053	470.706	479.374
Cytip	chr2	509.79	2873.4	151.815	28.5422	24943.3	109547	140779	671.913	386.163
D2Ertd750e	chr2	803.675	1195.17	605.842	2418.83	370.6	740.024	426.611	1677.89	1967.98
D2Wsu81e	chr2	2667.92	3347.09	3746.42	4377.87	490.872	1282.46	945.738	3176.4	3144.64
D430041D05Rik	chr2	62.2014	95.94	59.5039	66.2111	399.908	24.2325	204	384.537	77.3933
D730039F16Rik	chr2	274.596	330.16	470.077	327.482	1728.47	38.2128	59.9474	367.111	322.441
Dab2ip	chr2	7063.37	17235.9	2334.09	7561.47	5064	403.565	766.79	14686.8	9844.08
Dbndd2	chr2	8699.37	14518.5	5650.13	4885.99	1095.39	385.111	565.116	1757.48	1955.41
Dclre1c	chr2	63.9177	74.0376	65.6463	75.8189	368.528	799.673	1020.9	736.53	564.849
Ddb2	chr2	115.692	210.105	860.616	362.039	1802.01	12371.6	13936.4	13335	9348.25
Ddrgk1	chr2	451.451	399.848	269.479	250.215	6179.13	8512.14	6940.48	10265.1	6092.25
Ddx27	chr2	813.715	1197.84	1703.14	1728.03	1054.65	1930.21	1800.21	5486.26	6415.14
Ddx31	chr2	899.48	1003.09	1315.45	1938.63	1104.99	1986.13	1264.26	4564.47	4347.21
Defb29	chr2	46.5873	50.7135	36.5148	27.4848	38.6853	152.851	69.7895	631.283	378.375
Dennd1a	chr2	88.3793	56.985	93.4677	67.5826	1190.56	1871.5	1696.42	2359.48	1758.94
Depdc7	chr2	71.4571	72.3121	169.292	102.582	750.47	85.7458	200.421	202.739	1752.19
Dgkz	chr2	4115.2	4299.51	4158.62	2296.17	9144.6	31235.7	41140	2862.6	2314.23
Dhx35	chr2	1041.3	1902.87	1962.14	1305.56	907.786	5251	3432.21	1244.94	521.791
Dido1	chr2	1366.19	1732.67	1344.6	1896.88	2333.87	3434.96	2777.27	3577.26	2701.47
Disp2	chr2	47.794	44.6227	31.1091	36.4115	342.958	308.188	551.755	410.833	357.805
Dlgap4	chr2	5277.06	8468.75	1808.49	2940.19	3439.43	4343.21	2541.06	3977.15	3753.12
Dll4	chr2	68.3257	64.6636	48.6563	29.4185	1110.91	630.978	430.369	242.801	124.423
Dlx2	chr2	618.185	376.046	204.334	562.592	328.825	311.295	1089.79	278.064	257.742
Dnajc1	chr2	3035.66	3274.58	1709.23	2363.6	1897.36	2817.5	3878.69	3797.62	2470.46
Dnajc10	chr2	4745.18	6450.23	5171.86	5886.42	6809.37	11628.5	7242.6	4699.27	3197.67
Dnajc17	chr2	216.696	329.18	1139.87	297.93	4314.41	4852.1	3048.67	2520.06	1959.2
Dnajc5	chr2	3694.63	8661.22	3763.66	3033.91	4995.71	12574.4	13974	6105.57	5074.65
Dnm1	chr2	254.262	433.772	1879.79	3252.49	182.887	303.839	451.843	1120.18	545.617
Dnmt3b	chr2	131.33	307.219	874.963	323.156	550.277	3803.88	3535.41	1003.86	587.344
Dnttip1	chr2	1271.09	1812.32	1686.36	1750.69	3995.84	9841.2	9326.75	4247.39	2547.78
Dolk	chr2	2120.7	1965.46	1946.85	609.237	4815	3304.94	3185.27	3694.98	2022.08
Dolpp1	chr2	1842.56	2288.39	2533.13	565.624	2394.95	1006.58	2562.53	1656.92	1050.56
Dpm1	chr2	1204.81	2068.95	1275.1	4774.33	459.373	1191.12	1206.11	253.289	377.114
Dpm2	chr2	2339.91	3111.4	2528.72	1840.05	5683.14	5474.69	5647.59	8607.12	4852.62
Dpp7	chr2	8038.64	2506.12	11238.5	1089.16	1763.93	802.78	818.387	3094.17	1109.36
Dsn1	chr2	154.935	191.745	308.844	446.485	1036.12	5484.01	6646.11	1900.73	3397.06
Dstn	chr2	18767.9	35849.8	2097.64	8705.06	109811	2749.46	2864.95	42970.3	52216.7
Dtd1	chr2	930.547	4801.5	2988.65	1055.5	2173.29	2527.64	1598.9	9012.93	6764.28
Dtwd1	chr2	311.324	309.275	367.151	1393.01	1879.59	4473.7	3085.06	1560.55	1068.43
Duox1	chr2	53.2071	65.2282	137.554	131.618	320.86	598.357	1032.53	2040.86	2514.05
Duoxa1	chr2	44.1166	52.2351	34.1745	34.1356	222.051	152.851	286.316	5766.35	6515.21
Dusp19	chr2	40.0123	50.8696	44.9635	41.9841	1133.21	2105.12	1441.12	2434.35	1514.47
Dusp2	chr2	120.858	114.175	1019.11	105.653	2876.48	7989.28	7616.01	2463.44	2129.28
Dut	chr2	603.476	1378.85	1429.09	1875.28	1816.56	3254.61	2332.58	15081.6	9870.17
Dync1i2	chr2	22919.5	36863.7	9433.51	16157.1	14494.4	23369.5	17139.6	20447.6	16842.1
Dynlrb1	chr2	35550.1	49386.8	36315.2	30451.9	28533.7	4335.76	4185.58	81381.3	70245
E030042O20Rik	chr2	31.9528	57.3959	29.6406	18.3038	183.126	109.978	488.527	1311.16	726.412
E2f1	chr2	1427.74	1250.75	1145.45	487.728	582.874	575.367	325.088	2610.76	3322.98
Ebf4	chr2	124.102	232.855	144.114	348.125	165.041	74.5616	216.527	606.934	212.794
Echdc3	chr2	425.469	1033.94	1628.77	782.993	4698.82	1496.82	1453.05	7310.92	2827.44
Edem2	chr2	328.394	256.246	166.651	87.4059	3793.1	1545.29	876.843	3805.04	1705.73
Edf1	chr2	50392.3	60222.8	33882.8	36004.7	21758.3	9248.44	8164.48	31404.9	31556.7
Egfl7	chr2	14847.2	5550.17	54.6606	339.396	4033.36	648.22	520.29	1912.78	1520.67
Ehd4	chr2	3530.62	3913.77	2468.94	1093.8	15173.9	1414.81	885.79	4687.49	11187.4
Ehf	chr2	76.9058	163.983	112.124	94.5332	3723.68	97.8621	195.5	23628.9	25055
Ehmt1	chr2	1262.46	2405.88	1678.87	2876.16	7893.53	10671.6	9375.06	4428.97	2316.29
Eid1	chr2	1193.91	1989.52	384.161	1303.67	8324.56	12838.9	8407.55	17383.7	10474.1
Eif2ak4	chr2	1992.21	2764.21	1810.48	4095.79	1230.74	1220.95	1067.42	556.856	582.256
Eif2s2	chr2	9317.44	17437.5	22099.4	37704.1	12729.4	13683	12625	38923.3	51965.7
Eif6	chr2	7747.31	12413.8	7997.74	8086.03	11565.9	9424.59	6718.59	11892.4	24046.5
Elmo2	chr2	124.312	138.456	34.854	41.2111	3539.67	1674.84	1764.42	1284.01	832.764
Elp4	chr2	129.478	176.024	309.455	219.656	851.675	286.13	256.79	1894.39	1388.76
Emilin3	chr2	21.4079	27.4931	50.2699	51.1663	560.936	840.682	1206.11	164.412	272.457
Eng	chr2	4370.61	1256.95	883.251	66.0919	2738.91	1202.31	1469.16	851.627	465.045
Entpd2	chr2	180.695	437.997	350.517	141.681	2120.5	684.103	1240.11	2464.07	3417.56
Entpd6	chr2	74.4574	117.573	306.995	152.482	3639.59	3258.34	1540.74	1565.42	1108.05
Epb4.1l1	chr2	29.2749	45.7142	36.3939	28.0494	3618.53	607.056	688.948	7539.15	4351.75
Ergic3	chr2	11734.4	17632.8	15525.4	14183	14005.9	7210.57	3853.19	24068	16080.2
Ermn	chr2	149.71	283.97	219.578	90.2634	154.861	26.0966	144.053	809.797	443.573
Esf1	chr2	2126.09	3560.83	3179.65	9552.42	2188.81	4435.17	4574.5	7966.34	7166.49
Exosc2	chr2	310765	409973	446071	349491	1061.03	1464.2	1165.84	3045.1	2710.1
Ext2	chr2	72.6479	100.355	144.422	168.798	1820.52	2296.5	1603.97	1558.51	871.639
Fahd2a	chr2	291.147	663.504	645.941	252.916	3224.1	2193.6	1810.95	6361.13	4239.31
Fam102a	chr2	1457.94	4462.17	6122.39	1014.07	4345.09	24595.1	22180.6	7195.38	8830.47
Fam110a	chr2	1425.75	3363.95	1428.25	1473.67	11127	83.8818	60.8422	1655.36	1987.66
Fam129b	chr2	44548.1	52718	4927.61	39616.2	47354	570.396	1546.11	19679.6	24994.1
Fam163b	chr2	66.9695	58.0868	39.4122	31.7721	236.932	229.277	111.842	157.492	53.6407
Fam171a1	chr2	2066.97	2278.94	1458.5	750.924	1213.08	425.001	144.948	3672.85	1688.65
Fam171b	chr2	423.319	323.033	294.105	239.216	245.346	189.2	645.106	299.777	204.145
Fastkd1	chr2	104.705	90.7986	203.197	101.671	1118.52	2037.4	1096.95	1848	1516.47
Fastkd5	chr2	1158.14	1933.28	1877.62	1569.83	2749.17	4805.5	3169.16	5297.18	3317.85
Fbln7	chr2	46.3835	73.9363	251.359	21.4936	103.78	225.549	731.896	679.183	659.941
Fbn1	chr2	7696.67	8826.14	422.475	1418.89	715.678	283.8	318.079	2146.22	696.128
Fbxo18	chr2	2011.57	2496.66	1357.11	1732.77	3659.83	11078	9052.96	2243.97	1324.62
Fbxo3	chr2	371.321	363.899	89.2273	203.765	2428.74	3378.39	2800.89	3044.38	2989.72
Fbxw2	chr2	187.295	210.841	265.502	157.407	772.14	2429.11	2280.05	2370.79	1984.04
Fbxw5	chr2	4756.95	6879.92	6092.34	4731.31	1356.08	1120.29	1263.37	6026.39	5036.24
Fcnb	chr2	45.6807	48.7785	48.6039	51.0453	516.921	419.409	1048.63	881.188	161.108
Fer1l4	chr2	27.7135	144.985	33.9389	25.3877	403.68	803.401	112.737	522.106	778.55
Fgf7	chr2	13587.4	16612.7	1902.01	54048.3	311.339	341.119	531.474	384.545	74.2511
Fjx1	chr2	620.855	821.183	34.9106	615.991	168.495	258.48	307.193	3477.12	2341.83
Fkbp1a	chr2	23890.5	27655.4	16273.1	14273.8	28518.9	17026.1	13778.6	25556.8	18333.4
Fkbp7	chr2	1761.83	1599.29	292.57	2499.62	659.596	247.917	407.106	725.423	534.558
Fmnl2	chr2	93.0263	124.986	148.033	143.298	1178.94	585.309	1236.53	1426.28	1983.38
Fnbp1	chr2	303.219	277.572	244.497	286.216	1876.75	4703.59	5587.34	6811.17	3175.69
Fnbp4	chr2	183.055	180.715	215.524	594.938	956.862	6382.47	5799.69	4762.04	3098.74
Fpgs	chr2	2301.95	3411.35	4752.2	3486.8	2199.49	2432.57	4140.85	582.255	520.979
Frmd4a	chr2	1653.38	1736.17	1239.9	2190.2	3354.9	1770.84	3274.74	7307.39	3594.78
Fubp3	chr2	292.326	346.865	361.386	491.48	3985.48	8688.29	8435.59	23197.4	18483.6
Fut7	chr2	385.743	122.19	83.628	76.0371	178.455	87.6099	91.2633	459.723	222.538
Gabpb1	chr2	1222.98	2137.06	796.738	2223.84	2791.39	2976.87	3914.48	2109.49	2011.14
Galk2	chr2	1999.71	2272.12	1139.07	894.456	4761.64	2516.45	1721.48	2402.26	1974.43
Gapvd1	chr2	1750.24	2763.86	2868.42	3000.28	9208.8	11842.2	9636.68	9429.57	8351.23
Garnl3	chr2	825.692	2210.94	686.041	734.074	430.329	115.57	85.8948	2111.08	1453.56
Gata3	chr2	798.876	589.213	420.152	375.161	332.837	924.564	1551.48	112.784	745.93
Gata5	chr2	192.914	224.572	122.851	112.465	204.086	156.579	83.2106	674.657	760.145
Gbgt1	chr2	50.8899	51.706	144.947	163.315	272.474	292.654	341.79	171.547	257.839
Gchfr	chr2	294.176	380.403	9049.66	570.729	699.868	331.799	30.4211	693.324	824.688
Gdap1l1	chr2	104.132	111.737	301.348	247.467	273.522	381.196	323	511.438	343.394
Gdf5	chr2	74.3038	48.7593	50.3648	30.5337	469.313	24.2325	152.105	156.325	184.206
Gfra4	chr2	391.946	545.761	340.715	231.895	1112.53	1453.95	2204.63	106.353	59.8251
Ggt7	chr2	408.716	308.921	64.5112	308.18	58.5669	48.465	73.3685	416.057	540.223
Ghrh	chr2	131.434	163.428	264.145	144.516	206.301	117.435	137.79	798.508	569.494
Gins1	chr2	715.834	1201.07	2353.59	895.352	320.201	727.908	909.054	741.245	1113.86
Gle1	chr2	315.175	436.669	422.509	461.033	1286.37	2466.75	2863.76	3036.2	2316.96
Glt6d1	chr2	28.538	43.0753	62.0789	44.0796	106.295	331.799	510.001	387.233	302.979
Gm561	chr2	2726.59	3944.14	4302.9	3840.2	2707.79	5532.47	4445.06	4719.08	4761.9
Gmeb2	chr2	227.114	239.022	310.904	406.32	2923.07	3072.87	1487.95	531.544	617.998
Gnas	chr2	39084.9	54001.3	50966	42476.9	15777.1	10321.2	7215.17	15270.3	14357.3
Golga1	chr2	723.825	1329.58	1811.02	862.965	569.779	1815.58	2034.04	2378.54	913.7
Golga2	chr2	3397.3	4856.54	2808.82	2060.76	9800.55	7126.23	4806.53	6123.76	8125.04
Gorasp2	chr2	944.516	1436.9	409.534	1729.99	19580.7	3387.89	2567.9	8693.12	6875.88
Gpd2	chr2	1391.17	2247.05	1639.48	1896.54	5755.26	2538.82	2987.83	12701	12972.4
Gpr107	chr2	1183.63	1452.08	926.389	1376.38	2409.49	1899.83	2391.81	1347.67	1146.89
Gpr155	chr2	61.6518	76.4128	101.121	91.5347	5679.67	876.099	1639.16	9417.39	6952.14
Gpsm1	chr2	57.3996	73.5129	55.7797	60.4688	860.578	5157.8	7777.66	875.96	990.435
Grin1	chr2	57.7533	66.639	59.8781	54.1576	621.959	72.6976	263.948	810.495	179.582
Gsn	chr2	30955.7	41710	14027.3	18651.9	47077.2	2136.5	2225.81	77233.5	40804.2
Gss	chr2	541.15	464.011	297.366	148.472	4106.33	1431.58	1231.16	8066.02	13186.4
Gtdc1	chr2	448.595	1055.88	598.772	1256.24	691.245	1928.66	2022.11	654.914	547.352
Gtf3c4	chr2	184.704	268.244	144.063	164.303	1931.15	3187.51	2224.32	6430.29	4250.89
Gtf3c5	chr2	1557.24	2250.04	3650.36	1479.58	2742.52	2257.35	2288.74	3316.5	2859.47
Gtpbp5	chr2	2273.16	3216.22	3827.75	2277.49	1386.62	2117.55	1473.33	1376.09	748.544
Gtsf1l	chr2	26.54	41.053	40.2483	43.5744	321.339	676.647	60.8422	1339.33	813.787
Gyltl1b	chr2	195.275	907.158	154.109	138.595	507.699	91.338	518.948	666.255	882.021
Gzf1	chr2	396.198	433.547	867.57	1836.98	5949.75	4550.12	3553.9	2815.41	654.176
H13	chr2	4837	6632.34	5354.98	2630.86	4137.76	2109.47	1755.77	1999.18	1010.47
Hat1	chr2	323.841	356.651	555.616	389.105	3631.8	12668	12138	6869.55	7795.82
Hc	chr2	103.035	125.944	2971.1	85.0549	177454	363.488	901.896	587.747	377.373
Hdc	chr2	39.2713	39.5258	21.4267	44.7417	69915.9	533.115	668.369	1380.76	741.249
Hipk3	chr2	3854.73	4693.83	2199.79	2932.41	12308.6	14265.5	11213.7	18383	17715.4
Hoxd8	chr2	429.677	75.391	1438.96	91.2657	186.3	140.735	281.842	546.493	408.922
Hrh3	chr2	61.7212	71.5193	78.2647	99.353	256.365	1422.26	585.159	47.928	158.239
Hsd17b12	chr2	1561.97	1607.67	1411.46	1344.29	11861.9	6143.88	4938.06	7615.56	11865.7
Hspa12b	chr2	193.527	98.9562	88.8816	27.9123	310.021	44.737	102	2392.42	1507.15
Hspa14	chr2	4290.73	5399.65	6316.55	6931.04	1806.79	5643.69	4612.67	3664.06	3258.72
Hspa5	chr2	74114.3	87032.6	228588	91697.2	72568	39833.9	57261.4	47923.3	61200.5
Id1	chr2	14958.6	18131	319.715	627.039	3416.7	65.2414	610.211	9419.16	4412.05
Idh3b	chr2	1947.55	1980.15	2712.29	1747.31	9180.63	8907.63	8647.34	12158	10543.6
Ier5l	chr2	3515.79	3713.7	1688.35	3367.81	2741.89	208.773	103.79	221.305	406.383
Ifih1	chr2	812.981	2489.11	189.293	2737.19	5248.5	5183.9	5856.95	5382.72	2549.54
Ift52	chr2	1503.09	2902.23	2474.23	2172.61	3555.99	3355.27	2505.27	3609.31	2573.4
Il15ra	chr2	249.709	382.74	927.337	407.948	910.062	445.506	884.896	1572.38	703.259
Il1rn	chr2	184.052	84.7127	34.3518	37.7942	3906.95	368.459	1429.79	3422.91	11970
Ino80	chr2	437.25	582.179	71.3932	666.598	1849.59	2303.95	2656.48	3270.92	2268.36
Inpp5e	chr2	372.47	456.549	341.992	489.124	1297.6	2031.8	1866.42	6976.85	6922.05
Itch	chr2	3968.26	6311.44	2243.04	2595.31	1694.52	4391.68	4384.66	2964.89	2050.34
Itga6	chr2	2577.3	10928.7	3225.23	309.295	9574.81	7591.3	8685.22	37097.9	40810.5
Itgav	chr2	1916.84	1770.67	576.846	871.533	3753.36	3690.05	4320.15	10939.7	12600.6
Itih2	chr2	96.0777	139.983	42.4946	127.811	1609.63	354.168	476.001	2791.79	1057.7
Itpa	chr2	4775.59	9426.5	5568.41	69.4561	1513.85	2011.3	2210.9	1389.72	1185.29
Itpka	chr2	53.9083	118.267	626.12	116.674	1528.37	74.5616	434.843	121.557	42.8835
Ivd	chr2	1252.33	1744.34	1647.52	851.225	8776.5	2830.55	1781.42	5267.15	2653.97
Jph2	chr2	83.0766	90.8036	46.9297	37.4199	951.053	559.212	465.264	657.221	610.764
Kbtbd4	chr2	1702.79	2374.83	1754.96	1853.01	2055.53	3237.84	1759.05	2854.97	3269.42
Kcna4	chr2	109.729	276.221	693.885	473.336	202.439	182.676	133.316	493.999	458.499
Kcnip3	chr2	85.5424	130.487	56.3579	298.754	122.164	186.404	167.316	474.078	518.841
Kcnj3	chr2	30.381	27.4861	29.2983	28.5727	278.342	126.755	106.921	141.308	100.976
Kcnk15	chr2	164.473	160.801	102.109	97.6089	333.376	37.2808	694.317	478.872	357.036
Kcnt1	chr2	56.0773	58.3491	47.93	27.7525	220.694	254.131	325.685	336.724	278.999
Kif16b	chr2	812.267	1066.31	1331.26	1025.54	1789.96	1875.85	1320.04	3162.36	2214.81
Kif18a	chr2	198.292	311.085	303.553	635.573	228.818	590.901	402.632	185.322	155.59
Kif3b	chr2	104.365	164.834	85.3643	97.8033	1232.18	1290.85	1406.08	2332.97	1376.02
Kin	chr2	879.973	1365.8	660.242	727.893	1225.65	3463.39	6855.48	11295	10245.8
Lama5	chr2	8008.36	78384.8	23726.9	1843.88	2403.64	451.719	799.896	6147.65	5090.12
Lamc3	chr2	103.118	101.031	27.2699	38.6826	354.725	301.042	398.158	89.7799	195.891
Lass6	chr2	115.793	105.917	113.987	201.638	1934.05	1085.8	2106.21	6542.69	7300.55
Lbp	chr2	242.163	108.856	60.2544	372.343	27532.8	295.45	97.5264	11224.5	5189.43
Lcmt2	chr2	780.785	967.036	203.03	321.106	2872.05	2249.9	2027.48	4509.57	1775.8
Lcn12	chr2	370.196	614.506	537.731	342.366	201.87	201.316	878.633	1544.6	1101.22
Lcn2	chr2	2063.82	4677.94	9799.22	95865.4	87174.2	249.781	55.4737	139.307	205.973
Ldlrad3	chr2	1639.87	4968.39	7179.63	5859.7	6778.55	301.975	243.369	25332.3	23196.4
Lhx6	chr2	804.718	377.191	244.264	200.744	201.78	52.1931	374	477.236	489.902
Lime1	chr2	1287.01	2080.84	2344.78	2313.86	1099.2	6855.32	7893.38	827.783	594.823
Lin7c	chr2	611.451	845.459	338.716	430.189	3140.86	4440.61	4057.19	21621.1	20031.6
Lmo2	chr2	2852.96	1019.94	2413.48	29.9123	2240.03	354.168	1392.21	1028.42	623.609
Lmx1b	chr2	171.044	321.221	1482.13	1568.84	280.828	209.705	183.421	352.557	172.715
Lnp	chr2	146.189	147.81	81.1743	168.869	441.467	1207.9	1367.76	1336.96	1070.04
Loxl2	chr2	3451.76	4066.28	133.399	294.161	280.079	123.959	76.9475	398.298	211.634
Lpin3	chr2	1432.56	1696.85	5804.24	915.179	591.477	24.2325	39.3685	2160.37	520.506
Lrrc26	chr2	55.7299	42.7883	42.8522	34.2776	6246.41	436.185	603.053	7809.57	4757.68
Lrrc57	chr2	1583.21	1668.86	2183.39	1562.27	1064.23	708.335	940.369	3399.65	2178.66
Lrrc8a	chr2	7269.17	10929.6	6770.36	6582.3	5473.31	3025.34	2380	10308.7	9381.48
Lrsam1	chr2	950.502	1449.77	3151.41	2447.59	1542.26	1623.58	209.369	2575.94	1018.53
Lsm14b	chr2	784.065	1433.04	753.986	830.489	3406.22	4451.33	2711.06	12524.8	9095.11
Ltk	chr2	75.2561	139.696	46.8238	42.5335	628.246	283.334	866.106	559.569	416.518
Lypd6	chr2	53.0079	63.6055	40.632	43.5864	386.134	156.579	263.053	1326.32	836.458
Macrod2	chr2	65.8653	67.3474	71.7434	65.8414	525.245	135.143	359.685	1176.17	771.564
Madd	chr2	3229.58	9677.26	12855.3	11426.1	2269.95	13262.6	9407.27	6416.99	4782.4
Mamdc4	chr2	74.9027	92.0729	226.822	249.028	609.922	223.685	238	1091.8	926.687
Man1b1	chr2	5452.27	8512.99	9221.22	4854.12	2476.04	359.76	994.948	3738.19	1524.14
Manbal	chr2	4908.22	7936.74	4082.29	4513.56	1336.23	1186.46	1924.58	3551.73	1649.86
Map1lc3a	chr2	1063.23	1244.17	355.81	532.762	60556.8	10045.3	6115.53	59408.9	36922.1
Mapk8ip1	chr2	1471.16	2030.89	240.59	1530.29	1360.54	405.429	411.579	1857.07	1077.93
Mapkap1	chr2	506.687	519.652	196.962	288.3	3270.46	5100.01	2823.79	7368.96	7183.13
Mapkbp1	chr2	69.9179	82.3903	84.5894	92.9549	5846.6	1529.44	1392.21	7269.48	15538.7
Mapre1	chr2	1898.57	2788.85	1156.48	1190.75	9548.82	13428.9	14044.9	11812.7	11702
Mastl	chr2	202.338	269.872	173.395	411.812	223.708	355.41	356.106	1788.98	1547.32
Matn4	chr2	83.0277	246.67	35.523	50.7984	20872.3	42.8729	404.421	215.29	82.0002
Mbd5	chr2	418.497	626.925	310.128	626.286	608.844	586.551	595.299	1519.97	802.7
Mcm10	chr2	681.547	1152.8	1420.29	1591.6	499.256	519.446	425.895	662.957	737.507
Mcm8	chr2	62.6705	83.414	144.716	128.849	597.945	1358.89	1021.79	1199.06	1126.45
Mcts2	chr2	1553.19	2211.32	211.898	806.387	1885.4	986.077	1943.37	5063.76	3257.99
Mdk	chr2	605.832	1868.65	283.419	191.155	1259.79	1038.27	1018.21	4924.61	2137.23
Med19	chr2	1195.19	2418.26	1317.56	1750.84	3980.36	2070.02	1201.63	6240.44	8169.26
Med22	chr2	2205.27	2218.62	3006.87	2023.31	3204.23	1209.76	400.843	4105.48	3109.64
Med27	chr2	1600.81	1921.54	1168.84	1056.69	1937.98	1304.83	153.895	1521.74	1804.27
Meis2	chr2	1292.27	1832.14	871.152	482.081	244.223	184.074	190.579	1515.88	2421.88
Mett5d1	chr2	858.686	1214.63	643.934	929.067	1132.62	1337.45	1196.26	1869.61	1362.79
Mettl11a	chr2	3463.12	5431.76	5060.12	6596.9	1362.1	1222.81	1663.32	18279.4	11832.3
Mettl5	chr2	581.33	981.16	1576.12	1339.59	2664.49	5487.73	4167.69	4873.8	4774.58
Mettl8	chr2	51.8949	44.9825	69.812	44.8933	1560.47	4650.78	3138.74	7079.65	3963.43
Mfap1a	chr2	400.361	641.97	1154.98	271.185	8917.61	13448.1	15827	10277.2	7773.68
Mga	chr2	254.976	349.768	589.084	467.098	1340.7	1382	1546.46	2450.51	2202.37
Mkks	chr2	1124.12	925.182	1166.67	1152.04	1796.17	2655.33	2559.84	4850.27	4947.78
Mllt10	chr2	149.279	213.395	237.793	227.027	969.288	5040.83	4417.32	2424	2076.72
Mmp24	chr2	65.6546	97.8967	67.2378	64.2563	370.963	482.786	845.229	2193.13	1722.39
Mocs3	chr2	1846.35	2898.48	557.599	1799.55	1473.84	919.904	1016.42	676.77	765.498
Morn5	chr2	32.0261	44.5703	120.495	29.1425	1113.79	93.202	408	1319.88	398.737
Mrps2	chr2	872.939	1046.89	1699.16	981.224	2045.71	3108.29	1827.95	6295.66	5808.4
Mrps26	chr2	3288.35	5423.12	4665.5	4412.64	2449.54	10667.9	11002.6	3975.5	3426.47
Mrps5	chr2	224.207	312.81	407.527	404.033	880.599	915.617	484.232	3862.63	2167.02
Mrrf	chr2	63.4243	49.3341	98.8303	37.6538	3337.83	6453.31	3383.9	3416.37	2172.88
Msrb2	chr2	2358.61	2987.19	33.0546	70.6755	2543.53	1877.09	1261.58	1323.19	743.02
Mtap1a	chr2	154.974	100.797	100.728	178.973	897.666	410.089	782.896	2829.12	1889.48
Mtch2	chr2	6825.26	8058.28	6093.45	8898.49	4470.44	4531.79	3917.76	3544.65	3646.38
Mtx2	chr2	5037.63	7745.17	12293.8	8745.11	3784.69	3191.24	2018.53	10483.9	8183.1
Mybl2	chr2	999.744	1812.99	1413.55	994.695	500.393	281.47	243.369	673.93	750.297
Myef2	chr2	371.038	918.216	1450.08	1023.31	1164.63	1246.11	2064.16	3821.01	3233.19
Myl9	chr2	62898.6	136755	59.3767	11535.6	1654.66	39.1448	80.5264	2142.49	416.244
Mylk2	chr2	206.783	400.668	984.992	1055.29	735.679	216.229	1050.42	924.683	308.043
Myo3a	chr2	87.1929	162.051	56.7105	44.6784	61.2018	33.5527	55.4737	3617.77	905.898
Myo3b	chr2	557.734	859.86	2134.95	1946.23	418.951	311.295	286.316	139.825	282.245
Nacc2	chr2	1799.06	3301.32	3002.18	1150.53	1663.05	736.762	739.948	3548.99	2104.29
Nanp	chr2	289.668	527.726	233.994	658.643	2624.31	9213.95	5930.32	4285.62	1711.29
Napb	chr2	96.6085	115.038	314.413	287.822	240.216	182.055	232.334	796.653	617.283
Nat10	chr2	1505.09	2052.35	1848.1	2893.99	717.893	1483.78	1255.32	1762.6	1789.4
Ncaph	chr2	2575.59	3773.82	3782.42	4706.64	1874.41	1461.41	1990.79	812.474	1937.33
Nckap1	chr2	4714	5725.54	4315.76	6726.53	16555.7	8248.38	6579.9	40236.2	46504
Ncoa3	chr2	970.41	1395.49	2528.24	691.133	1521.03	6041.35	6951.22	10300.5	4711.04
Ncoa5	chr2	6092.9	7995.57	19535.9	9309.3	3249.44	2615.25	1630.21	2983.75	3159.25
Ncoa6	chr2	2244.85	3255.27	2837.97	2510.6	6221.02	7916.58	5951.8	2482.93	2218.86
Ndor1	chr2	34058.9	52918.5	60810.9	52520	783.586	2544.41	2821.11	1770.22	1415.71
Ndrg3	chr2	2909.94	2425.11	5307.99	3711.54	2615.84	7604.35	6153.11	4621.02	3990.36
Ndufa8	chr2	1462.89	1889.35	2008.64	1411.88	14593.3	13549.7	10719	18824.6	22209.5
Ndufaf1	chr2	888.785	1682.51	1632.72	1395.79	3527.19	4113.94	2864.95	1735.18	1379.03
Ndufs3	chr2	19444.1	28170.7	35004.1	28025.9	22464.9	11667	9328.54	21078.6	22436
Neb	chr2	64.5359	60.5437	38.7674	33.5603	28.6846	749.344	762.317	441.105	192.836
Necab3	chr2	89.2434	81.9924	388.43	122.554	283.103	188.268	429.474	746.14	234.259
Nek6	chr2	1341.34	1410.62	1670	3473.27	2821.75	491.485	733.089	4130.52	1768.27
Nelf	chr2	2294.59	3859.59	5859.41	5583.43	5439.62	6916.06	8743.38	7523.88	6511.23
Nespas	chr2	24.6506	30.2937	27.4653	25.3112	263.371	100.658	105.579	822.618	650.071
Neurl2	chr2	1419.54	851.212	2106.6	568.511	1153.91	1590.03	599.474	1179.08	500.65
Neurod1	chr2	22.4427	26.9667	36.0949	18.793	310.201	370.012	489.422	152.253	476.789
Nfe2l2	chr2	13650.7	17196.7	12931.4	15643.1	26769.1	7839.22	7827.17	23267.1	24414.6
Nfs1	chr2	2047.62	3493.61	5255.88	2761.97	3451.22	3811.03	2883.74	1301.28	1079.27
Nkain4	chr2	2524.66	379.701	28.8857	29.13	1220.8	164.036	254.106	841.224	377.375
Nkx2-2	chr2	118.527	131.888	162.964	127.549	293.493	380.264	238	48.1873	361.62
Nmi	chr2	566.704	1160.44	610.87	1588.55	4448.15	19248.1	14423.2	6070.06	4315.43
Nmt2	chr2	635.588	896.041	1359.34	537.169	2285.8	3610.18	4864.69	4363.12	3875.81
Nnat	chr2	187.481	171.242	32.5662	29.6925	16088.8	78.2897	649.58	880.418	849.816
Nostrin	chr2	81.1846	52.4656	35.8618	29.1822	1582.08	24.2325	76.9475	1782.01	1930.12
Notch1	chr2	90.3369	70.8268	41.7743	20.0453	3560.96	7748.82	5660.11	9537.83	14647.6
Npdc1	chr2	16307.6	20884.3	19659.2	16029.6	9169.49	695.287	665.685	9306.63	7357.02
Npepl1	chr2	803.802	1044.23	1422.92	855.953	7354.93	6184.89	4004.85	5970.23	4459.06
Nr1h3	chr2	819.482	263.89	2050.7	35.8763	2212.37	499.563	1564	1700.24	1283.31
Nr4a2	chr2	1259.87	1742.22	1314.58	3359.67	2909.88	2234.36	6116.73	10784.8	13086.6
Nr5a1	chr2	67.4857	99.1297	79.8058	71.1092	224.297	95.066	438.422	1014.2	676.967
Nr6a1	chr2	28.8495	34.7152	65.0132	48.6378	503.268	391.076	485.306	1053.55	1698.5
Nrsn2	chr2	141.841	289.415	491.323	288.564	193.187	154.715	135.105	301.521	264.637
Nsfl1c	chr2	6399.31	9663.11	6282.25	8916.45	18176.9	24111.4	17495.7	9532.61	8594.15
Nsun6	chr2	115.613	170.189	168.982	146.229	614.743	1210.69	871.475	1168.91	673.026
Ntng2	chr2	40.3542	61.5522	73.329	77.2205	62.7588	503.291	596.79	231.084	116.553
Ntsr1	chr2	41.8864	48.9779	66.18	71.0355	135.578	89.4739	94.8422	453.772	350.001
Nudt5	chr2	1647.94	2444.15	1972.56	1924.48	1839.5	2278.79	1958.58	1595.94	1595.39
Nup160	chr2	910.052	1483.22	1581.1	1702.88	1936.99	4406.59	4187.37	1186.9	1427.43
Nup188	chr2	66.4341	108.973	71.7266	98.0412	991.295	1254.5	1649	4497.78	3374.55
Nup214	chr2	141.744	208.145	178.054	183.573	5963.85	5753.36	3898.37	7823.85	4641.32
Nup35	chr2	3225.68	3932.13	2528.18	2820.31	2507	7169.1	4697.37	1419.37	1212.66
Nusap1	chr2	529.194	637.966	1015.43	1668.96	729.191	549.271	641.825	1787.73	2555.07
Nxt1	chr2	5882.66	8496.59	6003.34	8675.39	5190.95	5868	4620.43	2711.49	4617.53
Odf2	chr2	248.604	461.12	329.662	688.579	1253.85	3017.14	2842.4	2884.93	2504.96
Ogfr	chr2	5158.61	7504.42	3768.68	6617.36	7248.04	9748.93	6683.69	2497.73	1603.78
Oip5	chr2	108.892	106.562	126.948	137.678	183.845	499.563	91.2633	1468.76	1932.48
Ola1	chr2	5760.52	8605.41	6899.45	9752.68	1722.56	3385.1	2466.34	10555.3	12125
Olfm1	chr2	603.989	353.413	29.5628	28.9175	474.463	88.8526	188.491	1921.46	480.557
Olfr73	chr2	47.4605	52.7175	57.8664	67.1292	81.5624	214.365	76.9475	800.747	256.367
Olfr74	chr2	123.585	245.032	294.605	195.008	175.341	180.812	21.4737	69.1908	160.445
Oprl1	chr2	102.522	95.4579	48.1181	57.2438	201.231	213.743	113.333	91.8233	72.4895
Osbpl2	chr2	2197.87	3518.18	12724.9	5118.47	10906.2	13467.7	9011.8	6591.25	4745.98
Ovol2	chr2	505.13	1334.71	707.673	1006.64	1667.42	177.084	858.948	1991.18	1376.85
Oxt	chr2	115.62	134.847	113.639	147.189	3113.39	2730.82	2698.53	3600.13	3551.26
P2rx3	chr2	56.0809	64.3109	120.595	94.5997	83.2791	306.324	106.176	289.975	609.682
Pacsin3	chr2	1161.57	3072.64	1575.6	2340.76	3005.65	557.969	629.895	3368.23	4196.42
Pak6	chr2	121.323	636.101	49.6438	36.485	1294.31	426.865	688.053	1906.39	2269.27
Pak7	chr2	100.731	110.205	114.773	118.24	132.245	50.9504	55.4737	142.348	89.9907
Pank2	chr2	764.875	1255.68	411.322	576.619	1819.74	6936.09	6545.31	4284.21	3591.09
Pax8	chr2	75.931	130.776	666.683	693.267	272.564	253.509	416.948	728.268	797.104
Pbx3	chr2	812.056	2617.2	29.7062	1694.36	5240.54	353.236	426.79	1114.06	1743.57
Pcif1	chr2	60.3876	81.8229	65.4551	59.8951	3151.41	7978.09	3000.95	1951.68	1330.94
Pcmtd2	chr2	733.568	1342.75	3285.42	2709.42	6289.71	20999.3	18173.9	7985.16	3706.46
Pcna	chr2	10090.8	12201	20201.9	11163.1	34879.4	53182.9	40229.2	37075.2	51782.4
Pcsk2	chr2	90.335	122.868	134.501	92.2339	182.048	54.8028	254.821	207.751	252.061
Pdcl	chr2	1003.16	1499.03	2081.93	1084.82	5841.42	8430.12	5564.37	6790.49	4707.72
Pde11a	chr2	57.6171	60.1156	55.8664	65.3978	168.185	99.7261	406.211	1229.56	824.479
Pdhx	chr2	266.156	272.933	571.606	299.571	2395.85	1562.07	1327.79	1347.08	1479.55
Pdia3	chr2	38266	35167.6	45518.8	19004.9	22641	4567.83	3237.16	30972.3	30275.7
Pdk1	chr2	267.189	265.061	465.966	560.515	1624.29	2186.05	2418.03	3000.9	2511.4
Pdrg1	chr2	9516.22	10913.5	9184.48	6123.95	1956.74	4524.03	4607.9	11507.2	8867.41
Pdss1	chr2	331.554	479.425	785.761	504.239	304.272	385.856	450.053	667.868	987.684
Pdyn	chr2	82.4791	109.608	118.788	95.3597	76.2327	98.7941	415.158	165.233	66.9124
Pex16	chr2	614.085	684.612	861.093	467.643	2400.64	1848.2	1215.05	1117.71	1295.28
Pfdn4	chr2	608.624	1239	852.077	1062.89	3134.64	3049.57	3090.42	5520.22	7083.9
Pfkfb3	chr2	6224.55	7331.57	147.16	2937.98	1012.43	1113.76	977.948	810.082	1506.81
Phf19	chr2	194.993	174.66	367.223	156.859	759.992	828.566	1088.9	866.73	801.97
Phf20	chr2	795.967	1216.34	2157.13	2269.47	1672.7	5178.3	3672.72	1745.66	1442.27
Phf21a	chr2	1629.42	2437.43	776.084	2036.39	1260.28	2447.48	2613.35	4466.42	2913.27
Phospho2	chr2	260.858	271.761	182.54	351.796	1343.46	2518.32	1541.34	3084.34	3785.04
Phpt1	chr2	1897.74	3582.17	11259.7	8102.65	17229.2	689.695	187.895	27510.9	23071.6
Phyh	chr2	1308.86	2612.59	3182.08	8360.35	6809.21	8554.08	7256.32	15752.3	9600.29
Pigt	chr2	2529.99	3382.98	1446.72	919.735	868.023	1133.96	654.948	663.043	816.238
Pigu	chr2	3009.38	3487.76	2844.88	1774.73	3496.57	2623.95	2286.35	6036.14	4983.17
Pip4k2a	chr2	271.906	242.007	162.519	74.2081	2011.07	22954.7	14743.9	1570.24	737.387
Pip5kl1	chr2	92.6115	124.4	150.331	105.989	339.305	240.461	787.369	252.727	129.629
Pkig	chr2	7062.2	7474.22	8062.77	1961.24	4360.6	1178.07	758.738	22871.6	13073.8
Pkn3	chr2	1007.65	659.336	310.577	628.863	241.573	262.83	486.737	4073.67	4313.63
Pkp4	chr2	476.024	418.058	520.407	314.751	9887.65	10039.7	9103.06	26176.1	24763.5
Pla2g4b	chr2	218.161	292.389	824.865	373.339	239.418	531.251	347.158	944.352	679.72
Plagl2	chr2	208.48	533.811	370.754	156.138	921.635	1596.08	916.659	4053.89	2744.46
Plcb1	chr2	148.052	65.6212	34.9359	150.179	397.189	92.4564	507.495	1733.53	601.546
Plcb2	chr2	83.8014	88.5314	107.028	82.4503	901.439	1062.5	1771.58	4161.59	2147.36
Plcb4	chr2	545.701	451.278	298.212	1646.78	638.822	461.164	828.885	6085.72	2854.1
Plcg1	chr2	60.0272	72.7395	72.2852	75.3672	3097.04	7095.78	6493.41	6876.65	3941.87
Pldn	chr2	3887.02	4450.23	3665.57	5807.02	2841.39	5585.29	3698.85	5000.96	2710.06
Plekha3	chr2	4670.22	5422.74	5064.45	5599.01	1273.54	2798.55	2679.44	1286.54	749.747
Pltp	chr2	457.687	313.743	3433.86	993.065	43774.4	1932.08	2100.84	24713.2	21818.3
Pmpca	chr2	1465.56	1975.7	1600.37	1396.51	4487.61	4712.29	5355.9	10394.4	10140.8
Pnpla7	chr2	1211.56	362.488	401.173	262.385	2649.34	13124.7	9996.01	1970	1567.9
Pofut1	chr2	1087.77	1069.81	1535.5	1023.43	1317.32	1778.92	1002.7	3266.68	884.068
Polr1b	chr2	241.982	261.806	740.733	610.461	1533.28	1384.98	765.896	2172.04	1771.98
Polr3f	chr2	112.122	110.751	202.23	133.712	953.083	932.766	1223.29	1312.5	670.468
Polr3k	chr2	645.396	1264.23	865.452	494.799	1330.83	2343.72	1644.83	3724.08	2876.56
Pomt1	chr2	159.594	178.9	134.99	232.866	1454.89	337.391	748.001	1199.35	962.232
Ppapdc3	chr2	186.97	97.3998	34.1068	39.8768	138.932	26.0966	114.526	245.595	368.558
Ppig	chr2	777.851	1304.95	804.616	882.289	2874.81	7348.05	6729.02	14310.4	14869.7
Ppp1r1c	chr2	23.2759	26.6173	44.4705	18.9143	354.695	564.804	891.159	817.102	1145.14
Ppp2r4	chr2	8405.06	11917.4	9815.81	8765.7	7282.65	3585.17	1908.77	10242.7	9409.84
Ppp6c	chr2	5184.39	7050.65	4802.46	3006.4	9313.18	12504	8270.96	10321.4	8356.3
Prkra	chr2	1030.43	1664.64	1400.95	1389.37	1720.9	866.779	1164.95	1573.06	1556.03
Prnp	chr2	13595	13183.5	6502.82	10503.5	73909.5	1317.88	2890.9	6856.69	8574.18
Procr	chr2	8149.06	4220.4	368.881	665.152	2464.84	67.1054	665.685	21590.8	35633.3
Prosapip1	chr2	102.358	101.157	84.0036	37.6498	1096.54	432.457	144.948	3040.17	2784.07
Prpf18	chr2	1641.82	2139.04	2349.42	1917.82	4406.23	6753.42	5278.95	2209.73	1659.71
Prpf40a	chr2	734.413	1080.3	975.495	1693.75	1443.31	2088.97	2127.98	3850.44	3250.64
Prpf6	chr2	1583.29	1513.04	757.646	1011.54	6357.42	10889.1	9941.73	17220.5	17412.6
Prrg4	chr2	98.4159	162.455	222.23	251.174	510.394	484.65	728.317	4920.57	11856.7
Psd4	chr2	111.562	81.2561	55.6299	61.086	1643.35	3201.49	2541.06	1005.22	1268.53
Psma7	chr2	21377.6	36816.4	20365.5	27392.8	15536.4	9973.55	9373.27	42155.5	42168.9
Psmb7	chr2	1999	3747.63	3500.28	3378.25	61405.6	13985.9	3534.21	38206	35634.3
Psmc3	chr2	20965.3	28713.6	10236.7	11959	13839.4	16884.5	16973.2	16693.5	15687.7
Psmd14	chr2	1153.02	1321.77	905.282	1432.03	19307.8	43389.3	36297.7	40123.6	46625
Psmd5	chr2	4971.94	5278.02	2969.6	2958.41	7748.49	9670.64	6995.06	10025.2	8243.6
Psmf1	chr2	86.3015	108.635	47.0842	132.251	2414.46	3294.23	2001.98	1785.45	1076.18
Pter	chr2	631.25	608.113	362.183	1039.23	606.059	149.123	85.8948	2318.2	1356.95
Ptgds	chr2	137.41	140.612	460.753	281.35	854.4	246.053	653.159	131.271	127.275
Ptges	chr2	6932.03	8606.5	12055	7985.29	2399.74	235.49	471.229	10655.1	10556.8
Ptges2	chr2	543.032	820.158	3059.23	1194.63	3109.25	1616.12	103.79	3504.5	2572.92
Ptgis	chr2	13385.1	22293.8	744.05	13996	1649.93	45.669	230.842	338.652	219.341
Ptgs1	chr2	13090.9	22068.7	2634.67	6843.69	31447.4	67.1054	83.2106	5394.24	5777.58
Ptpla	chr2	13548.1	20319.7	8102.08	6554.66	7247.29	1831.42	1025.37	1729.51	1470.73
Ptpn1	chr2	652.865	328.106	247.174	553.063	17414	14085.6	15981.8	8976.94	13245.3
Ptpra	chr2	5329.76	5982.14	2972.47	5694.94	1651.43	3846.45	2152.74	2981.6	1667.42
Ptprj	chr2	124.889	251.042	58.9825	129.273	769.349	186.87	293.474	4371.95	3888.06
Ptrh1	chr2	5374.64	9305.26	1694.08	3741.83	758.076	827.634	921.58	755.809	383.964
Pxmp4	chr2	365.013	386.147	408.034	287.422	5169.07	1631.97	1495.11	1962.31	957.794
Pygb	chr2	233.013	794.813	68.6509	82.3752	22296.9	6291.14	3500.21	25761	17014.5
Qsox2	chr2	79.8206	72.423	59.8163	21.3908	2727.61	2281.59	1363.58	5129.2	5004.7
Rab14	chr2	9924.09	11290.6	13685.9	11031.5	8962.43	10303.1	9706.12	12649.6	10732.1
Rab22a	chr2	1843.04	2787.79	4591.8	2279.14	2694.85	3749.52	4051.82	9587.72	7081.36
Rabepk	chr2	164.299	209.52	67.4134	120.451	1270.82	1163.16	1227.94	5693.74	4562.41
Rabgap1	chr2	63.7807	81.8672	36.0305	58.1321	2354.83	3884.66	3201.37	4903.16	2998.59
Rad51	chr2	525.85	715.106	822.905	674.029	939.226	1334.65	993.159	1253.06	2575.01
Rae1	chr2	1288.66	1899.65	3249.66	3007.04	2211.73	3160.17	3570	6836.51	3450.6
Ralgds	chr2	760.695	981.979	703.102	739.259	4941.35	536.844	1270.53	4475.11	6021.73
Ralgps1	chr2	205.756	475.377	994.826	511.009	419.929	842.546	1224	1410.2	477.915
Raly	chr2	17247.2	22937.8	8062.68	16923.3	1742.33	917.108	929.633	7732.83	7387.73
Rapgef1	chr2	1873.6	2411.97	1968.86	1425.26	1362.97	2947.98	2600.11	5240.92	6153.94
Rapsn	chr2	5274.16	8898.94	28178.7	23455.8	190.791	55.9212	55.4737	64.7358	73.3452
Rassf2	chr2	735.881	769.691	282.749	3971.46	1162.65	779.79	593.509	315.198	109.585
Rbbp9	chr2	704.839	925.092	744.263	1604.17	2036.79	1508.01	814.211	5665.7	2770.12
Rbck1	chr2	8180.86	13145.3	11805.4	10816.4	7254.87	13633.6	8550.11	3873.24	1505.52
Rbl1	chr2	330.963	391.671	1323.32	320.194	757.073	5684.86	3411.64	1429.68	1795.68
Rbm12	chr2	740.681	1402.45	1365.76	1152.48	1817.03	4902.43	4469.51	10577.8	9706.32
Rbm18	chr2	4287.6	5636.48	5199.19	6801.4	2707.37	5876.7	5353.51	3731.25	2047.58
Rbm38	chr2	182.001	218.179	550.146	243.191	3177.4	995.397	2075.79	1730.16	1474.42
Rbm43	chr2	1654.99	1753.63	2121.38	1440.07	4485.22	8867.24	3111.9	5002	2376.03
Rbm45	chr2	932.557	1679.14	158.224	131.69	7131.32	13767.8	13904.2	11512.7	5481.31
Rbms1	chr2	13648.2	18984	4514.07	11509.7	12845.8	18816.6	21984.6	36847.7	37842.2
Rbpjl	chr2	104.79	126.103	94.7631	79.7772	2152.84	76.4256	113.632	514.52	306.163
Rc3h2	chr2	1970.79	4340.23	714.13	916.612	1149.76	3014.85	2693.38	1368.33	1079.62
Rcn1	chr2	9408.69	9588.37	11133.4	18607.2	982.822	2330.98	2685.11	4676.74	6878.96
Rexo4	chr2	5337.66	8879.63	7120.47	8346.58	3813.19	10986.7	9490.48	7612.14	6549.66
Rgs19	chr2	4116.79	5440.71	1514.79	4969.87	3114.85	11066.8	7591.85	3575.24	1808.41
Rif1	chr2	588.63	1270.89	2462.71	3513.87	1842.34	6176.68	7330.05	3847.38	2818.14
Rin2	chr2	950.035	1895	104.862	51.1133	4501.56	27.9606	87.6843	11648.8	10376.9
Rnd3	chr2	5658.79	14805.4	1419.65	8069.45	3833.44	187.336	63.5264	43814.4	57954.7
Rnf114	chr2	2796.12	4247.46	3085.15	4662.58	6819.03	9998.71	8818.18	12998.1	9107.3
Rnf24	chr2	801.599	877.061	500.38	623.463	749.842	509.815	779.317	3248.69	3067.39
Rpap1	chr2	2293.06	3185.34	1106.97	1219.41	1064.95	2211.68	1605.61	3170.29	2090.57
Rpl12	chr2	79842.6	123485	174347	163917	41899.9	73724.7	85263.1	38210.9	46241.6
Rpl35	chr2	151685	238284	251565	207984	109184	138033	117592	138483	135580
Rpl7a	chr2	10718.7	16713.9	16096.3	14895	166870	151798	180393	121499	128629
Rpn2	chr2	12109.9	18930.4	26131.1	16988.3	33323.4	12405.2	5515.16	11108.8	8874.82
Rprd1b	chr2	425.981	896.936	250.335	198.932	1993.71	2709.69	2030.46	3005.7	1628.11
Rps21	chr2	926.882	1445.53	1871.23	2429.66	87212.2	141937	138404	153618	138692
Rps29	chr2	120841	162863	168344	114659	204234	245428	330485	179816	170265
Rrbp1	chr2	6639.74	7501.95	6558.6	5513.72	6837.07	4584.14	5399.74	11579.4	9608.15
Rspo4	chr2	37.7398	51.0966	68.8246	44.8412	112.882	52.1931	196.842	282.649	207.666
Rsu1	chr2	32699.2	43291.4	9009.75	13800	4773.14	1704.66	1377	7189.7	4489.4
Rtel1	chr2	1168.6	2052.9	3414.51	1817.29	357.39	1950.25	1374.32	1216.91	853.679
Rtn4rl2	chr2	51.6465	90.2345	69.9059	60.0087	622.557	605.813	817.79	120.157	137.475
Rxra	chr2	138.767	157.474	115.392	181.457	2076.87	438.049	550.562	3988.4	2770.75
Ryr3	chr2	70.0132	129.368	37.2582	41.2194	186.42	383.371	174.772	343.355	344.497
Sall4	chr2	537.807	1390.44	6573.17	7111.28	127.075	169.628	802.58	830.987	362.209
Samd10	chr2	175.765	331.751	326.068	366.263	1150.08	329.003	218.316	2074.21	1017.74
Samhd1	chr2	4609.38	7394.9	1764.26	2399.86	3313.69	24109.5	28187.5	3565.01	3767.84
Sardh	chr2	120.182	151.897	689.39	678.782	810.834	298.246	88.579	363.704	289.013
Scand1	chr2	16483.9	23064.9	544.256	18309.7	15649.9	18086.8	11799.8	97.4715	699.353
Scg5	chr2	61.7457	103.705	107.087	96.693	420.807	2917.22	2435.48	75.6701	629.43
Scn1a	chr2	56.7182	81.6586	854.601	276.404	103.021	93.202	203.404	495.433	324.26
Scn2a1	chr2	136.549	88.8978	93.0382	95.5871	91.2338	82.4838	231.29	780.469	380.322
Scrn3	chr2	118.927	110.296	65.8319	35.1722	1860.63	772.334	505.229	2379.96	1247.53
Scrt2	chr2	215.145	305.053	286.125	299.473	171.119	259.102	592.764	749.966	509.645
Sdc4	chr2	917.129	2756.34	197.214	602.808	27188.4	291.722	692.527	92135.1	104847
Sdcbp2	chr2	325.75	2168.52	33.9624	274.275	1575.44	1207.9	2904.32	5092.05	4949.11
Sdccag3	chr2	8360.52	13321.6	7444.73	6863.57	2341.54	2170.21	2533.9	2534.09	3105.08
Sec16a	chr2	3773.64	3974.14	2863.87	2506.73	13383.3	18851	11791.7	9447.32	9611.74
Sec61a2	chr2	393.314	511.563	505.408	881.461	533.509	1022.43	535.948	3170.44	1647.03
Sema6d	chr2	95.1364	165.617	170.185	111.211	651.616	357.43	471.527	1391.52	484.107
Sephs1	chr2	106.258	98.7596	73.6583	188.996	2404.04	2650.2	2052.08	8158.69	4654.42
Serf2	chr2	29929.3	38116.9	28135.5	20836.8	30363.6	24186.9	19856	26169.3	23021.2
Serinc3	chr2	12968.6	10374.3	6880.62	6869.39	26300.3	26727.5	27106.1	26434.4	19863.2
Serinc4	chr2	30.9695	38.9251	38.8623	41.1755	589.92	422.205	695.211	9865.61	6679.14
Serping1	chr2	3430.13	3730.04	64.713	196.143	4747.09	518.203	567.264	19361	7441.7
Sestd1	chr2	1501.85	1807.7	855.9	4065.48	2368.34	1123.08	1634.69	2121.06	1549.38
Set	chr2	4196.5	6849.64	4231.91	7733.25	15920.5	23763.4	19604.3	28847.8	31932
Setx	chr2	2870.05	3864.83	6647.96	4648.91	3271.56	37625.7	28946	3455.89	2085.47
Sfmbt2	chr2	113.489	180.185	640.958	864.393	275.168	1068.1	1296.48	403.919	249.447
Sh2d3c	chr2	825.317	988.784	629.21	728.433	1876.83	1181.8	1352.84	214.356	133.675
Sh3glb2	chr2	7744.34	10578.4	7106.76	4198.55	2853.31	2011.3	2254.74	15878.3	9037.28
Shc4	chr2	120.861	137.722	99.068	109.277	154.442	624.453	597.685	266.487	309.2
Shf	chr2	201.603	203.039	119.726	322.27	376.852	22.3685	127.053	536.082	168.555
Siglec1	chr2	296.307	185.388	440.116	447.324	194.564	153.473	267.228	208.132	226.102
Sla2	chr2	81.0279	74.2499	73.1597	51.8623	984.678	6410.43	3956.53	470.654	605.675
Slc12a5	chr2	98.2845	117.819	617.647	187.868	330.771	356.032	374	494.787	510.043
Slc12a6	chr2	1135.08	1662.61	705.54	891.832	614.293	4798.97	3945.35	1858.72	1314.32
Slc1a2	chr2	24.7959	28.6288	31.6843	25.2358	499.635	270.597	463.474	638.133	667.917
Slc20a1	chr2	11740.5	14076	18481.6	7914.71	2638.04	10877.3	11512.3	4030.06	4165.7
Slc23a2	chr2	1197.72	820.619	1202.07	720.273	9052.47	1870.56	2512.42	8323.16	6184.52
Slc24a3	chr2	3819.05	5035.53	49.8896	8336.08	2515.44	22.3685	202.211	2053.71	970.79
Slc25a12	chr2	1774.2	1870.73	1985.09	2258.49	1810.24	6385.58	3594.46	845.207	1060.73
Slc25a25	chr2	677.59	829.896	348.552	995.36	5182.87	618.24	702.667	20265.9	24373.2
Slc27a2	chr2	32.3777	36.9616	26.2272	31.0211	1691.97	50.3291	685.369	2902.14	1400.77
Slc27a4	chr2	347.552	350.224	743.986	526.898	7624.53	3545.4	1884.32	1863.75	1922.62
Slc2a6	chr2	396.946	436.649	38.6535	116.864	1338.41	624.453	377.579	949.098	471.07
Slc2a8	chr2	1790.76	1717.27	3259.45	1832.88	3027.57	419.409	1036.11	2536.44	1938.51
Slc30a4	chr2	3156.59	4092.9	11157	21195.9	4153.76	6835.44	4931.79	13068.3	13491.3
Slc32a1	chr2	59.8062	111.239	54.8159	38.4309	192.184	467.408	286.763	1141.14	949.47
Slc34a3	chr2	38.6215	55.2127	73.5229	75.9279	450.57	469.738	823.159	824.622	738.604
Slc35c1	chr2	5097.62	10123.4	4671.8	2543.81	2531.97	891.011	590.527	3939.41	5544.6
Slc35c2	chr2	818.306	798.435	1883.95	1250.24	1104.77	324.343	444.983	1369.22	1146.13
Slc39a12	chr2	34.2271	41.2897	38.7094	21.6945	47.1888	151.919	36.6843	158.085	80.7841
Slc39a13	chr2	3803.82	4207.2	2060.44	3024.64	2685.57	1599.35	2437.27	1257.57	281.278
Slc43a3	chr2	723.706	803.831	930.182	391.247	2494.12	1379.39	1596.21	451.052	1308.93
Slc4a11	chr2	271.882	3945.6	36.0834	201.969	1275.81	1000.99	1009.26	470.049	402.905
Slc9a8	chr2	2123.91	2424.53	4540.63	1697.14	595.355	949.728	1287.08	1525.52	1240.58
Slmo2	chr2	3992.27	5638.27	5791.22	4050.28	2510.95	4304.07	4799.37	26481.8	33410.8
Slpi	chr2	20109.6	21892.7	1297.73	13084.5	20461	1047.59	3233.58	281.664	5731.83
Smox	chr2	1414.93	3086.86	1281.06	2263.8	2899.96	1641.29	6059.16	1293.02	2635.61
Snai1	chr2	6368.77	6385.37	1015.25	4054.52	365.234	296.382	229.053	234.947	122.902
Snap23	chr2	871.983	534.178	209.092	184.51	2228.34	1614.26	1475.72	19077	19617.8
Snap25	chr2	497.356	170.269	226.028	92.8309	14.1926	130.483	270.211	261.293	220.743
Snapc4	chr2	1642.56	2300.11	3316.11	3319.83	465.96	1671.11	1127.37	1079.97	1108.44
Snhg11	chr2	60.1544	51.7678	47.6559	33.4526	420.448	51.2611	52.7895	88.3506	210.819
Snrpb	chr2	1452.03	2205.08	833.56	1242.88	27877.2	45724.9	26773.2	11882.9	12257.3
Snrpb2	chr2	4997.71	7749.13	8051.82	9327.77	3718.14	6473.19	4652.64	15004.6	9683.94
Snta1	chr2	4135.95	4870.7	8772.73	8478.46	1141.4	300.11	467.053	418.3	693.516
Snx21	chr2	1113.95	867.526	773.562	740.079	1305.96	371.876	536.843	1441.53	1339.83
Snx5	chr2	1385.78	1703.98	2603.8	1685.57	6486.6	13577.3	15267.8	7369.13	9605.41
Sord	chr2	2079.71	1760.12	7570.93	3435.93	13446.1	1185.53	1408.32	3567.18	4569.86
Sox12	chr2	50.562	40.321	27.416	33.8501	669.866	552.377	999.72	1413.12	1180.4
Spag4	chr2	82.1512	62.6123	45.3435	104.518	159.711	410.089	1479.9	717.507	62.8562
Spata2	chr2	1040.58	1348.35	2077.01	2143.66	1626.1	2635.75	1732.21	5193.3	4755.25
Spata5l1	chr2	131.306	151.468	58.682	120.118	495.303	799.673	622.738	3312	3885.7
Spc25	chr2	3207.26	3841.06	2276.98	2900.66	603.065	1072.76	1617.69	2194.34	2557.39
Spef1	chr2	1477.81	1400.09	447.067	1424.33	1880.79	61.5133	143.158	1302.52	1288.22
Spinlw1	chr2	21.707	46.8309	38.8647	30.5901	392.063	68.9695	502.843	144.292	133.346
Spint1	chr2	398.183	3015.18	53.9033	30.3967	24484.2	499.563	721.159	21571.8	28878.6
Spna2	chr2	20481.8	26414.2	12459.7	16241.4	28140.9	25033.1	21709	20591.3	20554.8
Spopl	chr2	348.022	433.297	288.541	546.951	930.762	2587.29	2589.37	1764.61	1098.3
Spred1	chr2	1629.2	2283.19	2041.18	2018.8	3115.02	604.182	468.619	5892.69	3980.17
Sptlc3	chr2	23.6301	28.1332	40.0278	36.9272	559.14	66.1734	289.895	3594.5	5031.02
Sqrdl	chr2	9255.62	19361.8	645.052	5554.44	6147.19	1339.31	1176.58	11835	10345.4
Src	chr2	79.2795	92.1855	37.1771	31.6011	3690.25	289.858	188.79	5840.02	2818.1
Srp14	chr2	19048.4	26254.1	15216.5	18801.3	33798.8	38806.5	34351.7	59372.3	44825.3
Srxn1	chr2	22856.6	14873.3	7648.09	4324.77	7406.04	432.457	797.659	3273.93	6300.73
Ss18l1	chr2	25.4286	24.0471	31.9325	51.6602	440.659	1217.22	1864.63	2439.17	1507.19
Ssb	chr2	1449.11	3013.26	1667.57	1133.78	2056.04	6345.66	8681.64	26149.3	27625.7
Ssfa2	chr2	307.766	149.472	202.947	114.972	10637.8	3319.86	3049.27	9660.85	12811.1
Ssna1	chr2	1717.01	2667.86	1876.93	1380.71	7244.69	14435.1	9489.59	4509.29	4388.92
Ssrp1	chr2	8599.36	14786.7	10037.8	18277.8	13989.6	16559.5	11522.4	13752.5	15319
Sstr4	chr2	143.758	188.937	242.039	202.486	246.903	96.9301	292.579	548.366	982.868
St6galnac4	chr2	220.768	128.639	403.467	212.237	4022.04	789.421	500.158	443.442	576.473
St6galnac6	chr2	2184.01	1309.76	2475.7	1635.06	3905.6	956.253	1420.84	3034.67	1085.37
Stam	chr2	235.696	296.514	203.043	531.129	2143.86	2206.56	1635.58	1471.85	1401.11
Stam2	chr2	392.808	421.408	416.479	432.606	1265.78	1709.95	1822.88	3577.42	3287.17
Stard7	chr2	2720.39	3823.48	8978.93	4086.62	6919.54	17429.7	12365.3	8075.1	6342.25
Stard9	chr2	642.256	325.457	494.032	447.567	459.612	217.161	486.737	664.041	618.075
Stau1	chr2	478.531	444.533	195.006	688.147	3221.9	1712.43	2122.91	10062.8	9293.95
Stk35	chr2	487.328	775.724	241.765	426.282	1334.73	619.793	747.106	5052.4	6295.26
Stk39	chr2	1168.73	1822.02	142.192	1079.33	1586.48	426.865	805.861	2540.16	5264.62
Stk4	chr2	1494.87	2791.68	2482.76	1807.27	12967.9	46438.8	32720.6	9087.07	5354.05
Strbp	chr2	597.115	1698.63	2181.5	1673.19	1380.78	3212.05	2917.74	3404.19	2334.5
Stx16	chr2	562.538	1371.37	189.546	484.807	3646.42	23054.4	13251.1	5797.23	3390.09
Stxbp1	chr2	4859.17	4469.63	2520.21	4769.48	1515.16	461.35	590.527	1011.94	655.203
Sulf2	chr2	5004.92	4474.69	79.7521	4004.04	6899.79	8934.34	11564.8	8703.79	4379.52
Surf1	chr2	2441.98	2693.2	1780.75	2253.6	9519.45	8181.27	6540.53	17311.3	9541.81
Surf2	chr2	1003.9	952.355	1547.13	1897.58	676.064	902.195	1191.79	1899.15	1855.98
Surf4	chr2	15688.6	24505.1	20140.6	12626.1	12654.1	5006.44	4987.63	14458.6	13272.8
Surf6	chr2	1411.41	1773.97	2025.46	1823.54	1762.22	3221.99	2530.32	7367.15	8398.19
Suv39h2	chr2	515.37	1372.6	2492.16	2222.53	147.575	301.975	356.702	1044	1098.7
Sys1	chr2	499.624	793.638	691.303	353.369	3126.39	4090.45	3873.14	3614.77	2204.43
Syt13	chr2	645.293	457.268	5748.88	569.38	1669.31	284.266	796.317	449.957	298.655
Taf3	chr2	452.138	566.593	309.255	646.713	1351.59	2648.8	1843.16	1478.85	917.477
Taf4a	chr2	2147.12	3034.49	3850.38	3348.11	1555.56	3789.59	3059.11	6442.58	4207.23
Tanc1	chr2	156.934	318.686	285.965	168.794	6371.87	1744.74	2322.74	6410.08	4450.91
Tank	chr2	227.234	186.295	122.721	291.298	1595.71	6361.97	7144.48	1434.41	1212.08
Tasp1	chr2	127.118	215.984	688.768	458.144	466.918	2592.88	2094.58	3361.74	1432.29
Tbc1d13	chr2	1057.36	1159.37	939.631	714.024	3012.66	710.199	162.842	1668.26	869.657
Tbc1d20	chr2	750.328	1558.92	783.273	155.177	4875.62	4226.4	3111.3	3134.35	2448.55
Tbr1	chr2	21.4078	34.0656	26.1811	30.7387	57.968	363.488	57.2632	155.25	200.798
Tfpi	chr2	5723.28	3685.78	1468.45	223.41	406.195	885.885	725.632	405.22	481.592
Tgif2	chr2	75.0205	112.747	97.4042	100.579	1752.51	1962.83	1601.58	4004.09	5368.58
Tgm2	chr2	24923.6	32379.4	4092.59	1857.92	16988.4	447.059	6734.39	74129.8	46770.2
Tgm3	chr2	327.175	535.295	531.191	747.365	457.337	574.124	950.212	1135.61	44716.7
Tgm6	chr2	75.9353	71.5731	55.6949	46.3293	224.926	108.114	697.895	134.262	499.719
Th1l	chr2	1199.28	2742.4	2364.1	2475.51	5666.31	3767.23	3170.95	3984.37	3815.11
Timm10	chr2	3721.85	4733.03	9987.75	5510.18	6195.69	4833.46	4919.27	15151.2	12878.1
Tlk1	chr2	2849.18	3343.44	2979.78	2952.08	1781.77	4307.8	3801.56	6406.8	4375.2
Tm9sf4	chr2	735.277	822.374	961.163	661.418	3934.73	1714.92	1119.32	1352.31	672.671
Tmc2	chr2	131.974	223.851	328.991	318.872	133.063	46.601	42.9474	943.783	586.635
Tmco5	chr2	33.8746	42.0907	27.0267	23.6632	107.832	241.083	314.351	262.09	81.6351
Tmem127	chr2	4498.07	6691.16	2884.89	2611.48	3307.35	8026.56	7165.96	29994.8	19020.5
Tmem141	chr2	2935.06	4748.51	2046.37	664.939	2362.53	466.942	891.159	4782.56	2589.47
Tmem189	chr2	161.351	149.253	76.0075	41.7754	3051.94	1694.41	1338.53	2270.59	1730.64
Tmem62	chr2	116.673	213.177	155.008	60.7915	5300.54	3972.27	2569.69	1840.45	1244.3
Tmem85	chr2	11466.1	16807.2	14643.7	10582.9	7290.77	6314.44	5459.69	11845.1	13960.1
Tmem87a	chr2	143.019	175.458	199.3	153.923	4314.01	11111.5	8698.64	18860.9	12388.8
Tmem87b	chr2	205.226	226.886	290.385	258.082	2239.23	3272.63	2956.81	13267.6	9407.58
Tnks1bp1	chr2	1906.89	2883.24	777.055	1926.84	4009.32	905.924	307.79	3980.73	3955.33
Tnnc2	chr2	82.8964	81.0997	122.828	74.0917	76.4723	33.5527	157.474	350.108	638.127
Tomm34	chr2	3341.86	3846.65	2145.62	2253.58	5033.58	15227.3	18036.1	10074.4	6633.5
Top1	chr2	7249.36	9700.75	10146.7	11508.2	12095	5771.07	7874.89	6058.48	9643.95
Tor1a	chr2	6713.52	7741.97	5241.42	6220.74	2466.58	6416.03	5017.69	9865.2	7092.45
Tor1b	chr2	871.905	1301.76	531.589	347.261	4567.86	6031.41	5543.8	9024.85	7490.07
Tor2a	chr2	663.49	1386.58	1033.69	899.013	5614.6	4821.34	3905.53	5786.09	4681.04
Tox2	chr2	211.897	370.145	950.108	1030.38	1872.43	989.805	1094.26	157.158	585.046
Tpd52l2	chr2	1201.8	1864.81	1054.02	1507.14	2788.99	2710.31	3562.4	5613.16	5355.2
Tpx2	chr2	1082.68	1885.52	977.866	2628.38	687.771	405.429	820.922	2335.93	2102.32
Traf1	chr2	229.033	367.682	278.327	155.219	5971.31	12143.3	16674.3	445.066	737.106
Traf2	chr2	1418.13	1714.19	1365.94	2706.32	4641.04	5513.83	4319.79	987.196	920.188
Traf6	chr2	380.475	608.324	621.422	420.469	878.192	1701.5	2059.33	2041.66	1751.99
Trdmt1	chr2	1895.68	2587.36	1937.1	1604.27	878.832	1018.7	930.527	1100.88	812.796
Trib3	chr2	3457.17	4470.54	40028.7	42244	4452.43	1854.72	829.422	529.265	1378
Trim44	chr2	7358.29	13423.7	20.6312	5655.24	3842	3221.68	2561.93	21750.9	14073.9
Trim69	chr2	114.672	105.935	69.2713	169.137	147.315	76.4256	257.684	990.953	792.668
Trmt6	chr2	366.216	586.48	511.256	485.08	1174.19	7750.06	4808.32	1505.11	1844.69
Trp53bp1	chr2	507.856	808.899	538.788	1035.1	1963.01	13804.5	17591.1	21677.2	14403
Trp53i11	chr2	792.613	4536.52	64.363	482.344	3130.27	2570.51	2490.95	5488.19	3326.8
Trp53inp2	chr2	15961.2	19411.1	8570.61	6422.85	10133.4	365.352	895.633	8742.16	13112.1
Trp53rk	chr2	224.073	301.331	130.371	154.372	284.331	128.619	273.79	827.091	743.121
Trpc4ap	chr2	11157.1	14669.9	14507.8	12448.2	4265.98	4637.73	3251.48	1807.97	1477.64
Trpm7	chr2	2279.63	3192.7	4659.74	3880.51	1623.76	12066.4	11518.4	5162.78	2818.92
Trub2	chr2	2068.16	2166.01	3059.47	3430.01	2116.53	4172.34	2415.2	8256.14	4024.46
Tsc1	chr2	1184.48	1125.88	2823.57	2128.04	970.286	3521.17	3808.6	3427.55	1940.29
Tshz2	chr2	213.981	317.446	252.201	252.89	309.462	62.756	61.4387	3646.65	2953.6
Tspan18	chr2	158.192	68.6731	51.3543	31.7967	487.658	438.671	442.597	759.885	625.773
Tspyl3	chr2	682.119	1132.28	163.742	169.536	1202.9	27136.7	10408.5	2883.65	796.277
Ttbk2	chr2	414.846	463.868	794.753	1105.53	520.619	1187.39	1223.11	2745.05	2266.71
Ttc16	chr2	108.343	218.151	289.845	213.944	1543.76	475.33	103.79	646.98	657.272
Ttc17	chr2	1893.21	2158.59	1176.08	1496.33	3843.5	1422.26	1739.37	3373.79	4068.73
Ttc21b	chr2	528.8	903.41	1204.2	1419.46	2064.54	1560.2	1413.69	3060.94	1429.53
Ttc30b	chr2	180.006	293.596	84.6202	160.808	4454.32	790.353	569.053	2662.68	573.794
Ttl	chr2	809.56	831.101	274.863	210.247	1004.33	1553.49	1256.21	2410.88	2055.03
Ttll11	chr2	259.118	860.489	27.5413	153.5	477.967	729.772	1017.76	291.722	343.055
Ttll9	chr2	37.9005	39.0848	41.5282	40.3108	416.835	159.686	265.439	1782.91	1116.45
Ttpal	chr2	1447.88	1682.56	1941.77	1645.72	953.433	2482.44	1862.4	1447.09	1376.53
Tubb2c	chr2	18643.3	27796.5	7576.23	4331.38	10787.4	5072.36	4596.86	5229.15	3747.57
Tubgcp4	chr2	796.608	867.919	1344.21	1061.73	1892.42	3215.47	3640.99	8590.64	7343.33
Tyro3	chr2	461.467	819.693	800.889	380.642	1427.07	314.091	96.6317	1662.71	1310.42
U46068	chr2	180.181	260.721	236.271	244.046	12115.6	587.173	547.58	50039.7	9164.15
Uap1l1	chr2	1865.59	1727.83	6400.81	3670.57	5062.95	743.752	1175.69	4516.13	2008.82
Ubac1	chr2	3880.61	5968.18	8344.82	4415.63	5434.44	16603	14804.3	2872.2	2036.73
Ube2c	chr2	3629.69	5079.85	3045.67	7042.73	3317.17	795.945	366.843	10274.4	23949.1
Ube2e3	chr2	5476.05	9759.04	5869.77	8886	10052.6	10074.2	6610.32	8969.34	7837.1
Ube2l6	chr2	377.965	493.704	1173.77	570.508	2800.91	356.032	447.369	2093.18	1697.05
Ube2v1	chr2	8029.02	11963	6202.52	5428.85	24316.1	9782.48	6278.38	11717.9	10766.9
Ubox5	chr2	265.034	350.386	332.47	297.155	616.314	832.76	767.238	726.839	593.21
Ubr1	chr2	162.787	177.235	160.009	168.545	3854.55	3340.36	3620.47	4527.73	2420.74
Uck1	chr2	5425.54	8188.12	5332.84	4826.46	3410.47	7549.36	9112.01	2275.35	1865.08
Uckl1	chr2	537.995	768.401	361.687	529.974	3646.12	11911.2	13689.5	10560.6	4526
Upf2	chr2	1069.53	1240.47	1144.42	1478.71	2523.68	17032.7	18552.4	5489.35	3986.86
Uqcc	chr2	275.657	383.135	342.716	368.908	1508.67	862.429	833.896	2372.23	1659.08
Urm1	chr2	3654.09	5420.68	2704.04	3104.23	1192.25	966.691	1545.03	2208.27	1503.61
Usp20	chr2	819.561	1042.51	1911.8	935.41	1433.26	335.527	374	996.831	848.02
Usp6nl	chr2	191.666	432.592	489.33	805.221	4234.24	1752.2	1275.3	7296.51	11765.1
Usp8	chr2	114.224	141.76	114.953	139.098	3905.46	3000.48	3255.65	1691.89	1586.58
Vapb	chr2	5888.22	6895.36	6462.49	4164.23	2800.05	1867.77	2056.7	3114.49	1910.57
Vash1	chr2	8878.65	9596.27	5557.07	5284.88	759.573	762.392	791.843	3749.59	1298.29
Vav2	chr2	65.5754	105.46	26.2105	25.0739	2692.5	334.285	452.737	4794.16	3843.96
Vim	chr2	95104	84895.8	59291.6	59118.2	66998.8	15160.9	35734	1006.91	2989.25
Vps18	chr2	1172.13	888.993	487.369	459.814	2029.94	899.089	1049.23	1587.02	1077.18
Vps39	chr2	203.088	303.284	634.518	554.264	2473.46	2685.15	2665.42	6522.2	3088.82
Wdr34	chr2	11494.7	16202.6	42775.3	17195.2	2005.83	132.347	60.8422	5136.75	2495.33
Wdr38	chr2	76.8984	98.6834	126.448	122.099	554.17	283.334	647.79	1012.56	429.698
Wdr5	chr2	2437.47	3315.77	3313.06	3949.14	3535.36	4847.44	3085.06	4063.01	4733.7
Wdr85	chr2	702.016	1224.61	1126.23	1371.53	596.657	1155.7	691.632	1117.54	757.229
Wdsub1	chr2	225.173	264.099	248.112	228.419	2915.47	1086.74	1134.53	3732.2	1931.47
Wfdc2	chr2	500.452	33075.5	32.2752	37.7513	189182	458.554	252.316	199200	155777
Wfdc3	chr2	111.121	140.497	125.947	91.5503	597.705	892.875	1213.26	120.545	258.479
Wfdc6a	chr2	28.7112	35.2778	29.4867	29.3215	238.998	95.066	220.106	438.148	78.549
Wipf1	chr2	872.39	490.774	630.278	1705.61	3063.17	17312.3	13745.9	3344.15	1866
Wisp2	chr2	10902.5	2347.97	58.5416	1132.98	354.336	89.4739	501.053	123.376	197.975
Xrn2	chr2	4329.27	8315.26	9414.37	6541.62	3502.16	16175.5	13073.9	6456.39	6864.96
Yme1l1	chr2	374.516	464.059	1009.08	544.188	1773.91	3856.7	4390.03	7323.64	6478.09
Ythdf1	chr2	13590.9	16549.6	13243	15074.9	14132.3	19875.6	12064.6	14037.3	12852.4
Ywhab	chr2	2850.75	3214.18	4111.51	2800.93	16799.7	29742	36042.1	57176.4	46060.2
Zbp1	chr2	126.71	136.357	60.8207	697.531	736.907	2455.87	2271.74	3964.45	1248.25
Zbtb34	chr2	24.7354	25.6324	97.9165	71.297	1106.45	2413	1465.58	1279.02	1090.08
Zbtb43	chr2	461.984	993.858	785.809	522.482	2721.2	4951.82	7118.53	6102.18	5911.03
Zbtb46	chr2	81.5531	101.56	108.452	90.549	999.469	570.396	702.817	1027.74	916.041
Zbtb6	chr2	52.9975	81.4741	75.184	81.0975	1747.72	4531.48	6152.22	7876.82	4253.28
Zc3h15	chr2	1775.51	3036.43	3582.63	3982.94	6039.72	8242.32	9971.41	18175.1	21916.9
Zc3h6	chr2	68.6113	138.857	107.386	390.044	185.701	1702.8	1157.79	581.499	159.654
Zc3h8	chr2	119.594	94.8376	87.847	58.7967	582.794	2063.49	2600.11	5535.66	2776.52
Zdhhc12	chr2	553.044	1151.55	137.277	291.918	3394.78	1023.36	2347.79	3116.94	1608.75
Zdhhc5	chr2	1867.06	2894.84	970.607	1062.51	2913.34	2254.56	2067.74	8617.17	11434.9
Zeb2	chr2	4900.71	3076.25	3826.46	5028.65	1345.19	178.202	611.285	259.464	235.711
Zer1	chr2	2297.46	2899.19	3076.01	3356.77	188.336	1644.08	1578.32	1079.41	572.819
Zfp106	chr2	786.372	848.49	369.89	692.9	2029.46	3292.64	2665.6	4177.88	3450.89
Zfp120	chr2	175.824	162.295	474.38	460.294	2228.54	2567.72	2228.79	1465.32	1118.28
Zfp217	chr2	398.659	860.015	1140.31	844.849	3863.56	10285.8	7710.85	19037.4	20540.7
Zfp335	chr2	301.573	335.972	273.439	218.092	2703.6	2244.3	2390.74	357.643	319.685
Zfp341	chr2	288.418	388.195	446.337	279.013	926.351	1709.32	1181.05	231.583	473.485
Zfp408	chr2	76860.2	113817	154165	89663.9	791.132	3317.99	3754.32	13677.3	8653.06
Zfp64	chr2	1015.55	2182.78	1433.84	1085.33	980.047	975.204	1077.56	1427.31	1034.33
Zfp661	chr2	245.124	302.479	287.35	754.559	355.054	1112.83	1188.21	4330.7	1344.56
Zfp770	chr2	785.324	1466.35	2751.63	3491.02	918.027	3448.47	2108.9	2208.67	1013.29
Zfyve19	chr2	1044.21	1474.27	1795.93	1029.27	3349.63	4253.74	2668.11	3817.79	2157.87
Zhx3	chr2	723.566	659.777	1665.87	316.346	720.384	432.085	281.306	2682.89	2403.97
Zmynd19	chr2	642.607	887.112	757.881	1205.09	762.367	683.481	473.615	2568.34	1810.43
Znf512b	chr2	1174.81	1927.67	677.19	928.207	1161.04	2473.58	1318.84	1452.64	835.875
Znfx1	chr2	5005.57	4717.71	3367.15	3775.02	3723.97	2833.34	2258.32	1728.72	1153.63
Zswim1	chr2	68.3086	72.8124	59.1952	62.6954	2262.49	2160.42	2116.95	1877.06	989.388
Zswim3	chr2	221.492	230.429	136.032	139.055	2195	1079.28	1032.53	302.306	128.725
0610031J06Rik	chr3	5551.01	4305.6	5190.69	1517.61	21731	9294.1	8523.27	2368.56	1747.55
1110002E22Rik	chr3	334.058	615.972	1319.73	1358.01	358.767	582.513	239.79	1509.74	1318.01
1700006A11Rik	chr3	42.5223	58.311	95.0715	96.557	173.605	20.5044	456.316	38.9177	102.43
1700013F07Rik	chr3	32.6433	35.1884	263.89	92.736	1257.42	109.046	309.579	1089.59	1718.56
1700021C14Rik	chr3	722.288	820.554	1626.66	1076.53	911.559	663.598	1088	2204.77	1017.35
1700027A23Rik	chr3	32.3314	43.8773	83.203	47.1945	7153.84	260.966	62.6316	1276.77	403.628
1700094D03Rik	chr3	347.394	219.815	582.037	280.407	8653.37	2604.06	4196.32	2170.98	1582.27
1810022K09Rik	chr3	15920.2	32813.2	26742	33139.8	4089.23	8083.41	7961.38	21676.6	18259
1810037I17Rik	chr3	6094.89	11854.7	5314.44	4582.06	19958.5	13053.9	10744	43923	53226.6
1810062G17Rik	chr3	150.276	344.162	103.461	122.148	294.212	337.391	119.895	439.142	120.825
2310007A19Rik	chr3	49.2003	41.2807	17.8245	46.3614	1823.84	83.8818	75.158	14805	2705.02
2310050C09Rik	chr3	71.4923	61.1317	62.6063	69.7437	135.339	18.6404	89.4738	83.9722	139.961
2410004B18Rik	chr3	1287.43	1845.04	1693.64	1360.97	5974.78	23673.3	25367.6	18016.2	13515
2500003M10Rik	chr3	2121.53	3086.8	8031.66	4467.27	14259.4	23651.9	14253.2	27410.7	23080.5
2810046L04Rik	chr3	84.0661	78.671	33.7999	71.8315	1063.49	2700.99	2146.77	1474.85	725.217
2810403A07Rik	chr3	967.004	1132.03	2044.5	1927.52	1666.84	4906.15	5843.83	2614.31	2221.31
2810407C02Rik	chr3	6165.21	7754.23	3459.62	5623.04	5624.49	23460.8	17191.5	13303.9	15752.8
2810416G20Rik	chr3	110.242	71.5507	678.918	27.3269	926.051	65.2414	232.632	1425.88	452.092
2810428J06Rik	chr3	23.397	27.282	26.1704	24.8638	32.637	311.295	527.895	280.118	364.426
4632415L05Rik	chr3	47.2674	53.7448	131.451	26.8349	390.825	363.488	731.896	1300.48	717.73
4922501L14Rik	chr3	25.401	47.8727	35.5556	42.7829	663.239	41.0089	428.281	254.376	217.441
4930422G04Rik	chr3	41.3282	33.4377	45.597	22.7472	134.859	1696.28	1667.79	828.772	334.753
4930429B21Rik	chr3	622.63	785.217	38.2404	24.6187	236.723	449.234	42.9474	1510.02	544.587
4930577N17Rik	chr3	97.0821	129.997	50.44	27.2135	876.048	605.813	336.421	1822.81	283.505
4930579G24Rik	chr3	1217.51	1239.79	736.166	1229.27	873.892	2516.45	1572.95	2079.52	3749.98
4932438A13Rik	chr3	166.709	166.158	352.186	316.475	897.98	12834.4	13153.1	1740.81	1515.97
4933417G07Rik	chr3	352.403	360.874	101.151	198.683	191.54	200.384	287.211	2440.58	1119.72
4933421E11Rik	chr3	1647.19	2359.9	6163.78	2871.88	3078.83	14228.2	13215.3	8056.71	2697.93
4933430H15Rik	chr3	85.2845	63.527	41.9381	33.5496	173.934	129.551	192.369	652.4	562.854
4933434E20Rik	chr3	4138.24	5194.92	7519.97	4964.32	5974.54	9512.2	9673.91	3730.49	3443.98
5031434O11Rik	chr3	41.205	40.8487	24.0576	109.479	795.384	3077.53	2517.79	3028.86	1637.47
5330417C22Rik	chr3	294.795	358.529	262.583	265.362	23450	263.762	175.369	20620	5538.07
5730508B09Rik	chr3	611.29	705.786	355.016	191.443	4920.9	11503.9	6034.11	16750.7	9712.61
6430590A07Rik	chr3	64.7187	89.068	68.1742	46.791	118.272	482.786	506.422	1524.13	847.736
9130403I23Rik	chr3	108.911	63.474	69.3994	36.3695	414.16	531.251	567.264	2921.86	3665.3
A530020G20Rik	chr3	49.9396	84.7614	95.8563	86.2126	618.765	246.675	331.649	288.162	181.488
A730020M07Rik	chr3	1000.76	1224.31	64.5142	66.0465	382.691	170.56	504.632	1545.18	742.308
A930005H10Rik	chr3	176.179	203.699	224.867	83.3214	961.458	7921.24	5944.19	1699.5	912.695
Abca4	chr3	21.3006	35.7029	41.6586	31.8501	1366.8	259.102	347.158	181.146	314.615
Abcd3	chr3	7427.38	12269.5	4812.96	9150.92	45901.8	5658.29	3562.85	26604.4	24958.7
Acad9	chr3	2585.52	4901.57	4101.77	2489.02	1916.22	1667.07	1422.04	4547.99	5404.92
Acadm	chr3	2516.48	2613.08	17411.5	3198.04	14383	20385.1	15335.8	18937.3	15931
Accn5	chr3	40.6767	35.9518	49.5404	33.6965	20.5403	408.225	570.843	2267.07	1813.76
Acp6	chr3	3869.47	4749.04	6454.56	6737.17	955.275	2292.77	1477.21	2482.24	1688.82
Actl6a	chr3	1410.42	1692.55	2228.53	1789.75	8922.54	13936.8	15089.5	1611.95	1582.7
Adad1	chr3	32.2174	87.862	341.796	337.661	146.238	13.0483	161.053	352.848	23.2197
Adam15	chr3	19343.8	12156	7312.7	7067.19	2242.19	789.421	1478.55	1884.36	2012.8
Adamtsl4	chr3	1844.01	4688.96	986.462	380.011	4083.33	1310.42	1202.53	7037.8	5276.56
Adar	chr3	596.114	893.66	744.605	1651.01	2969.94	6985.18	6321.02	2198.76	948.177
Adh5	chr3	133.778	187.253	123.612	224.069	10760.8	21807.4	15749.2	22419.6	16667.8
Adh6a	chr3	24.159	27.609	40.3265	39.857	184.444	257.238	347.158	1434.87	725.418
Agl	chr3	3326.17	3618.27	2505.01	2085.85	1320.07	1656.51	687.755	1336.45	767.54
Ahcyl1	chr3	2286.74	2661.01	4300.08	3027.07	6653.41	5701.48	4016.78	9036.58	7718.23
Ak5	chr3	552.999	763.715	329.144	13476.6	441.048	259.102	284.527	135.156	307.571
Alg14	chr3	3061.39	3824.48	1516.74	2400.56	1965.9	1023.36	1173.3	4104.02	2892.32
Alg5	chr3	3631.49	4593.09	2643.07	4400.31	3455.83	6258.51	5114.32	6508.91	6362.14
Alpk1	chr3	84.6252	109.892	169.364	252.996	93.8986	72.6976	41.1579	350.033	589.526
Alx3	chr3	79.1575	96.3748	200.049	226.9	139.89	188.268	637.053	175.64	254.442
Amigo1	chr3	128.697	136.45	390.766	121.438	478.476	460.045	387.6	1387.83	1245.09
Ampd2	chr3	2959.41	2990.82	9714.2	2156.92	4309.04	4338.55	2690.48	6152.23	5794.94
Amy1	chr3	24.8077	31.6265	120.565	286.62	330.322	264.694	499.264	1014.12	810.81
Ank2	chr3	256.981	294.518	54.6771	2415.94	95.0125	89.8467	166.421	767.336	583.029
Ankrd13c	chr3	1088.94	1371.78	515.52	1071.12	4061.85	5787.22	7315.97	6370.01	6499.72
Ankrd34a	chr3	433.298	638.067	183.005	924.593	461.349	283.334	1292	1519.39	992.73
Ankrd35	chr3	54.7698	41.1246	31.8601	23.9176	144.86	188.268	599.474	1150.39	3991.43
Ankrd50	chr3	5200.86	7295.32	2796.92	4361.04	7730.95	13637.3	7240.22	8988.97	3416.87
Anp32e	chr3	61.6377	79.494	770.32	301.379	9758.6	19571.5	19441.8	28387.2	37014.9
Anxa5	chr3	78759.9	143071	38649.5	29578.4	63532.5	10707	9743.69	63318.3	62115.5
Anxa9	chr3	95.3968	277.048	250.008	148.907	285.768	238.597	442	724.912	1045.06
Ap4b1	chr3	964.727	1451.53	1128.98	788.366	1051.78	2660.92	2479.32	1047.95	615.212
Aph1a	chr3	2135.44	2576.32	4392.78	887.271	3957.7	5293.87	6068.71	5367.35	3758.68
Apoa1bp	chr3	6941.08	13986.6	15411.9	11759.1	51578.8	11195.4	9226.54	29496.7	18154.5
Arfip1	chr3	275.643	363.593	240.882	252.19	13123.6	16347.6	11066.1	32547.4	29875.8
Arhgap29	chr3	732.435	734.778	113.472	1164.44	4079.8	303.839	446.772	2884.32	2040.23
Arhgef11	chr3	416.561	626.037	491.321	468.125	1628.02	1412.94	922.475	15079.8	13159.6
Arhgef2	chr3	9369.25	16791.9	17584.8	24723.9	4031.53	1213.49	1228.77	912.715	766.422
Armc1	chr3	5020.61	6558.18	5474.12	3812.46	1487.75	1919.96	2261.3	1191.11	835.925
Arnt	chr3	1453.15	1854.78	901.839	1954.18	1687.13	1808.49	2019.96	11442.8	7914.78
Ash1l	chr3	609.539	1203.02	440.818	363.428	4626.02	7839.53	7837.31	22399.4	13886.3
Atp11b	chr3	1272.11	1704.88	2457.9	3390.12	5454.14	50416.7	39622.6	18890.8	27466.8
Atp1a1	chr3	6219.42	9087.58	16884.8	4175.04	19950.7	2955.44	1813.19	32248.4	22003.4
Atp5f1	chr3	5967.93	9859.31	11674	7805.93	50701.1	47016.7	26104	28814.3	31293.4
Atxn7l2	chr3	270.154	373.187	1337.19	1271.86	224.327	553.62	887.58	426.643	317.406
Bbs12	chr3	248.34	367.547	1305.78	1042.39	224.267	933.884	327.474	1074.91	601.006
Bbs7	chr3	170.385	158.786	67.4255	240.04	502.22	208.773	508.211	1097.19	492.437
BC023814	chr3	115.771	148.441	141.294	132.366	472.308	3340.36	1283.05	2196.17	902.257
BC028528	chr3	1622.62	702.472	4490.82	36.4984	2794.2	577.852	644.211	735.262	876.536
Bcar3	chr3	1239.26	2015.73	2416.36	2201.84	2373.72	670.122	1220.42	1146.75	1287.74
Bcas2	chr3	5440.79	8558.7	17991.5	10496.8	1700.87	3590.14	4035.86	8774.98	12832.2
Bche	chr3	114.853	193.27	76.5208	25.4056	199.694	130.483	483.755	1152.46	544.444
Bcl10	chr3	5078.19	5895.09	2766.59	4941.31	8280.55	15293.5	9057.88	17523.4	30431.6
Bcl9	chr3	34.8075	67.4165	48.856	165.061	1792.13	1276.87	810.632	5508.03	2389.44
Bdh2	chr3	1282.33	1313.91	2287	1404.37	619.443	678.511	357.895	2027.29	835.048
Bola1	chr3	188.988	187.886	292.82	107.358	1808.33	1155.7	1064.74	634.389	753.703
C130079G13Rik	chr3	59.1831	69.3115	64.8037	58.235	90.3654	7.45616	25.0527	1465.15	746.869
Camk2d	chr3	1914.58	2547.51	2752.26	3453.91	1320.42	770.647	1085.19	801.762	816.027
Capza1	chr3	3256.47	3933.15	3204.71	3447.57	17518.3	63563.8	53787.2	13650.6	11685.6
Car1	chr3	134.943	304.633	151.865	142.263	146.297	70.8335	325.685	223.923	82.872
Car13	chr3	1030.11	1093.08	790.869	955.23	609.503	39.7662	446.176	4498.39	9994.63
Car14	chr3	74.6912	84.9467	88.3198	67.1821	634.654	52.1931	268.421	3005.66	1573.12
Car2	chr3	445.19	729.873	31.8652	38.9372	20372.6	2029.94	2333.48	643.738	629.255
Car3	chr3	45.3454	46.7711	58.6223	48.7295	220.659	237.199	368.185	1952.28	1109.4
Casp6	chr3	2043.26	3052.47	2030.15	2708.66	2994.04	5907.14	3983.37	2151.87	1373.7
Ccbl2	chr3	360.757	541.689	1140.4	718.989	2594.13	633.774	307.79	3010.94	1738.07
Ccdc109b	chr3	778.296	417.204	180.621	372.792	1625.08	4050.56	2437.27	1354.72	653.705
Ccna1	chr3	25.2999	28.4234	23.9962	21.2947	462.187	564.804	544.001	1265.05	625.803
Ccna2	chr3	2392.4	3014.58	3519.99	3615.2	1854.29	1232.13	1101.42	3308.74	8041.26
Ccnl1	chr3	302.692	535.249	216.629	281.813	37945.9	34870.6	62613.8	43759.7	39228
Ccrn4l	chr3	10531.7	18407.4	2767.92	8228.3	25130.5	3897.71	5606.43	5141.67	25687.2
Cct3	chr3	3269.86	3628.92	2102.34	2952.66	13902.3	17470.3	20404.4	20888.9	26429.8
Cd1d1	chr3	888.8	813.073	61.4868	554.019	1483.48	17802.5	13834.4	1609.03	1418.42
Cd1d2	chr3	161.753	119.139	26.6393	95.5065	424.58	656.142	651.369	234.741	388.238
Cd2	chr3	124.895	30.3383	29.1691	22.9579	3447.9	48511.6	57626.5	700.557	577.591
Cd53	chr3	2561.35	788.941	29.3868	31.6469	7700.05	48710.2	46334	524.784	264.705
Cdc14a	chr3	162.908	282.173	385.972	423.835	1978.6	1571.39	1091.58	20242.8	10585.9
Cdc42se1	chr3	1740	2011.16	1426.77	1178.71	9923.64	30109.8	16337	19633.8	19878.8
Celsr2	chr3	168.004	205.547	174.278	161.883	1283.53	988.873	1336.74	25705.4	23693.3
Cenpe	chr3	2694.38	3978.24	2208.34	5786.66	243.34	811.79	933.212	1130.63	3554.62
Cept1	chr3	6241.23	6755.64	5770.1	7377.55	13148.2	23869	24544.4	7720.38	7668.86
Cetn4	chr3	436.047	603.215	533.521	444.448	2964.99	793.149	1392.21	5370.65	1645.72
Cgn	chr3	552.179	16217.1	171.978	396.356	3969.01	214.365	395.474	4899.06	5752.39
Chd1l	chr3	146.507	190.844	386.734	124.091	5784.59	17782.9	10429.1	4255.26	4004.14
Chi3l3	chr3	61880.5	14296.6	45.3852	22.3303	108160	326.207	19440.9	550.326	10.4607
Chi3l4	chr3	85.6716	42.6933	24.3772	22.0509	270.557	173.356	323.895	9568.99	1355.93
Chia	chr3	52.6184	130.036	131.31	106.077	128970	74.5616	365.053	447.119	376.545
Cisd2	chr3	1662.53	2437.02	1074.87	1313.72	1696.58	3221.06	2713.44	3509.8	2600.98
Cks1b	chr3	10247.2	16827	16935.8	14273.8	6342.47	6425.35	4031.69	12332.1	26384.4
Clca1	chr3	4341.82	754.456	3186.84	81.4388	151.028	120.231	230.842	1084.11	598.625
Clca2	chr3	2120.55	337.75	1699.21	91.0919	50.9616	16.7764	97.5264	629.222	445.198
Clcc1	chr3	1173.11	1593.63	4179.86	1636.14	1728.87	2877.71	2711.77	6844.61	6770.35
Cldn11	chr3	37.7074	59.8247	47.0212	24.2627	144.082	37.2808	578.001	251.138	358.05
Clk2	chr3	355.209	567.991	1062.52	1006.49	3606.29	14431.4	13161.6	2483.73	967.158
Clrn1	chr3	42.7591	60.6986	43.8422	32.3071	147.795	72.6976	51.8948	41.1779	38.9147
Cog6	chr3	949.013	1327.88	1294.48	1037.07	4858.83	9834.68	10434.4	3359.72	2336.57
Col25a1	chr3	125.72	117.951	81.2884	62.7119	463.145	177.084	459.895	440.197	460.462
Commd2	chr3	448.776	697.093	250.593	467.538	4116.84	3775.61	3013.48	12342.8	8324.05
Cp	chr3	1711.94	2266.61	3917.02	2662.89	20023.4	81.3188	167.763	5418.82	2698.67
Crabp2	chr3	382.91	514.338	786.547	3321.92	55.5727	121.163	93.0527	1184.6	14744
Crct1	chr3	2443.25	4637.27	22.0417	450.948	300.44	216.229	112.737	528.207	25018.2
Creb3l4	chr3	88.6362	334.797	71.808	57.3129	572.614	63.3774	109.158	2354.66	329.414
Cryz	chr3	825.913	1264.96	5887.64	5905.92	2414.84	1481.91	1266.05	1913.68	3966.71
Csde1	chr3	6764.09	7851.39	7693.72	9987.12	20057.1	36241.6	43137.1	43033.6	39884.2
Csf1	chr3	18574.1	22245.4	6486.87	5907.54	1542.31	458.554	543.106	1931.13	1676.02
Ctbs	chr3	649.868	974.701	701.306	68.9381	773.745	1061.26	600.667	1659.8	732.84
Cth	chr3	507.46	1033.25	7731.43	20998.8	8978.64	72.6976	73.3685	402.541	1322.49
Ctsk	chr3	61953.8	7231.83	3581.03	142.656	3851.04	741.888	3153.06	98.8026	135.594
Ctso	chr3	26.3633	24.813	30.2408	54.1431	3780.47	8384.45	6755.27	6127.4	2324.01
Cttnbp2nl	chr3	2902.09	3842.85	1059.08	1279.82	2847.62	236.733	810.632	6884.66	7626.02
Cyb561d1	chr3	383.876	450.775	719.103	168.678	301.997	689.695	498.369	648.919	330.017
Cyp2u1	chr3	2202.43	6877.32	8516.31	8219.31	227.92	376.536	539.527	960.895	849.039
Cyr61	chr3	38145.4	79430.5	1405.03	27853.8	29110.9	196.656	331.948	30484.4	18003.5
D3Bwg0562e	chr3	117.153	259.715	472.746	514.046	234.806	276.81	46.5264	360.003	465.602
D3Ertd254e	chr3	175.894	292.063	265.515	332.695	1518.76	1371	1386.84	3561.06	752.61
D3Ertd751e	chr3	188.803	123.885	190.583	43.9773	251.215	701.5	539.825	2146.81	1021.29
D930015E06Rik	chr3	462.623	1040.55	742.777	1000.9	2107.43	3591.38	2827.97	1808.14	1265.76
Dap3	chr3	5327.27	9146.56	10411.6	7959.58	9100.56	10567.2	9677.48	12112.6	11007.1
Dapp1	chr3	343.924	715.688	123.671	163.69	1076.6	4121.39	2396.11	3789.41	2085.41
Dclk1	chr3	277.515	222.929	135.254	250.518	762.168	109.564	365.848	408.074	390.809
Dclk2	chr3	335.584	309.792	140.277	2779.77	306.528	292.654	340.597	437.35	400.279
Ddah1	chr3	2270.59	3073.02	20.8531	1423.53	524.239	502.545	662.106	916.009	517.63
Ddx20	chr3	403.155	654.021	703.458	431.142	4682.48	3496.94	3709.58	3751.44	3733.31
Dennd4b	chr3	2487.46	1363.32	2601.37	1234.27	2666.35	8255.83	6368.74	90.9626	187.935
Depdc1a	chr3	315.547	333.46	335.111	874.256	213.967	268.422	170	488.369	590.098
Dhx36	chr3	884.912	1420.64	979.425	2602.58	3849.54	8124.73	10025.8	2372.62	1587.42
Dnajb14	chr3	1077.51	1248.46	499.364	1099.4	2429.03	2033.67	2576.84	2257.09	938.971
Dnajb4	chr3	609.205	532.193	112.598	238.014	9096.97	3300.59	2188.53	26514.4	39815
Dnajc19	chr3	1544.69	2771.28	2617.35	2404.81	1081.71	2205.78	1463.19	10601.9	8343.75
Dnajc5b	chr3	47.8732	38.1454	27.3816	26.2509	127.254	93.202	150.316	1561.45	995.773
Dnase2b	chr3	24.4231	31.418	96.8182	89.5277	65.4536	65.2414	329.264	352.603	241.165
Dnttip2	chr3	5727.26	8139.83	6955.96	10382.3	3415.65	5646.18	3071.63	7617.37	10763
Dph5	chr3	897.046	1675.93	1363.02	1563.39	824.278	9254.96	8310.32	1739.83	1839.83
Dpm3	chr3	10760.9	12105.5	16723.5	10918.9	486.321	218.093	663.895	980.434	882.051
Dpyd	chr3	86.6507	66.2996	46.6051	98.1697	774.644	158.443	243.369	2136.73	908.871
E130311K13Rik	chr3	638.141	1067.9	2196.65	1791.31	572.973	2387.84	2607.27	1291.5	514.396
E2f5	chr3	153.946	227.942	326.004	542.577	3053.58	9885.63	21205.9	854.39	634.787
Ecm1	chr3	38294.6	38830.1	1404.34	3820.39	3575.45	1580.71	5828.32	20342.1	29663.1
Ect2	chr3	2475.15	5010.79	4463	7345.67	1173.07	844.41	1164.95	2736.63	5638.82
Efna1	chr3	631.029	4766.86	1326.03	2429.51	6218.45	68.9695	95.7369	2784.57	4947.87
Efna3	chr3	199.008	191.102	134.837	70.8181	834.728	367.216	331.948	1188.45	2121.12
Efna4	chr3	232.884	487.794	250.559	295.094	1168.58	876.099	873.264	1099.35	538.081
Egf	chr3	73.8478	66.0809	104.549	69.685	241.034	1090.46	882.211	639.929	753.069
Eif2a	chr3	604.057	601.615	458.439	706.336	2089.28	4213.97	3800.25	5684.28	5137.05
Eif4e	chr3	3677.43	4981.28	3904.98	7937.78	5168.8	2827.28	2501.24	4502.72	5955.94
Eif5a2	chr3	1678.1	3581.41	17686.5	18802.8	598.185	1223.74	1234.74	1120.12	575.175
Elf2	chr3	1649.91	2744.17	2963.49	3429.26	2482.58	3805.13	2604.88	14181.7	11917.3
Elovl6	chr3	2058.73	2154.42	5431.74	3866.58	452.127	7423.85	6396.18	1574.52	3501.19
Ensa	chr3	1917.48	1467.88	2950.92	1633.26	5984.03	5421.56	5136.69	21943.5	16404.5
Etfdh	chr3	4490.15	12374.5	3817.19	3124.44	2024.66	6586.59	4764.48	6214.07	11437.8
Exosc8	chr3	1010.76	1246.9	912.916	1695.58	3108.95	15744.6	16343.3	5875.73	5432.65
Exosc9	chr3	2458.18	4247.46	1107.27	3382.73	2819.47	15035.3	12977.3	18914.2	13293.6
Extl2	chr3	1317.68	1405.11	1765.6	1537.4	1891.39	1675.77	1043.26	6771.28	3753.28
F3	chr3	29091.1	103561	838.303	3743.17	28490.1	11.1842	32.2106	62453.8	50302.7
Fabp2	chr3	65.636	177.41	63.4826	66.1067	67.1902	270.286	41.1579	1706.32	1769.77
Fabp4	chr3	12032.1	4303.98	96328.5	1626.32	3171.64	43.8049	941.264	804.692	339.704
Fabp5	chr3	49440.3	25409.8	22218.3	15317	109248	518.203	2018.53	2095.62	67268.5
Fam164a	chr3	1432.54	2293.18	1212.35	1380.44	7215.08	167.142	133.614	9219.58	4446.32
Fbxw7	chr3	398.694	812.237	232.972	145.956	2028.49	4693.65	3179	10096.3	10122.4
Fcrls	chr3	70.2874	53.8594	34.704	34.6959	1045.7	82.0178	105.579	1122.6	951.268
Fdps	chr3	13127.4	21689.7	19712.3	20662.8	16599.6	683.171	707.738	810.835	2859.65
Fga	chr3	23.638	24.6108	31.8819	17.5785	416.256	11.1842	35.7895	209.659	34.6964
Fgf2	chr3	106.29	96.0308	26.181	26.0667	40.7213	57.7852	336.421	105.334	136.112
Flad1	chr3	739.994	1054.48	472.601	292.638	3560.84	2384.11	1776.95	3083.73	2802.95
Fmo5	chr3	116.661	170.075	816.726	741.036	768.076	863.672	468.246	3797.33	1088.09
Fnbp1l	chr3	1190.9	4928.92	103.991	4598.94	13366.7	911.516	1673.16	23815.7	20509.1
Fndc3b	chr3	7795.03	11552.5	7484.49	6280.32	14331.7	2390.63	2040.9	8564	4675.49
Fndc7	chr3	56.763	88.9389	62.679	107.014	214.416	152.385	74.7106	454.05	282.362
Fpgt	chr3	471.675	307.909	388.902	213.466	2611.68	6745.96	6358.01	2630.44	1804.26
Frrs1	chr3	377.724	527.842	317.498	205.44	527.042	816.45	1039.69	6180.98	5370.52
Fubp1	chr3	91.2645	112.59	75.4234	120.073	1344.66	3314.73	4823.08	2515.15	2053.44
Gabpb2	chr3	30.4563	63.5492	104.445	29.2992	836.898	5961.67	4395.85	5230.6	2808.66
Gatad2b	chr3	110.865	190.58	96.294	99.6481	1718.36	2882.55	3655.18	17602.2	16309.2
Gba	chr3	1662.84	1453.98	454.114	609.608	8016.12	11314.7	8595.75	6134.33	8708.02
Gbp2	chr3	913.666	738.09	99.1122	3022.28	5110.26	46423	30059.6	2605.58	1680.52
Gbp3	chr3	160.622	68.3784	22.2749	3627.9	1415.96	18593.8	14532.3	1563.62	463.645
Gclm	chr3	1434.78	1431.37	254.925	381.15	4965.19	2709.38	2082.05	7171.57	7081.68
Gdap2	chr3	2022.44	2291.91	1301.83	1134.59	3415.98	6744.1	7694.75	2631.88	2102.87
Gfm1	chr3	1760.47	2631.4	2840.15	2683.11	2589.85	2571.44	2181.37	2685.56	4329.8
Gja5	chr3	72.8058	63.8749	41.7895	24.4786	35.6911	18.6404	130.632	532.912	525.438
Glt28d2	chr3	182.285	270.603	671.297	112.129	3017.99	303.839	620.948	4861.75	6815.95
Gm128	chr3	118.45	64.5432	136.987	109.579	497.938	169.628	884.001	988.184	791.682
Gm129	chr3	26.5697	47.4202	281.477	134.208	541.534	616.997	576.211	1009.95	436.308
Gm410	chr3	186.303	248.736	197.856	218.629	465.541	50.3291	488.527	1253.6	616.904
Gmps	chr3	257.209	313.021	262.946	702.885	4181.44	5336.13	4131.3	4339.7	4245.5
Gnai3	chr3	15674.2	20403.8	48028.8	16324.9	8870.37	40894.2	28896.5	9852.97	14418.1
Gnat2	chr3	136.39	149.325	350.48	177.913	312.776	507.019	782.001	1449.58	431.989
Gng5	chr3	118035	188370	120117	101728	77220.5	35534.2	27430.9	46662.6	44210.7
Golim4	chr3	8625.56	9110.06	3227.75	6900.85	1320.17	1787.61	1245.48	3225.1	4709.49
Golph3l	chr3	3324.34	4356.67	9817.97	2829.66	1021.72	495.835	616.474	8707.01	6087.23
Gpatch4	chr3	1382.21	1900.67	1718.24	1810.19	979.189	1002.85	1258.6	21632.8	18040
Gpr61	chr3	39.799	39.3517	33.1557	22.6738	432.365	477.194	1175.69	262.904	198.213
Gpr89	chr3	65.3465	70.1379	24.6815	58.4372	3912.3	2993.65	1750.11	4058.38	3346.79
Gpsm2	chr3	392.532	496.559	1436.23	1189.07	677.052	2195.84	3054.63	7452.71	9906.29
Gstcd	chr3	93.3032	207.672	55.7999	91.16	1085.16	3262.07	2745.06	4708.48	3251.31
Gstm1	chr3	7854.67	2938.71	12572.9	3172.07	36011.2	557.814	520.737	111113	82548.8
Gstm2	chr3	9387.11	11893.5	23238.7	7498.88	28303.5	154.715	110.947	123020	78457.5
Gstm3	chr3	100.288	89.9175	237.588	60.8968	874.311	358.828	560.106	2320.16	2037.96
Gstm4	chr3	173.417	132.762	430.326	90.2208	1329.25	857.458	996.738	1432.73	1333.82
Gstm5	chr3	2766.88	2818.62	1117.33	6484.41	1639.87	300.11	196.842	3645.2	4143.86
Gstm6	chr3	249.219	193.391	1707.29	69.9889	245.945	376.536	21.4737	1971.91	1009.33
Gstm7	chr3	55.215	35.0681	179.548	28.1545	972.312	802.469	1255.32	1226.64	1084.57
Gtf2b	chr3	6591.37	8307.65	3619.08	4446.76	8390.45	22137.3	23406.3	7719.87	9056.03
Gyg	chr3	17525.9	15612.4	28122.7	8484.77	7642.83	4180.11	3600.42	3841.43	1520.02
H2afz	chr3	49903.7	90924.4	82373	87402.1	55009.6	88282.8	108796	82715.3	98699.7
Hadh	chr3	1087.54	1372.78	3819.63	1066.81	43250.6	13707.5	13996.1	54744.6	47222.6
Hax1	chr3	10823.6	14937.2	17271	24840.2	33534.5	28325	29040.5	23892.5	27502
Hdgf	chr3	9357.23	14913.2	11580.6	16701.5	6477.35	6704.95	5072.57	37120.9	42563.7
Hey1	chr3	1985.67	870.192	339.214	35.3706	1002.94	423.137	3670.21	24496	9636.38
Hiat1	chr3	7103.96	7911.24	8282.5	9289.21	5901.36	10652.1	8622.59	9320.82	6872.73
Hipk1	chr3	334.901	523.466	169.669	364.855	4094.07	5956.23	4303.09	7689.52	6563.5
Hist2h2bb	chr3	20.3928	26.6025	36.5243	22.2901	2378.19	2663.71	4564.95	1600.72	2062.38
Hist2h2be	chr3	55.7241	44.5056	145.023	47.9412	3821.43	4789.65	5404.22	15282.8	7267.73
Hist2h3c1	chr3	572.041	357.263	283.264	100.06	970.126	639.366	935.896	6888.5	7400.34
Hltf	chr3	341.137	380.025	496.124	550.393	1618.89	7430.06	7312.99	3351.86	1736.86
Hmgcs2	chr3	18.6686	33.9193	25.1074	23.0779	5127.39	374.672	981.527	1038.77	498.409
Hnf4g	chr3	25.6684	45.2537	38.7989	39.4616	45.8914	144.774	106.176	1134.72	509.192
Hps3	chr3	615.146	622.992	1488.52	972.87	1119.81	5765.48	4417.32	2474.62	783.092
Hrnr	chr3	123.848	130.253	165.843	105.708	91.2038	24.2325	152.105	105.97	234.492
Hs2st1	chr3	262.524	505.23	508.87	473.59	4063.57	3972.89	3574.78	4867.74	3933.82
Hsd3b2	chr3	1072.44	1236.13	780.307	608.227	1406.44	24.2325	85.8948	1091.49	539.783
Hsd3b4	chr3	42.6724	50.8598	52.9555	35.0288	65.1541	26.0966	55.4737	408.038	510.659
Hspa4l	chr3	3252.69	4174.74	837.338	990.558	4907.27	1744.74	2388.95	13657.9	13291.6
Ifi44	chr3	120.606	200.434	86.3456	2228.91	403.56	139.803	73.3685	2466.01	901.9
Ift80	chr3	1160.22	1692.54	1170.67	2678.31	2205.45	6772.06	4465.64	3314.4	2217.74
Igsf10	chr3	35.011	35.8363	28.4998	67.4214	9.46172	20.5044	66.2106	1205.79	685.031
Igsf3	chr3	362.104	542.524	139.341	157.808	4461.02	340.498	654.352	3469.79	6654.05
Il2	chr3	46.8713	42.009	31.6677	25.6484	233.788	383.992	1349.26	2058.05	1443.53
Il6ra	chr3	1476.31	849.123	2186.46	808.581	1543.73	2743.87	3166.48	5794.97	4328.85
Ilf2	chr3	3329.29	5327.68	6847.56	3776.73	3888.83	1959.11	2222.53	8005.23	6954.87
Impa1	chr3	2507.76	3658.66	2236.34	2919.74	6502.32	12323.2	11319.6	14298.1	7711.54
Insrr	chr3	57.8834	43.6442	26.5955	28.4074	281.636	294.518	898.317	2052.07	943.966
Ints12	chr3	358.346	487.296	283.675	539.071	1964.33	2525.77	2849.74	4690.13	3041.88
Ints3	chr3	107.798	114.267	208.904	140.042	3304.54	1690.68	813.317	2749.29	3115.9
Intu	chr3	83.2911	110.225	386.266	71.5117	485.602	437.117	537.29	319.787	292.921
Iqgap3	chr3	446.232	550.434	766.114	691.998	749.213	479.058	429.474	643.884	1166.67
Isg20l2	chr3	1139.24	1686.89	1845.49	1791.31	6089.7	9741.47	7138.22	11641.5	12103.2
Itga10	chr3	147.275	181.418	305.459	149.176	350.383	631.91	263.053	449.422	557.885
Jtb	chr3	4860.99	6855.16	13371.3	6495.47	17502.3	45354	37933.3	8608.5	5969.03
Kcna3	chr3	45.4488	49.8779	48.0177	70.7279	590.879	628.182	391.895	639.356	148.644
Kcnab1	chr3	981.911	749.225	46.996	454.499	199.624	282.402	73.3685	567.35	264.318
Kcnc4	chr3	81.834	95.5244	113.619	121.65	74.9153	561.076	433.053	836.317	614.159
Kcnd3	chr3	366.598	263.49	137.68	78.8844	289.81	262.364	370.421	598.513	345.487
Kcnn3	chr3	79.2991	368.262	28.1071	27.8853	90.8445	48.465	84.1054	256.727	205.286
Kirrel	chr3	2930.18	3186.49	6930.7	8432.39	287.056	246.985	389.211	1084.31	387.719
Kpna4	chr3	4123.54	6163.15	1971.72	3347.61	4692.36	23166.3	23715.9	15530.4	23951
Krtcap2	chr3	16382.3	19509	47983.3	28930.4	18532.8	19875.3	16327.2	15298	13222.4
Larp7	chr3	945.334	1054.49	918.967	809.37	2656.56	7691.96	6254.22	7671.68	9059.41
Lass2	chr3	3842.64	4057.95	4312.61	4117.42	26520.2	12697.8	10733.3	8586.09	5738.74
Lce1a1	chr3	55.3452	84.8014	32.9897	39.0385	317.776	255.374	368.632	96.917	199.76
Lce1a2	chr3	518.785	428.113	361.505	250.451	424.4	413.817	325.685	72.8784	29.5726
Lce1b	chr3	70.3242	321.255	411.108	498.506	352.299	432.457	381.158	152.613	48.7947
Lce1c	chr3	699.997	306.679	61.8798	50.0252	55.1535	24.2325	51.8948	315.047	89.6252
Lce1i	chr3	1943.62	2375.11	23.6715	26.3448	524.467	1425.99	2596.53	390.424	409.842
Lce1l	chr3	3303.86	1008.56	135.495	145.462	81.6822	318.751	41.1579	186.487	59.6913
Lce1m	chr3	51.2617	78.093	75.6022	51.0842	87.0119	70.8335	84.1054	595.63	614.555
Lce3b	chr3	24.5136	53.1633	41.7423	38.6597	1323.68	432.457	2335.27	5238.92	3210.5
Lce3c	chr3	30.0057	48.2121	34.2906	47.1003	151.807	309.431	209.369	5117.5	3982.53
Lhfp	chr3	2279.27	1498.83	814.971	1724.79	2172.12	247.917	298.842	1414.59	1777.12
Lmna	chr3	18373.4	19080.1	5390.82	9719.54	11768	320.615	1203.96	24518.3	31851.7
Lmo4	chr3	6985.17	10990.7	4877.75	10291.9	9412.02	840.682	873.264	15428	12015.9
Lor	chr3	1346.87	1361.05	296.437	253.474	887.995	1236.79	1730.42	2593.51	2512.42
Lrba	chr3	375.449	1187.22	1112.9	1865.13	3152.82	3281.64	2166.16	1797.98	1279.6
Lrig2	chr3	406.7	758.985	1593.88	1231.12	1289.07	2703.79	2110.69	2836.06	2558.71
Lrrc40	chr3	28.6664	23.898	33.3629	33.9244	2462.2	6142.01	6182.64	12874.6	8382.82
Lrrcc1	chr3	242.786	360.705	395.042	429.904	575.868	1164.4	814.211	2236.06	1244.35
Lysmd1	chr3	967.465	1591.14	959.622	939.239	1346.86	2016.89	1449.48	812.958	485.03
Mab21l2	chr3	45.5453	42.1162	23.3329	162.524	444.941	477.194	279.158	330.161	261.655
Man1a2	chr3	2183.14	2727.84	6896.86	5630.98	1198.99	2776.49	1731.77	12549.4	6633.49
Manba	chr3	2219.75	3647.19	1577.77	1851.92	2867.5	2777.42	3136.95	3672.93	1469.53
Mapksp1	chr3	10369.2	9887.63	7555.99	7221.29	15629.6	20109.3	23916.3	16267.1	13753.8
Mbnl1	chr3	14097	12735.2	3656.8	12430.1	13889.1	69797.1	68619.8	5189.82	4086.29
Mccc1	chr3	610.994	754.806	1888.29	718.471	6798.46	3075.67	2593.84	4596.05	3135.18
Mcl1	chr3	5726.11	6680.28	11694.4	2704.76	71440.7	75932.3	69270.6	85126.5	70882.3
Mcoln2	chr3	1520.08	317.988	39.2288	24.0102	554.828	1084.87	1537.16	631.925	281.169
Mcoln3	chr3	666.282	111.769	80.454	88.62	1066.21	510.747	673.738	526.911	250.858
Mef2d	chr3	208.412	223.762	114.508	170.841	6026.38	9640.19	7777.66	2920.91	2982.54
Metap1	chr3	943.861	1327.61	1042.91	1713.79	6278.97	10189.5	7404.25	12034.2	9584.39
Mex3a	chr3	247.448	552.047	55.1895	1662.06	1109.72	1033.61	1323.32	1780.49	1800.81
Mfn1	chr3	679.134	961.422	610.6	628.192	2758.15	2670.55	3308.74	11583.2	10104.4
Mfsd1	chr3	947.816	577.541	767.979	413.317	4270.09	6353.27	5049.3	7961.42	6870.18
Mfsd8	chr3	68.2544	51.933	88.9031	75.5121	659.985	1345.84	1072.79	1744.65	1787.32
Mgst2	chr3	7746.47	3538.99	5447.95	6685.94	4827.75	26273.6	20720.3	33916.2	29571.9
Mllt11	chr3	3426.84	4894.29	692.573	3641.07	728.792	2834.27	1939.79	1805.89	1787.67
Mme	chr3	51.4807	194.964	35.2975	30.7084	4350.96	134.211	60.8422	442.207	628.427
Mnd1	chr3	144.896	279.955	1552.02	1912.94	11.9769	20.5044	42.9474	1460.47	2233.19
Mov10	chr3	2358.09	6715.42	1613.19	6104.06	1009.02	629.114	1081.74	1261.39	1080.35
Mrpl24	chr3	5986.07	9345.1	15369.8	9919.13	19582.3	38380.6	27300.2	26644.3	26395.5
Mrpl47	chr3	558.052	754.826	616.824	474.491	1542.24	2084.62	1624.25	1834.58	1349.93
Mrpl9	chr3	866.049	983.958	1273.29	1421.7	4098.18	8052.65	6229.16	9079.15	8732.12
Mrps21	chr3	17528.2	25383.4	18648.5	10086.4	6845.14	4596.72	3714.95	18337.4	15948.4
Mrps28	chr3	6541.07	8816.22	12318.3	3370.07	8199.9	1418.53	2399.69	6528.63	6623.72
Msh4	chr3	38.4461	37.8156	36.1087	29.4653	66.1123	39.1448	50.1053	83.7639	34.1835
Msto1	chr3	2433.25	4022.83	927.873	1457.53	2621.14	1148.25	792.738	1415.66	1765.1
Mtap9	chr3	811.104	1250.65	1189.43	1796.7	1357.18	653.657	1135.72	2805.72	1321.9
Mtfr1	chr3	1288.67	2363.07	734.065	5166.34	4446.08	2548.14	2558.06	3979	3653.86
Mtmr11	chr3	171.064	205.211	54.1367	488.984	523.419	548.028	649.58	2704.83	1490.5
Mttp	chr3	86.7443	179.228	51.2039	132.411	586.537	32.6207	604.843	177.68	57.5597
Mtx1	chr3	7073.06	12188	6973.33	7122.42	5674.79	10329.6	7768.11	6057.95	7970.85
Muc1	chr3	88.3302	230.64	131.845	143.342	88164	212.501	1028.95	18644.3	9431.66
Mybphl	chr3	33.2608	38.6424	46.1067	36.5042	216.901	46.601	66.2106	43.3558	22.1984
Mynn	chr3	590.927	733.614	722.849	988.734	946.691	1762.45	2065.95	2596.86	2977.96
Ndufb5	chr3	5699.29	8167.4	16315.3	8217	25917	27301.7	15322.4	30895.2	32286.4
Ndufc1	chr3	13444.1	22226	27086.8	16399.6	17215.6	15473.4	7633.9	53147.5	60426.3
Negr1	chr3	87.2442	84.1526	51.2981	566.799	126.296	9.3202	41.1579	1936.26	391.479
Nes	chr3	5968.34	13927.8	5731.65	9407.95	472.647	321.236	626.913	314.683	243.097
Neurog2	chr3	24.3407	37.2139	34.5531	28.3785	27.3073	76.4256	542.211	264.269	59.63
Nexn	chr3	2564.67	3367.9	1369.51	2363.67	621.36	329.935	139.579	1220.09	744.301
Nfkb1	chr3	212.183	162.92	81.9796	206.617	13962.4	22131.7	18773.4	3269.31	2940.3
Nhlrc3	chr3	167.809	171.58	44.0106	130.842	2483.64	4760.76	2424.74	3493.86	3120.49
Nmd3	chr3	212.454	241.364	190.057	436.28	2133.26	4781.26	4375.27	6864.19	9963.36
Notch2	chr3	600.68	820.959	533.377	965.13	9169.55	10535.6	15485.2	24952.2	27491.6
Npnt	chr3	255.242	418.162	163.98	261.021	4120.92	272.895	283.811	3526.42	3779.02
Nras	chr3	1444.01	2158.87	1421.97	1237.12	3671.83	11803.1	8133.76	10012.7	11523
Nudt6	chr3	489.808	665.594	1141.18	826.753	634.325	1580.71	1522.84	1073.39	1890.24
Oaz3	chr3	57.166	74.4477	64.6181	53.7435	149.843	181.93	229.411	405.062	288
Odf2l	chr3	72.2411	79.3396	179.04	93.0245	524.647	1016.83	710.422	3580.47	3090.53
Olfml3	chr3	351.932	305.778	192.937	440.203	515.185	93.202	483.158	667.761	1223.26
Otud7b	chr3	124.948	206.045	94.2209	136.223	3198.24	2539.29	2258.77	15830.2	15274.9
Ovgp1	chr3	101.355	192.542	1244.94	757.425	638.786	1951.65	2319.16	432.233	45.7757
Papss1	chr3	3450.85	3636.23	7760.18	5254.13	12490.9	9191.58	4640.11	9937.98	9583.28
Paqr6	chr3	109.294	163.785	121.228	115.664	1413.75	404.497	109.158	822.391	412.375
Pcdh10	chr3	78.5604	126.808	37.6386	32.4204	101.284	165.9	275.281	192.601	143.719
Pdcd10	chr3	5779.4	9583.42	4039.81	6606.22	6633.87	24193.4	22502.7	7765.68	7274.25
Pde4dip	chr3	3411.15	2984.71	1045.93	1435.54	2422.47	2665.11	1792.16	860.434	942.335
Pde5a	chr3	193.631	151.744	771.679	750.312	846.824	6107.53	2011.37	6978.18	2573.63
Pde7a	chr3	690.153	2549.04	1565.4	1532.7	3583.24	14091.6	16770.7	13884	5665.94
Pdgfc	chr3	1753.05	3822.31	87.3805	1921.52	824.607	401.701	564.58	5922.04	3162.19
Pdha2	chr3	34.9929	32.9434	43.8197	30.2033	18.3845	50.3291	39.3685	143.754	23.3895
Pdlim5	chr3	592.24	920.07	65.235	384.479	1664.06	2407.27	2214.6	4010.56	12776.8
Pdzk1	chr3	80.8454	117.807	109.965	101.222	91.3236	41.0089	91.2633	897.154	966.999
Pear1	chr3	598.07	267.388	374.526	65.5556	636.011	1242.69	1940.39	2088.63	1445.01
Pet112l	chr3	162.864	207.556	323.67	115.306	584.112	369.08	283.632	4668.41	3157.34
Pex11b	chr3	3378.56	4222.09	3460.68	3331.97	1712	1290.85	311.369	2763.87	1358.02
Pgk1	chr3	43205.1	44837.7	44560	76671.9	25920.4	39269.7	34149.2	31795.8	45609.3
Pgrmc2	chr3	745.102	901.366	1898.36	977.948	5186.88	2212.62	2700.32	27694.7	14751.3
Phc3	chr3	425.057	464.474	304.404	536.75	1971.66	9748	10585.6	3599.79	2763.24
Phf17	chr3	812.334	999.911	2244.64	4483.24	2043.4	4403.79	4668.74	12299.6	5479.9
Phgdh	chr3	7529.75	12257	27872.9	30808.3	5523.54	6208.65	6752.59	6900.98	10264.9
Phtf1	chr3	2843.93	5267.24	4670.98	2106.22	3125.18	6850.35	5737.06	3033.41	2179.83
Pi4kb	chr3	1159.4	1562.52	2373.16	2893.42	1226.91	1245.18	1159.58	989.949	894.105
Pias3	chr3	83.4033	83.0494	80.5092	54.1962	1606.01	1460.48	1300.95	4130.42	1648.46
Pigk	chr3	389.168	392.613	182.916	304.42	1714.19	2459.29	2062.67	4801.61	2520.87
Pik3ca	chr3	145.083	157.733	86.9761	97.5132	3109.53	5075.47	4905.55	5053.95	3790.48
Pip5k1a	chr3	2552.83	2745.41	7798.71	5270.85	4880.53	2720.1	3472.48	6026.46	7178.03
Pkn2	chr3	472.46	741.87	401.265	675.101	3164.23	3129.72	2562.53	11453.6	14042.5
Pla2g12a	chr3	538.948	490.535	2478.65	1541.74	972.042	534.98	134.211	616.311	1399.32
Plch1	chr3	40.7034	183.888	36.4445	76.9365	1733.05	164.036	322.106	3322.87	1603.33
Pld1	chr3	799.794	1217.68	188.024	452.334	2988.47	95.066	247.544	4646.7	1649.13
Plekho1	chr3	8030.51	6023.44	5607.64	1186.21	1181.22	900.331	193.263	273.356	110.108
Plk4	chr3	133.803	172.406	251.689	294.484	574.371	2179.68	2380	1430.33	2332.22
Plrg1	chr3	4344.89	7449.41	6967.45	7285.36	16912.1	14224.5	10973.1	8600.03	7128.58
Pmf1	chr3	1692.99	2379.55	5003.11	2330.61	3057.27	737.228	1307.21	1777.93	3779.88
Pmvk	chr3	3482.71	5673.25	4450.36	9111.1	13656	3416.79	4020.95	10585.9	13035
Pogz	chr3	378.552	519.184	495.417	551.057	2900.84	3855.77	4839.64	11049.2	6282.51
Polr3c	chr3	1115.32	1378.97	632.253	947.765	1204.63	3045.84	2483.2	2137.46	2112.95
Ppa2	chr3	4061.23	6319.11	11182.1	2751.04	15430.4	4011.41	3580.74	14631.3	10181.4
Ppm1j	chr3	118.843	360.11	38.7902	68.1525	223.488	328.071	858.948	1578.2	696.164
Ppm1l	chr3	415.075	723.146	213.396	2021.42	2337.9	2356.15	2212.98	6503.06	5478.15
Ppp3ca	chr3	13494.4	14875.4	14206	32192.3	6700.34	3989.67	4675.3	7951.6	7540.44
Prcc	chr3	2142.68	3429.98	1615.85	3529.9	1053.6	55.9212	506.422	3431.47	4205.96
Prkab2	chr3	1138.32	1211.36	1001.42	462.41	1000.43	2333.78	2406.25	3192.07	3227.86
Prkacb	chr3	3756.59	4685.47	3974.34	6251.74	3067.49	6040.73	2578.63	3915.79	2244.45
Prkci	chr3	8335.35	33963.3	10004.8	16995.8	11851.9	2680.49	2696.74	27258.6	30751.2
Prmt6	chr3	152.892	233.93	126.868	192.176	616.27	1312.28	997.633	644.835	625.098
Prpf3	chr3	2967.48	3786.17	9100.78	4431.31	3005.23	6865.26	6936.01	8770.66	8111.83
Prpf38b	chr3	232.474	205.15	447.735	345.27	2513.81	10461.9	13785.2	9385.54	7340.65
Prune	chr3	148.601	117.387	185.781	121.694	1343.41	844.41	904.878	4804.16	3009.78
Psma5	chr3	24381	36904.7	56882.4	25787	17009.8	36507.2	23237.2	39798.4	38638.6
Psmb4	chr3	34835.8	52849.5	36684.5	47951.6	41332.2	56388.1	38624.9	80146	76458.5
Psmd4	chr3	19353.3	32079.4	14783.1	24939.9	10763.1	10085.1	6797.02	6163.2	7371.11
Psrc1	chr3	1090.78	1588.86	322.411	356.104	297.286	452.34	601.86	1088.32	980.294
Ptbp2	chr3	630.488	1074.11	905.647	2108.38	605.041	8492.57	8217.27	1830.17	2409.55
Ptgfrn	chr3	708.65	1455.15	3796.78	1766.52	12810.7	421.273	375.79	9026.02	11764.4
Ptpn22	chr3	140.263	986.794	292.422	433.498	2627.66	45810.7	45917.9	29.7012	391.107
Pygo2	chr3	4827.91	7312.83	4655.62	4513.82	7531.17	9137.52	5960.74	5835.33	4356.14
Rab13	chr3	70.4429	65.3125	58.0305	57.9606	2761.75	512.611	722.948	3099.49	2934.09
Rab25	chr3	95.9159	2826.82	46.3106	37.0919	9966.43	50.3291	119.895	15204.6	23306.8
Rab33b	chr3	4111.72	4657.76	2367.18	2675.09	14516.9	14582.4	10332.4	5873.86	5350.39
Rabggtb	chr3	451.72	378.38	686.616	789.566	3449.52	20784	22168	14689.3	18887.1
Rag1ap1	chr3	2535.49	3602.24	4530.3	4773.39	7727.17	8794.54	6472.53	6065.35	2161.51
Ralyl	chr3	52.7944	49.9882	34.6817	19.3834	74.9752	70.8335	105.579	528.522	978.331
Rapgef2	chr3	3667.64	4750.89	6143.34	7734.48	18060.8	54478.4	43480.7	5870.68	7648.57
Rbm15	chr3	1014.55	1377.64	965.06	1128.07	4284	6662.08	9926.22	3070.58	4212.5
Rbm8a	chr3	1259.97	1618.37	788.514	1606.75	9746.68	14660.7	13535.6	28313.5	30604.1
Rfxap	chr3	103.469	113.756	220.11	213.203	1613.43	3937.78	4013.79	3972.19	3107.24
Rg9mtd2	chr3	193.688	232.378	211.45	117.12	556.745	2341.23	2492.74	1633.85	1997.66
Rhbg	chr3	47.1527	38.8238	183.586	28.2012	2085.83	458.554	338.211	1671.03	1715.1
Rhoc	chr3	36309.1	41177.2	17563	20663	6329.59	168.696	3276.53	16497.2	11149.5
Rit1	chr3	7801.26	8045.4	3698.6	2749.11	3365.74	2476.38	2754	6060.63	3473.7
Rnf13	chr3	3879.36	3309.71	2807.15	3525.29	3733.41	3141.84	2355.4	10401.7	6967.2
Rnpc3	chr3	359.907	525.143	403.173	568.09	1609.43	4302.2	5272.39	6184.34	4838.67
Robld3	chr3	3347.9	3430.83	5402.51	3784.22	5130.56	3170.73	2682.42	35760.9	26174.8
Rorc	chr3	63.7359	240.744	379.032	198.016	382.182	28.8926	77.8422	667.225	2115.9
Rpe65	chr3	45.367	56.4627	42.4243	47.496	236.304	100.658	62.6316	107.739	73.8191
Rpl22l1	chr3	20622.5	57387.8	124734	60046.6	39844.6	110461	83470.1	62110.9	70177.7
Rpl34	chr3	105825	160942	179485	178659	115725	236659	251817	130100	151630
Rps4x	chr3	39596.1	59793.8	66219.3	97124.4	83031.5	110369	178770	100064	91820.1
Rsbn1	chr3	364.621	800.35	2266.72	1391.74	3540	9158.03	9883.87	11537.3	8660.89
Rsrc1	chr3	471.887	588.234	505.083	961.986	871.766	1878.95	1428.9	843.826	417.418
Rtcd1	chr3	1044.63	1376.64	926.908	1393.03	3296.45	10423.7	5212.74	4467.47	4784.4
Rusc1	chr3	1518.24	1695.65	978.877	739.87	3073.96	2319.98	2113.37	1453.08	2203.11
Rwdd3	chr3	49.4147	67.3511	268.157	237.119	268.122	1014.66	751.58	2012.53	657.685
Rxfp1	chr3	32.4688	39.0484	32.7229	27.2735	60.6029	39.1448	17.8948	927.897	246.022
S100a1	chr3	6427.41	4700.17	6606.83	198.49	23016.7	298.246	378.474	17333.5	12055.3
S100a10	chr3	27566.8	46492.5	34631	13764.2	29311.6	20838.1	18224.6	66583.7	79346.6
S100a11	chr3	59127.7	106198	40986.8	19113	136319	23233.4	23846.6	246266	206580
S100a13	chr3	15303.3	14154.7	8565.62	1940.26	21158.3	4410.32	3468	11053.3	8570.08
S100a16	chr3	3549.58	5317.03	766.834	126.072	12787.9	673.851	1031.63	55512.1	61887.6
S100a3	chr3	466.661	634.997	438.111	333.508	369.905	65.2414	184.316	1478.19	2706.07
S100a4	chr3	118103	82289.3	96329.9	10431	3661.15	29.8246	6989.69	23070.6	11398.5
S100a5	chr3	149.886	190.394	303.689	308.426	158.394	206.908	896.527	157.681	239.008
S100a6	chr3	190159	256183	81519.9	61781.1	20644	1099.78	3886.74	225170	188012
S1pr1	chr3	1979.89	740.112	64.4738	388.829	2167.03	4991.9	5516.95	350.917	134.112
Sars	chr3	6685.76	9402.75	39091.6	21839.7	19106.2	13208.6	10285	13295.4	12212
Sass6	chr3	308.973	687.64	1823.81	1720.07	399.309	750.276	611.106	317.002	256.819
Scamp3	chr3	27653.7	27507.3	18230.9	12403	5863.21	10794.7	7743.06	4999.65	4800.83
Schip1	chr3	596.721	1129.57	161.356	613.599	450.15	108.114	102	2505.26	1483.68
Sclt1	chr3	72.4103	38.0988	84.3859	100.534	528.06	1106.31	763.211	1383.17	734.782
Scnm1	chr3	2378.22	3488.72	1626.93	2558.04	3259.56	3470.84	2555.37	21311	13257.6
Sec22b	chr3	9813.72	15194	8994.7	7541.5	7712.38	6888.56	5561.69	6662.9	5337.31
Sec24b	chr3	3569.74	5369.07	2088.88	3720.4	2480.8	3131.59	3380.32	12022.8	10431.7
Sec24d	chr3	3028.72	3488.01	2237.15	3143.18	7200.31	10502	6578.11	4041.05	4897.91
Sec62	chr3	5368.94	6574	4600.85	7911.94	9193.6	9249.37	9001.42	19381	16728.1
Sema4a	chr3	3142.24	1811.99	672.79	409.302	8841.26	6734.78	5270.9	4472.07	2376.81
Sema6c	chr3	90.7367	141.633	105.875	81.6769	1595.02	1124.64	3889.72	1299.4	734.852
Serpini1	chr3	657.777	631.951	31.6729	38.4884	285.349	1040.76	1150.63	268.634	314.502
Setd7	chr3	5301.46	11067.4	2989.03	7699.78	2427.56	20725.3	20587	7843.39	5291.78
Setdb1	chr3	657.542	984.723	1229.44	1572.56	1016.2	2250.52	2035.83	3668.34	2757.92
Sf3b4	chr3	9211.87	13243.1	14079.3	5144.32	11408.8	11984.8	13013.1	2493.71	2522.7
Sfrp2	chr3	1167.02	273.854	29.1892	300.412	280.139	316.887	841.054	251.699	704.718
Sgms2	chr3	533.045	524.249	113.299	102.443	5573.58	260.034	518.948	9027.85	12691.9
Sh2d2a	chr3	177.565	247.192	295.802	283.122	1070.85	11135.8	8396.22	1162.82	175.793
Sh3d19	chr3	58.4782	118.547	46.2198	42.232	6039.35	299.178	489.422	10449.1	8474.08
Sh3glb1	chr3	37558.6	45409.2	12058.6	17309.1	8467.8	9494.8	9089.94	14280.2	13736.4
Shc1	chr3	14013.2	13836.9	8008.11	17295.2	4325.71	575.988	1276.79	5374.58	3074.81
Siah2	chr3	721.556	844.728	1931.74	2356.9	4160.19	1026.15	1579.21	3619.53	3404.24
Skil	chr3	2467.02	4936.05	817.985	3256	16929.2	22396.4	34859.9	10420.3	18014.9
Slc16a1	chr3	324.547	922.822	3704.6	3429.28	11322.3	1558.34	1479.9	1156.27	7980.27
Slc16a4	chr3	185.469	501.899	22.191	75.5558	225.644	504.223	932.317	1039.04	722.856
Slc22a15	chr3	143.018	135.791	361.087	44.9203	898.564	94.134	1181.05	5003.34	2905.03
Slc25a24	chr3	9703.21	19919.7	19979.7	9118.83	3995.84	2090.52	2523.16	9201.18	9672.18
Slc25a44	chr3	164.161	195.345	151.326	106.077	3493.09	1361.37	1034.32	1958.73	1711.29
Slc27a3	chr3	216.448	257.462	2334.53	180.651	46.59	44.737	232.632	119.49	437.252
Slc30a7	chr3	443.557	555.767	242.836	296.65	4337.18	6370.36	4622.22	3182.11	3177.87
Slc33a1	chr3	971.598	876.015	1530.65	1507.81	5744.34	2790.47	2406.84	3517.37	1535.44
Slc35a3	chr3	522.916	844.533	734.66	563.7	1567.97	3130.66	3339.16	10678.6	8415.02
Slc39a1	chr3	11712.6	17970.9	9331.67	7294.72	10175.7	6348.92	9652.43	32712.1	25606.6
Slc7a11	chr3	873.246	274.682	230.228	1066.66	732.565	159.375	391	354.059	1521.29
Slitrk3	chr3	66.9936	48.7268	28.2419	42.5903	96.4736	52.1931	105.579	78.2007	48.987
Smc4	chr3	2500.3	4319.08	4625.3	8150.08	4848.59	66755	68130.7	13905.7	31460.4
Smcp	chr3	42.8154	51.5869	49.0488	47.2417	122.763	14.9123	465.264	137.297	428.472
Smg5	chr3	3844.56	6343.7	6650.77	4205.24	1604.06	3482.96	3071.63	5315.79	3678.02
Snapin	chr3	3144.94	4302.77	5027.85	1665.51	3190.16	5531.54	4758.22	15430.1	10636.4
Snx16	chr3	783.592	1117.14	1298.46	1009.52	2596.8	1934.87	2170.04	6549.39	4499.69
Snx27	chr3	1514.92	1735.24	2246.97	1112.4	2995.02	1946.06	1514.79	4653.33	3745.89
Snx7	chr3	5425.82	5508.53	1242.04	2267.5	13630.5	98.7941	66.2106	3292.11	3890.03
Sohlh2	chr3	178.918	194.593	198.599	209.594	523.569	370.944	556.527	501.72	553.878
Sort1	chr3	152.94	147.691	33.2646	44.5221	14713.4	324.964	694.913	6882.89	6161.58
Spata1	chr3	210.6	242.126	316.16	419.501	52.6982	1765.25	2111.58	2615.04	946.993
Spata5	chr3	878.663	1564.38	1655.22	1898.44	1861.94	2071.88	2187.19	3365.68	3927.58
Spg20	chr3	276.791	316.935	63.6836	192.817	2371.08	2341.23	1872.98	2918.15	2936.68
Sprr1a	chr3	3334.47	242671	67.4737	59.5528	5009.56	164.036	159.263	10604.5	118797
Ssr2	chr3	3426.49	5579.26	3764.79	2265.51	18185.4	7651.88	4833.37	8402.88	12369.4
Ssr3	chr3	17982.8	24783.8	16997.6	29021	18785.6	26653	17643.3	51079.1	53148.6
Ssx2ip	chr3	257.451	1621.09	840.506	548.228	1455.01	440.846	410.237	4647.71	2680
St7l	chr3	2373.2	2622.11	4310.32	4971.19	2034.21	2082.13	1692.84	2591.96	1870.6
Stxbp3a	chr3	1417.93	1548.89	2995.85	3139.96	5283.32	14547	15401.1	18196.3	13622.1
Synpo2	chr3	80.1885	146.561	109.373	108.402	242.217	61.0473	218.316	935.71	802.34
Sypl2	chr3	54.1593	63.1029	43.2294	41.0709	175.741	424.38	245.158	176.954	135.106
Syt11	chr3	2357.51	1499.89	93.6814	828.556	735.691	1696.65	1286.63	913.659	310.528
Syt6	chr3	118.313	154.192	189.795	185.906	177.482	239.529	221	350.655	199.381
Taf13	chr3	65.4998	51.6916	72.5891	27.1521	7369.31	22435.6	21366.3	31624	38250.7
Tars2	chr3	571.699	945.465	2237.32	311.615	1902.38	5986.37	7193.69	3998.83	2624.69
Tbl1xr1	chr3	486.513	377.275	1265.97	714.673	1355.65	1895.11	1757.27	6755.99	5492.66
Tbx15	chr3	123.795	40.1585	1215.35	2807.09	155.011	96.9301	445.579	1295.41	746.019
Thbs3	chr3	824.644	1020.94	293.391	1222.43	12909.6	326.207	46.5264	1234.33	378.377
Them4	chr3	241.913	469.869	446.995	436.814	701.515	1232.13	913.527	3176.24	1886.47
Tiparp	chr3	2594.72	4645.17	1281.24	1961.52	17821.1	5457.91	8690.89	22849.4	35260.4
Tlr2	chr3	4855.35	2021.42	1370.51	1936.8	29331	1384.98	3571.79	831.345	2078.09
Tm4sf1	chr3	98603.8	79748	258.18	32217.1	12105.6	33.5527	115.421	750.431	565.252
Tm4sf4	chr3	117.152	226.215	108.889	100.068	136.596	1286.19	862.527	570.784	433.327
Tmem144	chr3	106.133	211.749	59.0353	158.963	758.016	622.589	492.702	976.827	621.667
Tmem167b	chr3	4627.85	6004.31	10388.3	2614.08	1603.97	1016.83	1480.79	8039.71	6348.64
Tmem79	chr3	155.011	2201.52	356.417	61.7617	1506.51	728.84	821.369	3211.5	4506.53
Tmod4	chr3	158.693	305.348	1186.27	818.441	261.275	2128.73	2283.37	978.572	667.168
Tnni3k	chr3	116.382	133.038	97.7195	89.3113	137.884	326.207	317.632	310.276	162.662
Tpd52	chr3	4069.09	7447.3	2963.94	1123.14	5701.62	3818.95	3268.48	9770.87	9757.35
Tpm3	chr3	33600.1	63338	10416.7	19911	22532.1	19074.4	17700.4	18198	22473.1
Trim2	chr3	692.583	1502.39	489.603	655.174	3697.73	239.218	626.615	16338.1	12001.9
Trim33	chr3	238.311	533.779	1562.21	1101.82	2773.06	14890	10024.6	2186.22	1937.97
Trim45	chr3	148.793	129.752	97.378	150.307	504.945	1724.24	578.001	1116.23	640.715
Trim46	chr3	873.426	795.231	3176.72	2945.03	499.974	300.11	696.106	254.04	60.6912
Trim59	chr3	2472.39	4318.61	1839.62	6430.4	1386.86	6398.32	4189.16	6721.38	7739.97
Tspan2	chr3	2176.29	2477.45	109.849	367.352	4967.84	492.107	276.772	2626.01	1677.55
Tspan5	chr3	1397.95	974.014	1546.43	1307.38	920.392	1706.53	1570.26	2430.21	2782.53
Ttc14	chr3	261.045	475.079	873.455	647.441	444.048	2393.99	2902.71	2800.68	1537.4
Ttf2	chr3	1888.32	3359.2	6207.74	2462.27	1285.3	2255.49	2199.27	2239.9	1782.31
Ttll7	chr3	413.265	703.354	31.076	453.485	2259.53	102.522	40.2632	554.5	519.477
Tuft1	chr3	2127.13	12120.2	92.9446	1358.1	19403.2	1508.01	2406.84	3635.68	11276.9
Txnip	chr3	705.074	481.393	852.307	1131.17	26497.9	52405.6	32154.2	17997.1	13067.6
Ubap2l	chr3	961.265	1349.03	1152.75	1197.95	4003.79	3849.86	4224.95	6486.04	5380.02
Ube2d3	chr3	6782.91	9864.41	7045.43	9798.49	18503.2	36270.2	38130.1	52904.2	49720.1
Ube2q1	chr3	2066.17	2993.31	4645.9	1989.17	5101.73	12122.8	7843.27	8096.34	6103.6
Ubqln4	chr3	264.036	354.05	416.787	429.715	4582.89	2415.8	1296.48	10525.9	14729.3
Ufm1	chr3	2475.11	3938.65	1043.37	1426.18	2113.18	2297.9	1963.95	10711.6	9741.5
Ugt8a	chr3	44.6633	41.8373	31.2094	184.976	427.814	255.374	309.579	476.199	96.8673
Unc5c	chr3	216.309	472.548	34.973	100.549	176.419	550.824	307.79	471.499	803.74
Usp13	chr3	108.66	129.745	33.2188	32.406	190.312	260.034	603.053	955.024	763.672
Usp33	chr3	2215.07	3955.36	3195.57	4235	15092.5	10241	5946.43	3642.26	2215.4
Vcam1	chr3	3330.43	3174.68	72.2451	3901.06	1670.19	327.605	451.843	1041.48	627.865
Veph1	chr3	41.8459	82.0661	31.1301	51.5046	4406.77	208.773	164.632	1085.71	1001.73
Vps45	chr3	508.55	521.87	574.79	237.153	2330.64	1114.7	1358.21	6665.19	5025.61
Vps72	chr3	67.4275	109.808	44.6516	47.9787	6375.82	1433.45	506.422	1959.75	984.323
Wars2	chr3	79.7106	165.255	267.241	83.8425	1123.64	2008.5	1330.48	952.269	654.436
Wdr3	chr3	1374.28	1868.22	2757.21	3960.62	4368.5	23680.8	26137.1	13407.7	9848.1
Wdr47	chr3	1199.79	1930.33	5382.15	558.418	1266.82	1400.83	1545.21	1669.79	2146.75
Wdr63	chr3	353.93	505.163	458.322	368.775	2440.83	39.1448	178.948	570.216	175.286
Wdr77	chr3	770.811	1145.44	1310.02	2251.76	5344.28	2882.43	2053.72	3758.92	4530.68
Wwtr1	chr3	2324.29	2346.71	1104.09	1713.96	10235.9	183.297	489.72	5146.88	8194.88
Ythdf3	chr3	1332.23	1685.21	2051.46	2763.58	6881.45	13151.4	12531.1	7890.71	6735.61
Zbbx	chr3	44.7144	38.1718	31.8068	24.6494	154.621	46.601	157.474	327.123	231.26
Zfand1	chr3	375.897	918.99	609.38	769.828	1018.21	6505.5	4906.74	9501.74	4287.02
Zfp639	chr3	4108.63	6017.6	3986.05	7120.27	2708.45	12526.4	12587.2	2795.6	2767.76
Zfp687	chr3	650.516	1160.82	1148.33	981.371	3874.04	2089.59	4083.58	6206.11	2132.27
Zmat3	chr3	2482.33	5038.18	906.974	1182.1	2665.39	3713.17	2310.21	2451.39	2061.03
Znhit6	chr3	1583.71	1687.17	1346.66	3523.58	2435.91	3595.73	4214.22	5863.23	5443.59
Zranb2	chr3	1309.35	2406.71	852.806	2390.55	4283.11	15247.8	11674.5	4768.24	3605.12
Zzz3	chr3	2240.46	3341.58	3673.56	5780.47	3670.37	16415.7	15593.5	7667.94	5361.41

## Sheet: TC10 vs others
# Column A:Gene Symbol
(Column C~I: value of division method between TC10 vs other cells(>0 up-regulated,<0 down-regulated
Symbol	Chr	fibroblast	stem	ATII	CD8_T_BL	CD8_T_LL	basal_cell	duct_cell
0610011L14Rik	chr2	0.212013	-0.0292886	0.16626	-0.104286	-0.327848	-0.204719	-0.398754
0610012H03Rik	chr2	-0.0662731	-0.264023	6.56558	3.69298	24.6549	25.8811	9.21409
1110008F13Rik	chr2	-0.179143	-0.246787	-0.721944	-0.796118	-0.852599	-0.913313	-0.915486
1110008P14Rik	chr2	1.10598	0.669825	0.531364	-0.646414	-0.758381	-0.657888	-0.730088
1110034G24Rik	chr2	-0.349777	-0.703479	0.395058	5.38201	4.49004	0.200816	-0.245229
1110051M20Rik	chr2	-0.569502	-0.0269905	25.4326	9.02773	10.7788	43.2669	22.9098
1190002A17Rik	chr2	-0.347304	-0.795977	12.5599	-0.729643	0.124682	2.11327	2.70619
1200007C13Rik	chr2	-0.682165	6.66586	-0.0986512	-0.631262	-0.646012	6.73265	1.30312
1500003O03Rik	chr2	-0.15742	-0.457458	0.128102	-0.372043	-0.551348	0.654411	1.32592
1500011K16Rik	chr2	0.876366	-0.0943661	2.196	0.53712	0.655429	10.9605	9.68891
1500012F01Rik	chr2	2.24368	4.68417	0.285544	1.10715	1.6849	3.00892	4.95472
1600027N09Rik	chr2	0.255241	0.53295	2.84627	4.7719	5.6833	5.32059	5.8533
1700014B07Rik	chr2	0.207652	0.593484	14.3906	14.1972	25.6141	17.1497	9.17899
1700019L03Rik	chr2	-0.680682	-0.69816	11.7686	-0.54756	-0.565658	12.1865	12.0586
1700020A23Rik	chr2	0.373871	0.0849917	4.08474	5.43861	4.62753	3.85049	4.87106
1700020C07Rik	chr2	0.363248	-0.598218	7.5244	5.21644	6.51116	2.83485	1.07125
1700020I14Rik	chr2	-0.231366	-0.0325227	37.2622	78.9564	48.6528	71.6659	42.3822
1700026L06Rik	chr2	-0.256117	-0.867575	21.7718	-0.596081	1.01421	4.41991	1.67305
1700029I15Rik	chr2	-0.159296	-0.117377	0.026978	0.812089	0.685085	9.64178	3.39055
1700037H04Rik	chr2	1.31337	0.241908	-0.312499	-0.265871	-0.136176	1.60376	0.0489163
1700058C13Rik	chr2	0.28799	0.313564	5.54161	5.92751	13.9145	6.46044	4.30142
2010011I20Rik	chr2	-0.363156	-0.535454	2.64597	0.714016	-0.0593539	8.3689	5.94829
2010106G01Rik	chr2	-0.153165	-0.712612	13.1996	22.3245	15.0057	50.202	34.0356
2010317E24Rik	chr2	2.33928	4.03603	0.468155	0.695747	2.33781	14.8057	14.4625
2210009G21Rik	chr2	-0.397169	-0.706609	2.36092	2.53576	2.60255	3.87673	3.15194
2310001A20Rik	chr2	0.374437	-0.0660558	12.6452	5.6112	3.25612	27.3346	24.5515
2310003C23Rik	chr2	-0.141893	-0.362123	1.20234	4.36481	2.92797	1.05382	1.13565
2310003F16Rik	chr2	-0.0427821	-0.192918	-0.967593	-0.463068	-0.497647	-0.798895	-0.836993
2310003L22Rik	chr2	-0.164194	-0.148441	5.07619	16.3612	12.8966	30.7331	23.2382
2310021H06Rik	chr2	1.52692	1.52961	2.06791	0.42088	-0.243577	2.46351	0.49778
2310035K24Rik	chr2	-0.533764	-0.651146	0.232109	0.301625	-0.307917	-0.610086	-0.854623
2310047K21Rik	chr2	-0.307034	5.10751	6.30264	6.86028	-0.127647	6.78019	6.54226
2410001C21Rik	chr2	-0.243672	-0.217763	2.9844	5.97638	7.74639	4.77625	4.84303
2410042D21Rik	chr2	-0.730374	-0.144036	-0.452539	-0.0733456	0.141225	1.45331	1.77773
2700007P21Rik	chr2	-0.239316	1.78598	0.340749	4.25554	2.60392	7.97689	2.51022
2700094K13Rik	chr2	0.355288	0.834379	4.85754	3.2125	1.94062	4.75904	7.82547
2810002D19Rik	chr2	0.356708	0.0545924	5.60211	13.3077	13.8471	34.3478	26.644
2810408M09Rik	chr2	1.12976	0.655925	14.7661	0.584127	10.4444	46.3397	20.6866
2900010J23Rik	chr2	1.10731	0.931803	0.172087	-0.637742	-0.546311	0.287029	0.263874
2900064A13Rik	chr2	-0.205764	-0.460311	-0.581806	-0.541641	-0.543504	-0.508955	-0.471141
2900097C17Rik	chr2	0.403607	0.179298	-0.342632	-0.77319	-0.663759	9.68982	6.69905
3300002I08Rik	chr2	-0.0384916	0.591895	2.36108	2.08641	0.517903	4.10833	2.31759
4833420G11Rik	chr2	0.326558	-0.0541055	0.620826	2.35529	1.9494	0.856025	0.192573
4833422F24Rik	chr2	0.317489	0.140971	0.0646801	-0.580498	-0.376431	0.09681	0.660867
4921504E06Rik	chr2	0.369338	0.551151	5.26891	0.573826	7.39585	9.56399	7.51319
4930402H24Rik	chr2	-0.356583	-0.651124	12.4748	8.43109	8.99383	24.1558	17.1087
4930412O13Rik	chr2	0.161807	-0.0848992	-0.121142	-0.432223	0.684746	1.84884	3.2682
4930470P17Rik	chr2	11.8901	11.6087	8.29783	14.5315	0.0909939	0.243181	-0.518071
4930525F21Rik	chr2	0.0666707	0.189785	10.3044	9.89696	6.78156	155.301	73.0767
4930526D03Rik	chr2	3.57157	3.65596	1.95334	-0.60829	-0.717969	2.05955	3.78928
4930529I22Rik	chr2	0.307692	0.0171697	3.5696	2.38378	0.740226	27.2156	18.7332
4930568D16Rik	chr2	0.598513	0.611572	2.3045	2.16634	1.68827	3.43604	-0.583976
4931423N10Rik	chr2	-0.310957	-0.434441	-0.456475	0.150919	6.91831	33.7832	16.6207
4933425O20Rik	chr2	3.03735	2.69738	-0.621655	-0.923099	-0.960451	-0.498254	-0.940419
4933433C11Rik	chr2	0.363701	0.146953	1.46449	0.716295	0.547783	19.136	20.7303
5430405G05Rik	chr2	-0.254493	1.34691	5.92389	11.3437	6.77113	28.2522	17.7394
5430407P10Rik	chr2	-0.830947	-0.597363	5.52672	-0.580389	-0.73145	4.16163	6.31794
5430417L22Rik	chr2	-0.122357	-0.292201	23.8688	24.6508	21.4215	105.129	50.0078
5730494N06Rik	chr2	0.940798	-0.0762408	4.85254	3.56414	2.75313	0.904113	-0.0352567
5930434B04Rik	chr2	0.829275	0.43628	0.81266	0.924033	0.292506	2.15845	1.67977
6330439K17Rik	chr2	10.0119	-0.263222	19.1353	8.0517	0.0516094	27.8139	20.3054
6530402F18Rik	chr2	6.25721	-0.117013	2.45212	3.93095	14.8106	0.959269	-0.200626
6820408C15Rik	chr2	0.0612815	0.608056	75.8677	6.22491	20.7742	19.0276	12.5139
41340	chr2	0.198273	0.259941	0.948371	4.13274	5.03917	0.238262	0.861036
8430427H17Rik	chr2	0.344215	-0.878708	-0.259767	-0.771915	-0.504239	0.720416	0.170033
9030418K01Rik	chr2	-0.208148	-0.377301	15.4358	4.38864	5.70661	34.5277	16.2068
9430008C03Rik	chr2	0.324104	1.6119	0.990537	8.24686	13.0728	8.29742	7.30282
9830001H06Rik	chr2	-0.973793	-0.518668	-0.359128	-0.905539	-0.831454	-0.911948	-0.697796
A830007P12Rik	chr2	-0.498042	-0.886862	2.13529	2.54218	1.63758	1.24056	0.312974
A930018P22Rik	chr2	-0.256568	-0.451192	-0.0429456	3.28904	1.74498	1.76874	0.258098
AA467197	chr2	0.0532542	-0.273082	-0.132127	-0.534413	-0.0706549	-0.651999	0.36195
Abca2	chr2	1.03696	0.734175	9.80685	4.07278	4.8383	7.00712	5.54624
Abhd12	chr2	-0.701779	-0.82878	11.8621	4.15156	2.9826	4.77524	6.94323
Abi1	chr2	-0.273901	0.15722	8.25666	22.6767	15.5849	9.29602	10.9567
Abl1	chr2	-0.66667	-0.233902	-0.761948	-0.320578	-0.71391	-0.830149	-0.895745
Acbd5	chr2	0.18132	-0.0738986	6.01566	16.1236	16.6802	9.15323	6.41959
Acbd7	chr2	1.97379	2.13547	12.0008	0.156887	4.99729	8.90258	4.79006
Accs	chr2	0.668089	0.249541	1.25953	10.0337	7.62983	5.57065	2.26426
Acot8	chr2	-0.0945019	-0.447724	2.37061	2.25526	1.94263	4.00713	3.14028
Acp2	chr2	-0.390891	-0.204933	3.98793	1.12817	1.81417	10.7018	5.26637
Acss2	chr2	0.542971	-0.282256	3.83199	-0.237031	-0.504271	0.737716	1.55769
Actr5	chr2	0.196775	0.281902	0.672813	2.95449	3.92845	1.99121	0.117952
Acvr1	chr2	-0.688079	-0.370222	-0.464762	-0.952079	-0.937393	-0.177647	-0.208311
Acvr2a	chr2	1.32817	0.431271	16.8629	9.70278	18.0477	59.6454	50.5614
Ada	chr2	-0.4819	-0.66784	-0.542959	0.874399	0.128956	-0.743402	-0.0457445
Adal	chr2	1.03735	2.19562	1.5836	3.05685	2.12059	5.96763	2.00813
Adam33	chr2	0.814665	0.9849	1.07952	-0.508747	-0.0799135	2.39854	3.15288
Adamtsl2	chr2	-0.77773	-0.796161	0.831698	1.23106	3.40261	4.49936	1.26981
Adrm1	chr2	-0.16294	-0.100785	0.39528	-0.339901	-0.262505	3.0573	3.49882
Agpat2	chr2	-0.0587527	-0.305137	36.7082	6.45152	3.43647	14.3303	8.55655
Agps	chr2	0.511718	0.130504	-0.593388	-0.132065	-0.232626	-0.210123	-0.254757
Ahcy	chr2	-0.297736	-0.401307	19.3966	39.476	23.9748	24.4121	27.8043
Ak1	chr2	-0.835701	-0.866449	-0.811814	-0.998008	-0.981239	-0.965081	-0.982504
Alkbh3	chr2	0.394102	-0.45969	-0.309812	1.10265	0.770606	0.819773	0.12512
Alx4	chr2	0.445242	0.310317	0.65208	1.21899	2.02545	3.33609	1.37862
Ambra1	chr2	-0.466178	-0.0917176	0.123029	0.17604	0.104751	0.0721418	-0.46717
Anapc1	chr2	-0.0724017	0.781544	-0.835879	-0.468362	-0.692529	-0.877659	-0.890879
Anapc2	chr2	-0.140891	-0.376797	0.141161	0.664541	0.0163349	-0.526704	-0.489589
Angpt4	chr2	-0.171466	5.12462	11.4271	4.33191	6.45778	22.0429	17.0054
Angptl2	chr2	0.283837	1.50431	9.94482	5.55599	2.83545	8.51343	11.5964
Ankrd16	chr2	0.179908	0.227168	-0.488216	7.44381	7.64736	0.498891	-0.0503123
Ankrd5	chr2	-0.54496	-0.60688	3.04614	5.43412	3.12363	4.27337	0.764507
Apbb1ip	chr2	-0.886897	0.941106	-0.950484	-0.905535	-0.833606	-0.954103	-0.959485
Api5	chr2	0.391165	0.843281	3.21161	5.6061	4.5922	2.80963	2.84484
Apip	chr2	0.0687767	0.0779529	2.05054	0.33832	0.0873076	1.67167	0.369184
Aplnr	chr2	0.0148714	-0.187555	26.0046	2.75411	2.19809	11.7816	6.41356
Aqr	chr2	-0.889371	0.87398	1.60404	6.64345	3.83035	7.552	6.27488
Arfgap1	chr2	-0.751539	0.169466	6.88042	9.22735	6.33127	3.01387	1.56591
Arfgap2	chr2	-0.277546	0.19808	3.95062	8.43962	7.05457	1.84029	1.73063
Arfgef2	chr2	0.150372	-0.214121	14.0054	16.2187	13.3579	11.4773	9.76979
Arfrp1	chr2	0.473516	0.140664	7.92703	14.1365	13.4766	9.97207	5.17988
Arhgap1	chr2	1.17254	0.750005	1.99364	1.69935	0.730168	5.72753	4.53167
Arhgap21	chr2	0.115773	0.210619	-0.520251	-0.88756	-0.850756	-0.802415	-0.811647
Arl5a	chr2	-0.650527	-0.534278	6.16866	7.49306	6.09106	6.2215	3.45851
Arl5b	chr2	0.424542	0.413678	9.33373	16.9013	26.0644	13.6219	30.8715
Arl6ip6	chr2	2.63505	2.46509	1.17506	4.3652	3.52558	7.44021	5.35856
Arpc5l	chr2	2.56823	0.389281	1.57832	8.5518	6.73119	8.37849	4.7418
Arrdc1	chr2	-0.28442	-0.470129	6.4493	3.69674	5.12668	2.78097	1.47564
Asb6	chr2	-0.327205	-0.354042	0.321658	-0.217898	-0.405316	0.436349	0.350747
Ass1	chr2	-0.343574	-0.951486	-0.844103	-0.949853	-0.832057	-0.917407	-0.836175
Asxl1	chr2	0.435782	1.06135	1.62679	3.05975	2.18724	1.70252	1.31536
Atf2	chr2	0.833842	1.00518	2.94091	9.06463	4.62536	10.1087	6.81751
Atp5c1	chr2	1.32211	0.242616	2.60677	6.59356	2.95206	3.54776	3.23738
Atp5e	chr2	0.521106	-0.293217	0.171916	-0.618879	-0.789272	0.749221	0.830347
Atp5g3	chr2	1.09064	-0.085713	0.700695	0.735145	0.525746	0.138961	0.449039
Atp9a	chr2	0.317073	-0.877149	5.07997	0.0291344	-0.318946	0.697008	0.0576949
Atpbd4	chr2	-0.148891	0.268632	2.84464	2.31803	0.851978	11.6064	4.04682
Atrn	chr2	0.00307761	0.0121039	0.286949	1.15811	0.212614	2.32993	1.11998
Aurka	chr2	0.271418	1.48086	-0.479188	-0.432331	-0.299479	1.43535	0.458292
Aven	chr2	-0.00153129	-0.380049	0.22411	0.576711	1.19962	1.05608	1.71447
B230118H07Rik	chr2	0.426209	-0.437954	-0.162256	-0.846339	-0.725784	1.66434	0.267188
B230208H17Rik	chr2	0.673884	0.321652	-0.842255	-0.860322	-0.856858	-0.777513	-0.818152
B2m	chr2	0.817765	0.336953	1.18141	2.13058	2.36889	1.00324	0.34842
B4galt5	chr2	0.454378	-0.666885	-0.643283	-0.831433	-0.931287	-0.0867521	-0.0742442
Bahd1	chr2	-0.417918	-0.31331	6.40744	6.47661	5.63732	6.78729	5.22785
Banf2	chr2	-0.173071	-0.472768	2.24108	13.053	1.09285	2.60142	6.27604
Barhl1	chr2	9.55288	8.54436	-0.738409	-0.480905	-0.571589	-0.366137	-0.736405
Baz2b	chr2	-0.381936	0.210056	0.376292	1.28566	0.798001	2.64603	1.92847
Bbox1	chr2	0.0773285	-0.186467	15.4008	3.79402	2.31863	10.1288	5.80914
Bbs5	chr2	0.484239	-0.143702	2.12814	0.187091	-0.820358	7.10232	2.9312
BC005624	chr2	0.475263	-0.299437	1.20164	0.205624	-0.438814	1.74804	1.24229
BC006779	chr2	0.299081	1.77563	3.16201	12.2089	24.5279	0.415131	0.0314739
BC020535	chr2	-0.571463	-0.399985	6.81764	1.88467	5.08897	2.75956	0.383185
BC029214	chr2	0.12244	-0.163363	0.960531	0.505779	0.482208	1.34037	0.36228
BC051628	chr2	-0.118788	-0.345359	5.91558	8.64324	4.60252	0.906934	0.0874507
Bcas1	chr2	5.15192	4.34334	1.14929	-0.329562	-0.198973	1.10929	1.17015
Bcl2l1	chr2	-0.593496	-0.484488	-0.403251	-0.902884	-0.885249	-0.572332	-0.743557
Bcl2l11	chr2	-0.622204	-0.361793	209.715	547.411	652.233	126.268	78.7748
Bdnf	chr2	-0.850129	-0.730697	-0.9353	-0.926672	-0.966125	-0.91271	-0.78086
Birc7	chr2	-0.308295	-0.0909707	0.242881	1.00236	5.57367	16.9739	5.68812
Blcap	chr2	0.567986	-0.224589	36.1669	9.15638	4.47308	15.2845	12.8724
Blvra	chr2	-0.632302	-0.695269	2.74665	1.95605	2.29994	3.48398	2.15816
Bmf	chr2	-0.636482	0.317203	4.38524	0.00446108	-0.295891	8.02159	2.06965
Bmi1	chr2	1.53293	0.338701	1.36869	3.65986	2.614	0.377971	-0.371082
Bmyc	chr2	-0.874354	-0.39321	0.501761	0.586901	1.28513	3.00571	0.786059
Brd3	chr2	0.258543	0.921227	1.00211	0.49467	0.408836	4.261	2.28423
Btbd3	chr2	-0.694703	-0.142078	15.5088	0.312691	0.300508	45.0335	34.3265
Bub1	chr2	0.859308	1.70547	-0.188183	-0.618602	-0.741667	0.454682	0.50898
Bub1b	chr2	0.683596	2.63193	1.94909	0.248435	-0.788983	2.37209	4.84771
C1qtnf4	chr2	-0.266234	-0.202639	3.0682	2.76516	3.2679	11.7942	8.54243
C330006A16Rik	chr2	0.793594	0.146118	0.584252	-0.254278	-0.606439	5.67657	1.88223
C8g	chr2	2.40876	2.28845	0.629409	0.135297	-0.734175	3.85836	1.29161
Cables2	chr2	1.13625	0.510414	2.63075	6.82006	5.53997	1.73873	1.67959
Cacna1b	chr2	-0.0772746	-0.201071	3.50603	0.296231	3.22259	22.6509	14.2192
Cacnb4	chr2	-0.452848	-0.488315	2.65279	-0.210833	0.0416984	5.05392	4.00766
Camsap1	chr2	-0.00665142	0.25836	0.326747	0.916219	0.921298	3.64992	4.34067
Caprin1	chr2	-0.135437	0.192405	1.11856	1.22561	1.01941	3.93367	3.52131
Cass4	chr2	-0.354477	-0.554778	4.50054	-0.324765	0.0803744	4.48287	3.6806
Cat	chr2	-0.926934	-0.906709	8.19642	1.48463	0.627276	5.82263	3.52389
Catsper2	chr2	1.49084	0.300096	10.4585	16.9061	19.6595	13.5549	10.7275
Cbfa2t2	chr2	0.615041	0.915889	0.240794	0.872602	0.790384	0.514717	0.220639
Ccbl1	chr2	4.09671	1.95878	2.2338	-0.137988	0.237958	2.77384	2.99219
Ccdc32	chr2	-0.331958	0.454929	3.7225	6.84749	4.96902	4.29845	1.15576
Ccndbp1	chr2	-0.0217704	0.0786436	1.7886	5.40765	2.74547	3.76058	2.8197
Cd302	chr2	-0.667537	-0.314297	-0.323466	-0.963601	-0.70907	-0.831552	-0.834481
Cd44	chr2	-0.809256	-0.667058	16.2238	0.560265	2.96711	7.76339	7.57967
Cd59a	chr2	-0.61856	-0.846618	2.9345	-0.553355	-0.224116	2.86025	0.769968
Cd82	chr2	-0.532659	-0.43412	9.95185	4.77501	4.74123	0.954332	2.17803
Cd93	chr2	-0.990484	-0.353997	-0.10703	-0.949637	-0.813577	-0.782183	-0.836792
Cdan1	chr2	0.0806867	0.0906367	9.58473	43.2905	39.0243	33.6703	18.1533
Cdc123	chr2	-0.494265	-0.0386921	2.38638	5.94436	6.24408	26.2575	23.0522
Cdc25b	chr2	3.83166	3.01123	16.5964	31.9878	21.3306	13.7867	22.4351
Cdca7	chr2	3.93322	11.4298	1.55337	1.66886	0.349419	2.8422	3.23849
Cdh26	chr2	0.231326	-0.0709692	1.04322	1.4823	-0.11154	3.04805	1.75638
Cdk5rap1	chr2	1.24827	0.435892	9.8108	11.9605	7.8632	5.22082	8.39871
Cdk9	chr2	0.293274	-0.159767	2.21225	3.03449	3.62451	6.13657	4.39826
Cds2	chr2	-0.791058	-0.707479	3.09286	2.3887	1.94955	1.91437	0.921459
Cebpb	chr2	0.0942403	1.33978	-0.195305	-0.983406	-0.960822	-0.622428	-0.766747
Cel	chr2	0.231592	0.127489	1.61529	0.440831	2.45799	-0.580163	-0.590707
Cenpb	chr2	-0.957852	-0.563889	1.00605	-0.809754	-0.887432	0.70829	-0.198916
Cep110	chr2	2.6869	0.807367	0.902067	7.15577	4.98897	5.53196	2.93337
Cep152	chr2	1.13015	2.05489	1.912	27.5727	18.0596	4.76177	2.4843
Cep250	chr2	-0.138508	-0.376234	-0.937916	-0.854089	-0.96576	-0.174745	-0.78544
Cercam	chr2	1.50591	-0.785353	4.72612	7.68922	7.76431	28.3513	7.02821
Chac1	chr2	1.18258	11.916	0.346818	-0.8824	-0.918065	-0.956253	-0.413421
Chchd5	chr2	1.17578	0.69494	7.04965	3.42578	2.37935	13.3822	11.4558
Chd6	chr2	1.27202	2.23391	12.6399	73.8225	65.2217	60.8506	36.0864
Chmp4b	chr2	0.463055	0.141255	2.99683	6.21799	5.32959	0.831382	0.544255
Chn1	chr2	-0.588995	-0.0920896	1.48574	0.102203	3.04434	0.293278	1.71392
Chrm4	chr2	0.0623228	-0.0897245	-0.383565	1.05022	0.968211	-0.566443	-0.739448
Chrna1	chr2	-0.564299	-0.598655	1.41166	0.317588	3.30714	0.267926	-0.590718
Chst1	chr2	2.05529	0.97421	0.0749547	-0.6896	-0.689557	2.85611	0.838625
Chst14	chr2	-0.868915	0.609618	-0.104938	-0.582874	-0.714209	0.228531	-0.217896
Ciao1	chr2	-0.352498	-0.346219	4.34999	9.67636	6.20048	1.68691	1.83452
Ciz1	chr2	0.735379	0.615512	1.46814	0.744771	0.610439	7.32422	4.45588
Ckap2l	chr2	-0.858092	-0.698974	2.26038	1.89101	2.10559	19.1919	32.5318
Ckap5	chr2	0.202676	1.49051	-0.724528	-0.684048	-0.820679	-0.616437	-0.639605
Ckmt1	chr2	1.27541	1.14098	3.81871	-0.835786	-0.806648	21.2765	21.7397
Clic3	chr2	-0.685996	-0.703212	196.97	1.39388	-0.241857	13.7293	16.4854
Clp1	chr2	-0.105678	-0.0464208	27.1132	110.344	62.9212	20.3201	35.7552
Cobll1	chr2	0.381925	-0.539468	0.614322	-0.948493	-0.883183	-0.519	-0.573014
Col20a1	chr2	0.361999	0.906983	2.65387	8.07434	9.20919	17.2776	13.4142
Col5a1	chr2	-0.597994	0.0443346	-0.967666	-0.987182	-0.957901	-0.957902	-0.967988
Commd3	chr2	-0.429203	-0.43275	-0.504563	-0.756896	-0.729724	-0.0584421	-0.171444
Commd7	chr2	-0.127694	-0.53581	-0.619603	-0.590458	-0.59632	-0.34018	-0.645061
Commd9	chr2	0.136155	-0.49822	13.7013	3.39828	3.27947	17.4558	12.9387
Cops2	chr2	-0.0154453	1.34192	-0.0637764	1.11955	0.690645	1.06048	1.89699
Coq4	chr2	2.2109	-0.383038	4.50709	0.0282766	-0.212279	6.36977	4.46648
Cox4i2	chr2	10.8404	10.7743	0.336403	-0.941498	-0.70164	-0.296593	-0.732401
Cplx2	chr2	-0.53815	-0.602515	-0.737282	-0.830051	-0.885464	-0.939651	-0.898964
Cpne1	chr2	-0.922123	-0.9094	1.61475	7.23037	4.07207	1.77172	1.83627
Cpxm1	chr2	-0.911404	-0.779207	0.713902	-0.0295263	-0.167093	1.31031	1.14715
Crat	chr2	-0.127068	-0.288258	59.8872	26.2547	16.4592	31.3437	25.054
Creb3l1	chr2	-0.555497	-0.905392	-0.492218	-0.990603	-0.99052	-0.869271	-0.889706
Crls1	chr2	2.54056	1.04088	0.00470416	0.710874	0.333039	5.3366	3.22523
Crnkl1	chr2	2.02127	0.205849	37.7161	71.6749	53.6076	40.0519	39.2213
Cry2	chr2	0.331875	0.382307	11.8917	3.96145	1.95725	9.11064	9.65339
Cse1l	chr2	0.264544	0.311285	6.61624	12.4808	10.5408	6.53611	5.2555
Csnk2a1	chr2	0.694565	0.981368	0.0551352	0.244904	0.559009	1.46715	1.16321
Csrp2bp	chr2	1.30678	0.402093	-0.394359	-0.118618	-0.269631	-0.1797	-0.601399
Cst10	chr2	-0.137934	-0.362521	-0.26688	-0.459524	-0.730964	0.851895	-0.46777
Cst13	chr2	0.00195392	0.140569	3.67326	7.44755	10.4073	11.8584	-0.323827
Cst3	chr2	-0.176989	-0.331187	0.53217	-0.827829	-0.835209	-0.0557994	-0.0695218
Cst8	chr2	-0.219343	-0.23269	134.264	-0.533372	1.23981	4.94851	8.16069
Cstad	chr2	-0.344091	1.04254	0.353155	5.87393	16.2946	5.22205	-0.0636598
Cstf1	chr2	0.338744	0.456037	-0.374189	-0.21037	-0.418225	-0.298767	-0.659461
Cstf3	chr2	0.163365	0.212766	1.58744	1.38758	1.80953	0.0949875	-0.01334
Ctdspl2	chr2	0.299219	0.876192	18.5856	100.852	77.3531	49.2355	30.5141
Ctnnbl1	chr2	4.78964	5.58309	0.750046	4.77796	3.19352	-0.131995	0.215453
Ctnnd1	chr2	-0.701928	-0.591177	-0.739918	-0.996607	-0.997061	-0.217136	-0.0229695
Ctsa	chr2	-0.477616	-0.74832	-0.328594	-0.507185	-0.702197	-0.682166	-0.84435
Ctsz	chr2	-0.829128	-0.860789	2.18593	-0.770721	-0.742065	-0.488008	-0.543137
Cubn	chr2	-0.900313	-0.290144	-0.778921	-0.796521	-0.0585253	0.684671	0.715695
Cytip	chr2	-0.702201	-0.944012	47.9287	213.887	275.15	0.318021	-0.242506
D2Ertd750e	chr2	-0.24616	2.00971	-0.538868	-0.0791995	-0.469174	1.08777	1.44873
D2Wsu81e	chr2	0.404247	0.640927	-0.81601	-0.519304	-0.645515	0.190591	0.178684
D430041D05Rik	chr2	-0.0433676	0.0644624	5.42923	-0.610419	2.27967	5.18212	0.244237
D730039F16Rik	chr2	0.711888	0.192595	5.2946	-0.86084	-0.781689	0.336914	0.174237
Dab2ip	chr2	-0.66955	0.0705191	-0.283062	-0.942865	-0.891441	1.07929	0.39368
Dbndd2	chr2	-0.350512	-0.438351	-0.874084	-0.955731	-0.935039	-0.797976	-0.775224
Dclre1c	chr2	0.0270452	0.186197	4.76567	11.511	14.972	10.5231	7.83713
Ddb2	chr2	6.43885	2.12933	14.5759	105.936	119.461	114.263	79.8028
Ddrgk1	chr2	-0.403082	-0.445754	12.6873	17.8551	14.3737	21.738	12.4948
Ddx27	chr2	1.09304	1.12363	0.296097	1.3721	1.21234	5.74224	6.88377
Ddx31	chr2	0.462451	1.15528	0.228472	1.20809	0.405551	4.07457	3.83303
Defb29	chr2	-0.216205	-0.410036	-0.169617	2.28097	0.498039	12.5506	7.12185
Dennd1a	chr2	0.057575	-0.235311	12.471	20.1757	18.1948	25.6972	18.9021
Depdc7	chr2	1.36914	0.435581	9.50239	0.199962	1.80478	1.83721	23.5209
Dgkz	chr2	0.0105513	-0.442027	1.22215	6.59033	8.99709	-0.304385	-0.43764
Dhx35	chr2	0.88432	0.253784	-0.128217	4.04274	2.29609	0.195569	-0.498903
Dido1	chr2	-0.0158019	0.388444	0.708309	1.51426	1.03286	1.61843	0.977375
Disp2	chr2	-0.349101	-0.238158	6.17574	5.44825	10.5444	7.59591	6.48639
Dlgap4	chr2	-0.657292	-0.442836	-0.348231	-0.176963	-0.518471	-0.246332	-0.288786
Dll4	chr2	-0.287877	-0.569436	15.2591	8.23485	5.29879	2.55359	0.821028
Dlx2	chr2	-0.669462	-0.0899284	-0.46808	-0.496437	0.762888	-0.550193	-0.583067
Dnajc1	chr2	-0.436952	-0.22139	-0.374977	-0.0718682	0.277707	0.251002	-0.186187
Dnajc10	chr2	0.0899197	0.240505	0.435007	1.45059	0.526308	-0.00967558	-0.326123
Dnajc17	chr2	4.26024	0.374875	18.91	21.3913	13.0689	10.6295	8.04126
Dnajc5	chr2	0.0186842	-0.178834	0.352153	2.40344	2.78225	0.652553	0.373519
Dnm1	chr2	6.39313	11.7919	-0.280715	0.194982	0.777075	3.40562	1.14588
Dnmt3b	chr2	5.66232	1.46064	3.19003	27.9643	25.92	6.64379	3.47227
Dnttip1	chr2	0.326709	0.377318	2.14364	6.74234	6.33761	2.34154	1.00441
Dolk	chr2	-0.0819752	-0.712718	1.27048	0.558424	0.501992	0.742345	-0.0464997
Dolpp1	chr2	0.374786	-0.693023	0.299796	-0.453705	0.390743	-0.100753	-0.429837
Dpm1	chr2	0.0583374	2.96272	-0.618719	-0.0113645	0.001073	-0.78977	-0.686994
Dpm2	chr2	0.0806929	-0.213622	1.42879	1.3397	1.41359	2.6784	1.07385
Dpp7	chr2	0.398062	-0.864509	-0.780568	-0.900135	-0.898193	-0.615087	-0.861997
Dsn1	chr2	0.993376	1.88175	5.68742	34.3954	41.896	11.2679	20.9256
Dstn	chr2	-0.888232	-0.536173	4.85102	-0.853502	-0.847348	1.28956	1.78223
Dtd1	chr2	2.21171	0.134276	1.3355	1.71629	0.718234	8.68563	6.26915
Dtwd1	chr2	0.179319	3.47445	5.0374	13.3699	8.90946	4.01261	2.43188
Duox1	chr2	1.58526	1.47369	5.0304	10.2458	18.4058	37.3568	46.2502
Duoxa1	chr2	-0.225359	-0.226241	4.03328	2.46471	5.48998	129.707	146.682
Dusp19	chr2	0.123744	0.0492797	27.3216	51.6119	35.0171	59.8402	36.8503
Dusp2	chr2	7.43228	-0.125806	22.8006	65.1047	62.0163	19.383	16.618
Dut	chr2	1.36809	2.10746	2.01016	4.39311	2.86524	23.9911	15.3555
Dync1i2	chr2	-0.588407	-0.295049	-0.367596	0.0196318	-0.252183	-0.107852	-0.265164
Dynlrb1	chr2	0.021523	-0.143407	-0.197367	-0.878038	-0.882262	1.2892	0.975946
E030042O20Rik	chr2	-0.0723632	-0.427162	4.73115	2.4419	14.289	40.0342	21.7339
E2f1	chr2	-0.19772	-0.658391	-0.59175	-0.597008	-0.772306	0.828596	1.32744
Ebf4	chr2	0.16126	1.80516	0.329888	-0.399189	0.744753	3.89062	0.714675
Echdc3	chr2	2.82817	0.840306	10.0439	2.51806	2.41518	16.1832	5.64546
Edem2	chr2	-0.492526	-0.733838	10.5505	3.7056	1.6701	10.5868	4.19416
Edf1	chr2	-0.32762	-0.285511	-0.568222	-0.816471	-0.837982	-0.376791	-0.37378
Egfl7	chr2	-0.996318	-0.977141	-0.728342	-0.956341	-0.964957	-0.871169	-0.897579
Ehd4	chr2	-0.300705	-0.690195	3.2978	-0.599275	-0.749112	0.327669	2.16867
Ehf	chr2	0.457943	0.229208	47.4187	0.272493	1.54207	306.245	324.788
Ehmt1	chr2	0.329844	1.27822	5.25251	7.45306	6.42604	2.50821	0.834748
Eid1	chr2	-0.678233	0.0919342	5.97252	9.75365	6.04203	13.5603	7.77293
Eif2ak4	chr2	-0.0912234	1.0559	-0.382223	-0.38714	-0.464202	-0.720484	-0.707734
Eif2s2	chr2	1.37184	3.04662	0.366191	0.468535	0.354991	3.17746	4.57726
Eif6	chr2	0.0323236	0.0437198	0.492896	0.216497	-0.132785	0.535037	2.10385
Elmo2	chr2	-0.719624	-0.668486	27.4741	12.4729	13.1935	9.32899	5.69899
Elp4	chr2	1.39002	0.696476	5.57776	1.20988	0.98327	13.631	9.72588
Emilin3	chr2	1.34819	1.39007	25.2023	38.2697	55.3394	6.67996	11.7269
Eng	chr2	-0.797912	-0.984878	-0.373335	-0.724911	-0.663855	-0.805147	-0.893597
Entpd2	chr2	0.939829	-0.215908	10.7353	2.78596	5.86299	12.6367	17.9134
Entpd6	chr2	3.12309	1.04791	47.8815	42.7611	19.6929	20.0243	13.8817
Epb4.1l1	chr2	0.243178	-0.0418636	122.605	19.7364	22.5337	256.529	147.651
Ergic3	chr2	0.323068	0.208675	0.193581	-0.385516	-0.671632	1.05107	0.370353
Ermn	chr2	0.466684	-0.39708	0.0344025	-0.825686	-0.0377907	4.40909	1.96287
Esf1	chr2	0.495538	3.49295	0.0295007	1.08607	1.1516	2.74694	2.37073
Exosc2	chr2	0.435395	0.124614	-0.996586	-0.995288	-0.996248	-0.990201	-0.991279
Ext2	chr2	0.987968	1.3235	24.0595	30.6113	21.0786	20.453	10.9981
Fahd2a	chr2	1.21861	-0.131309	10.0738	6.53436	5.22006	20.8486	13.5607
Fam102a	chr2	3.19933	-0.304452	1.98028	15.8697	14.2136	3.93529	5.05679
Fam110a	chr2	0.00175218	0.0336126	6.80431	-0.941166	-0.957326	0.161049	0.394117
Fam129b	chr2	-0.889387	-0.110709	0.0629869	-0.987196	-0.965294	-0.55824	-0.438941
Fam163b	chr2	-0.41149	-0.525574	2.53792	2.4236	0.670048	1.3517	-0.199028
Fam171a1	chr2	-0.294379	-0.636703	-0.413114	-0.794384	-0.929874	0.776922	-0.183031
Fam171b	chr2	-0.30524	-0.434904	-0.420422	-0.553055	0.523925	-0.291841	-0.51775
Fastkd1	chr2	0.94066	-0.0289727	9.68259	18.4585	9.47658	16.6496	13.4833
Fastkd5	chr2	0.621241	0.355473	1.37378	3.14933	1.73643	3.57387	1.86481
Fbln7	chr2	4.41916	-0.536611	1.23743	3.8627	14.7792	13.6428	13.2279
Fbn1	chr2	-0.945109	-0.815648	-0.907015	-0.963127	-0.958673	-0.72115	-0.909555
Fbxo18	chr2	-0.325349	-0.1386	0.819388	4.50713	3.50044	0.115531	-0.341499
Fbxo3	chr2	-0.759703	-0.451244	5.5408	8.09828	6.54303	7.19876	7.05157
Fbxw2	chr2	0.417561	-0.159575	3.12259	11.9695	11.1736	11.658	9.59314
Fbxw5	chr2	0.280723	-0.00539064	-0.714926	-0.764494	-0.734416	0.26686	0.058711
Fcnb	chr2	0.0639918	0.117438	10.316	8.18132	21.9557	18.2902	2.52682
Fer1l4	chr2	0.224634	-0.083923	13.5662	27.9895	3.06795	17.8394	27.0928
Fgf7	chr2	-0.860016	2.97784	-0.977086	-0.974894	-0.960885	-0.971698	-0.994535
Fjx1	chr2	-0.94377	-0.00783418	-0.728609	-0.583671	-0.50521	4.60053	2.77195
Fkbp1a	chr2	-0.318846	-0.402533	0.193732	-0.287326	-0.42326	0.0697481	-0.232609
Fkbp7	chr2	-0.833939	0.418767	-0.625619	-0.859284	-0.76893	-0.588256	-0.696589
Fmnl2	chr2	0.591305	0.540403	11.6732	5.29186	12.2922	14.332	20.3207
Fnbp1	chr2	-0.193662	-0.0560747	5.18944	14.5122	17.4268	21.4629	9.47326
Fnbp4	chr2	0.177373	2.25006	4.22719	33.8665	30.6828	25.0143	15.928
Fpgs	chr2	1.06443	0.514713	-0.0445097	0.0567441	0.798843	-0.74706	-0.773679
Frmd4a	chr2	-0.250078	0.324682	1.02912	0.0710443	0.98064	3.41968	1.1742
Fubp3	chr2	0.236242	0.681272	12.6337	28.7212	27.8568	78.3546	62.2293
Fut7	chr2	-0.783203	-0.802882	-0.537373	-0.77288	-0.763409	0.191786	-0.423093
Gabpb1	chr2	-0.348525	0.818386	1.28246	1.43412	2.20078	0.72488	0.644467
Galk2	chr2	-0.430379	-0.552706	1.38117	0.258412	-0.139136	0.201305	-0.0126427
Gapvd1	chr2	0.638867	0.714207	4.26143	5.76605	4.50591	4.38757	3.77146
Garnl3	chr2	-0.169132	-0.110959	-0.478827	-0.860032	-0.895972	1.55674	0.760416
Gata3	chr2	-0.474071	-0.530388	-0.583368	0.157331	0.942073	-0.858821	-0.0662753
Gata5	chr2	-0.36318	-0.417017	0.0579131	-0.188344	-0.568664	2.4972	2.94034
Gbgt1	chr2	1.84824	2.20918	4.35418	4.75074	5.71626	2.37094	4.0666
Gchfr	chr2	29.7627	0.940092	1.37908	0.127893	-0.896589	1.35684	1.80338
Gdap1l1	chr2	1.89391	1.37648	1.62669	2.66071	2.10184	3.91145	2.29768
Gdf5	chr2	-0.322178	-0.58907	5.31614	-0.673872	1.04707	1.10387	1.47909
Gfra4	chr2	-0.130711	-0.40835	1.83848	2.70957	4.62484	-0.728655	-0.847364
Ggt7	chr2	-0.842161	-0.24598	-0.856705	-0.881421	-0.82049	0.0179606	0.321754
Ghrh	chr2	1.00971	0.0995329	0.569617	-0.106515	0.0483536	5.07534	3.33292
Gins1	chr2	2.2879	0.250782	-0.552688	0.0168665	0.269922	0.0354984	0.556027
Gle1	chr2	0.340554	0.462786	3.08143	6.8266	8.08625	8.63337	6.35133
Glt6d1	chr2	1.1753	0.544592	2.72467	10.6266	16.8709	12.569	9.61668
Gm561	chr2	0.578125	0.408427	-0.00689572	1.02908	0.630262	0.730763	0.746468
Gmeb2	chr2	0.368934	0.78906	11.8705	12.5301	5.55156	1.34043	1.7211
Gnas	chr2	0.303983	0.086787	-0.596337	-0.735929	-0.815398	-0.609305	-0.632663
Golga1	chr2	1.50202	0.192229	-0.212821	1.50831	1.81012	2.28607	0.262323
Golga2	chr2	-0.173219	-0.393412	1.8848	1.09761	0.414808	0.802535	1.39162
Gorasp2	chr2	-0.566409	0.83161	19.7309	2.58691	1.71874	8.20379	6.2798
Gpd2	chr2	0.178487	0.363268	3.13699	0.824953	1.14771	8.12969	8.32477
Gpr107	chr2	-0.217336	0.162841	1.03567	0.605081	1.02074	0.138589	-0.0310434
Gpr155	chr2	0.640198	0.484705	91.125	13.2104	25.5874	151.751	111.765
Gpsm1	chr2	-0.0282219	0.0534703	13.9927	88.8577	134.5	14.2607	16.2551
Grin1	chr2	0.0367905	-0.0622603	9.76923	0.25876	3.57026	13.0337	2.10946
Gsn	chr2	-0.546858	-0.397466	0.520791	-0.930982	-0.928097	1.49497	0.318148
Gss	chr2	-0.450491	-0.725636	6.58816	1.64545	1.27508	13.9053	23.3674
Gtdc1	chr2	0.334771	1.80039	0.54091	3.29933	3.50765	0.459922	0.220147
Gtf3c4	chr2	-0.220035	-0.110451	9.45536	16.2574	11.0426	33.814	22.0146
Gtf3c5	chr2	1.34413	-0.0498685	0.761149	0.44959	0.469746	1.12974	0.836247
Gtpbp5	chr2	0.683887	0.0019062	-0.390003	-0.0684559	-0.351856	-0.394638	-0.670703
Gtsf1l	chr2	0.516518	0.641839	11.1077	24.4954	1.29247	49.4646	29.6627
Gyltl1b	chr2	-0.210811	-0.290257	1.59992	-0.53226	1.65752	2.41188	3.51682
Gzf1	chr2	1.18974	3.63651	14.0171	10.4845	7.97	6.10606	0.651132
H13	chr2	0.107086	-0.456097	-0.144562	-0.563889	-0.637012	-0.586691	-0.791096
Hat1	chr2	0.715706	0.201529	10.2148	38.118	36.4814	20.2127	23.073
Hc	chr2	27.8358	-0.174506	1721.27	2.52781	7.75329	4.70434	2.66257
Hdc	chr2	-0.454392	0.139298	1779.33	12.5752	16.0193	34.1596	17.8751
Hipk3	chr2	-0.429327	-0.23927	2.1931	2.70077	1.90908	3.76894	3.59576
Hoxd8	chr2	2.34893	-0.787595	-0.566418	-0.672463	-0.34406	0.271869	-0.0483041
Hrh3	chr2	0.268036	0.609707	3.1536	22.0434	8.48068	-0.223475	1.56377
Hsd17b12	chr2	-0.0963631	-0.139362	6.59417	2.93341	2.16143	3.87561	6.59659
Hspa12b	chr2	-0.540727	-0.85577	0.601956	-0.768833	-0.47294	11.3622	6.7878
Hspa14	chr2	0.472141	0.615353	-0.578908	0.315323	0.0750329	-0.146051	-0.24052
Hspa5	chr2	2.08427	0.237241	-0.0208637	-0.462534	-0.22739	-0.353386	-0.174242
Id1	chr2	-0.978627	-0.958082	-0.771589	-0.995639	-0.959207	-0.370317	-0.705049
Idh3b	chr2	0.392671	-0.102816	3.71394	3.57376	3.44012	5.2427	4.4138
Ier5l	chr2	-0.519779	-0.042089	-0.22012	-0.940619	-0.970479	-0.937054	-0.884412
Ifih1	chr2	-0.767161	2.36686	5.45588	5.37641	6.2043	5.62098	2.13604
Ift52	chr2	0.646095	0.445424	1.36578	1.23225	0.666742	1.40126	0.712071
Il15ra	chr2	2.71368	0.633694	2.64449	0.784101	2.54371	5.29684	1.81632
Il1rn	chr2	-0.813358	-0.794655	20.2274	1.00193	6.76841	17.5975	64.0361
Ino80	chr2	-0.836722	0.524523	3.23005	4.26919	5.07542	6.48068	4.18779
Inpp5e	chr2	-0.0818267	0.313192	2.48378	4.45495	4.01094	17.7313	17.5842
Itch	chr2	-0.434755	-0.345981	-0.572982	0.106702	0.104934	-0.252849	-0.483314
Itga6	chr2	0.251396	-0.879993	2.71505	1.94544	2.36989	13.3941	14.8346
Itgav	chr2	-0.699063	-0.545327	0.9581	0.925074	1.25379	4.70715	5.57364
Itih2	chr2	-0.557706	0.330286	15.7534	2.68626	3.95433	28.0576	10.0088
Itpa	chr2	0.166016	-0.985456	-0.683003	-0.578838	-0.537042	-0.708995	-0.751802
Itpka	chr2	10.6145	1.1643	27.3512	0.383118	7.06633	1.25489	-0.20451
Ivd	chr2	0.315562	-0.320289	6.00811	1.26022	0.422483	3.20587	1.11922
Jph2	chr2	-0.435103	-0.549574	10.4479	5.73128	4.60042	6.91102	6.35181
Kbtbd4	chr2	0.0306383	0.0882206	0.207157	0.901495	0.0330455	0.676647	0.920043
Kcna4	chr2	5.32365	3.3137	0.844906	0.664798	0.214961	3.502	3.17848
Kcnip3	chr2	-0.341169	2.49247	0.428111	1.17908	0.955943	4.54203	5.06531
Kcnj3	chr2	-0.0356384	-0.0595226	8.16171	3.17216	2.51934	3.65117	2.32365
Kcnk15	chr2	-0.379174	-0.406534	1.02694	-0.773331	3.22147	1.91156	1.17079
Kcnt1	chr2	-0.145288	-0.505104	2.93552	3.53179	4.80778	5.00463	3.97526
Kif16b	chr2	0.63894	0.262562	1.20366	1.3094	0.625127	2.89325	1.7267
Kif18a	chr2	0.530835	2.20523	0.153943	1.97995	1.0305	-0.0654109	-0.215352
Kif3b	chr2	-0.182062	-0.0628754	10.8064	11.3686	12.4727	21.3539	12.1846
Kin	chr2	-0.249702	-0.172824	0.392829	2.93579	6.79056	11.8356	10.6433
Lama5	chr2	1.96277	-0.769755	-0.699859	-0.943594	-0.900117	-0.232346	-0.3644
Lamc3	chr2	-0.735547	-0.624871	2.43999	1.9194	2.86119	-0.129348	0.899674
Lass6	chr2	-0.0156021	0.741364	15.7026	8.37708	17.1894	55.5031	62.0481
Lbp	chr2	-0.751182	0.537573	112.696	0.22005	-0.597269	45.3513	20.4295
Lcmt2	chr2	-0.739967	-0.588739	2.67842	1.88158	1.59671	4.77569	1.27438
Lcn12	chr2	0.452558	-0.0751757	-0.454694	-0.456189	1.37343	3.17238	1.97469
Lcn2	chr2	3.74809	45.4504	41.2392	-0.878971	-0.973121	-0.9325	-0.900198
Ldlrad3	chr2	3.37818	2.57328	3.1336	-0.815854	-0.851592	14.4478	13.1453
Lhx6	chr2	-0.69646	-0.750541	-0.749254	-0.935141	-0.535241	-0.406952	-0.391213
Lime1	chr2	0.821876	0.797848	-0.145933	4.32653	5.13309	-0.356819	-0.537827
Lin7c	chr2	-0.446045	-0.296445	4.13673	6.26241	5.63535	34.3603	31.7608
Lmo2	chr2	-0.154045	-0.989515	-0.214838	-0.87586	-0.512011	-0.639524	-0.781417
Lmx1b	chr2	7.66519	8.17212	0.64184	0.226024	0.0723608	1.0612	0.00976936
Lnp	chr2	-0.444728	0.155146	2.01985	7.26261	8.35611	8.14547	6.3196
Loxl2	chr2	-0.961353	-0.914779	-0.918859	-0.964088	-0.977708	-0.88461	-0.938688
Lpin3	chr2	3.05167	-0.361156	-0.587117	-0.983084	-0.972519	0.508052	-0.636659
Lrrc26	chr2	-0.231073	-0.384934	111.084	6.82678	9.821	139.133	84.3704
Lrrc57	chr2	0.379087	-0.0132316	-0.327801	-0.552597	-0.406038	1.14731	0.376099
Lrrc8a	chr2	-0.0686199	-0.0944912	-0.247052	-0.583813	-0.67259	0.418136	0.290584
Lrsam1	chr2	2.31552	1.57505	0.622576	0.708128	-0.779728	1.71009	0.0715725
Lsm14b	chr2	-0.0383626	0.0592089	3.34431	4.67724	2.45769	14.9741	10.5999
Ltk	chr2	-0.377807	-0.434816	7.34811	2.76493	10.5088	6.43553	4.53467
Lypd6	chr2	-0.233473	-0.177739	6.28446	1.95389	3.96252	24.0211	14.7799
Macrod2	chr2	0.0892434	-0.000363469	6.97453	1.05181	4.46091	16.8571	10.7143
Madd	chr2	2.98047	2.53795	-0.297139	3.10662	1.91285	0.986941	0.48081
Mamdc4	chr2	2.02821	2.32468	7.14285	1.98634	2.17746	13.5762	11.3719
Man1b1	chr2	0.691261	-0.109707	-0.545871	-0.934017	-0.817517	-0.31438	-0.720458
Manbal	chr2	-0.168274	-0.0804077	-0.727757	-0.75827	-0.607886	-0.276371	-0.663858
Map1lc3a	chr2	-0.665351	-0.498923	55.9553	8.44789	4.75182	54.8756	33.7262
Mapk8ip1	chr2	-0.836462	0.0401917	-0.075193	-0.724416	-0.720235	0.262315	-0.267293
Mapkap1	chr2	-0.611275	-0.431009	5.45461	9.06542	4.57305	13.5434	13.1767
Mapkbp1	chr2	0.209839	0.329487	82.6209	20.8749	18.9121	102.972	221.242
Mapre1	chr2	-0.390868	-0.372819	4.02948	6.07318	6.39762	5.22188	5.16358
Mastl	chr2	-0.14304	1.03527	0.105616	0.756521	0.759957	7.84158	6.64721
Matn4	chr2	-0.572155	-0.388176	250.39	-0.483631	3.87093	1.593	-0.0123749
Mbd5	chr2	-0.258948	0.496513	0.454834	0.401566	0.422469	2.63198	0.918054
Mcm10	chr2	1.08392	1.33527	-0.267467	-0.237843	-0.375105	-0.0272759	0.0821077
Mcm8	chr2	1.30915	1.05597	8.54109	20.683	15.3042	18.1327	16.9742
Mcts2	chr2	-0.863572	-0.480819	0.213887	-0.365128	0.251212	2.26023	1.09761
Mdk	chr2	-0.532182	-0.684474	1.07943	0.713792	0.680683	7.12867	2.52775
Med19	chr2	0.102381	0.464901	2.33031	0.73195	0.00538723	4.22128	5.83509
Med22	chr2	0.363491	-0.0825133	0.452988	-0.451422	-0.818234	0.861669	0.410094
Med27	chr2	-0.269849	-0.339902	0.21062	-0.184897	-0.903865	-0.0493986	0.127096
Meis2	chr2	-0.325876	-0.626951	-0.811013	-0.857558	-0.852524	0.173035	0.874123
Mett5d1	chr2	-0.250094	0.0819631	0.319018	0.557553	0.393134	1.17729	0.587061
Mettl11a	chr2	0.461146	0.904901	-0.606684	-0.646905	-0.519705	4.27829	2.41666
Mettl5	chr2	1.71123	1.30435	3.58344	8.43997	6.16923	7.38387	7.21319
Mettl8	chr2	0.345257	-0.134919	29.0697	88.6192	59.4826	135.423	75.3742
Mfap1a	chr2	1.88484	-0.32265	21.2739	32.59	38.5319	24.6698	18.4167
Mga	chr2	1.31035	0.831928	4.25815	4.42012	5.06514	8.61073	7.63755
Mkks	chr2	0.037849	0.0248371	0.597843	1.36213	1.2772	3.31472	3.40147
Mllt10	chr2	0.592943	0.520819	5.49312	32.7678	28.591	15.238	12.9116
Mmp24	chr2	0.0241133	-0.0212985	4.65023	6.35343	11.8739	32.404	25.2341
Mocs3	chr2	-0.697999	-0.0253453	-0.201753	-0.501772	-0.449496	-0.633455	-0.585399
Morn5	chr2	2.7624	-0.0900395	33.7775	1.91019	11.7396	40.2126	11.4504
Mrps2	chr2	0.946482	0.124046	1.34347	2.56072	1.09402	6.21203	5.65385
Mrps26	chr2	0.418796	0.341902	-0.255086	2.24415	2.34593	0.208965	0.0420032
Mrps5	chr2	0.817636	0.802051	2.92761	3.0838	1.15975	16.2279	8.66524
Mrrf	chr2	0.558241	-0.406319	51.627	100.748	52.3534	52.8654	33.2594
Msrb2	chr2	-0.985986	-0.970035	0.0784008	-0.204155	-0.465117	-0.438996	-0.684975
Mtap1a	chr2	-0.350038	0.154854	4.79235	1.64617	4.05177	17.2554	11.1922
Mtch2	chr2	-0.107222	0.303758	-0.345015	-0.336027	-0.425992	-0.480657	-0.465752
Mtx2	chr2	1.44039	0.735958	-0.248716	-0.36652	-0.59931	1.08111	0.624396
Mybl2	chr2	0.413915	-0.00505026	-0.499478	-0.718458	-0.756569	-0.325898	-0.249511
Myef2	chr2	2.90817	1.75797	2.13885	2.35845	4.56321	9.29816	7.71391
Myl9	chr2	-0.999056	-0.8166	-0.973693	-0.999378	-0.99872	-0.965937	-0.993382
Mylk2	chr2	3.76341	4.10337	2.55774	0.0456802	4.07983	3.47176	0.489693
Myo3a	chr2	-0.349598	-0.487592	-0.298088	-0.61519	-0.363781	40.4916	9.38958
Myo3b	chr2	2.8279	2.48953	-0.248834	-0.441858	-0.486644	-0.749298	-0.493943
Nacc2	chr2	0.66875	-0.360481	-0.0755999	-0.590473	-0.588702	0.972695	0.169663
Nanp	chr2	-0.192199	1.27379	8.05973	30.8087	19.4729	13.795	4.90777
Napb	chr2	2.25451	1.97927	1.48649	0.884458	1.4049	7.2462	5.38954
Nat10	chr2	0.227899	0.9228	-0.523023	-0.014161	-0.165952	0.171091	0.188897
Ncaph	chr2	0.468564	0.827401	-0.272241	-0.432593	-0.227054	-0.684548	-0.247811
Nckap1	chr2	-0.0844788	0.426928	2.51203	0.749763	0.395822	7.53548	8.86509
Ncoa3	chr2	1.60533	-0.287793	0.567412	5.22557	6.16318	9.61456	3.85469
Ncoa5	chr2	2.20633	0.527893	-0.466684	-0.570771	-0.732441	-0.510291	-0.481487
Ncoa6	chr2	0.264215	0.118383	1.77124	2.52655	1.65131	0.106054	-0.0115778
Ndor1	chr2	0.785463	0.542033	-0.976993	-0.925294	-0.91717	-0.948025	-0.958434
Ndrg3	chr2	0.824088	0.27547	-0.101068	1.61323	1.11451	0.588013	0.371288
Ndufa8	chr2	0.373064	-0.0348725	8.97564	8.26228	6.32724	11.8681	14.1819
Ndufaf1	chr2	0.83702	0.570449	2.96855	3.62872	2.22345	0.952305	0.551594
Ndufs3	chr2	0.800245	0.441363	0.15536	-0.39997	-0.520237	0.0840638	0.153875
Neb	chr2	-0.399289	-0.479975	-0.555525	10.6113	10.8123	5.83504	1.98804
Necab3	chr2	3.35248	0.373256	2.17226	1.1096	3.81239	7.36073	1.62495
Nek6	chr2	0.245023	1.58941	1.10368	-0.633586	-0.453465	2.0794	0.318286
Nelf	chr2	1.55358	1.4333	1.37063	2.01407	2.81044	2.27897	1.83765
Nespas	chr2	0.114184	0.0267983	9.68419	3.0834	3.28303	32.3712	25.3715
Neurl2	chr2	0.484003	-0.599511	-0.187124	0.120098	-0.577699	-0.169397	-0.647316
Neurod1	chr2	0.608316	-0.162623	12.8219	15.487	20.8076	5.78408	20.2447
Nfe2l2	chr2	-0.0526932	0.145955	0.961004	-0.425728	-0.426611	0.70446	0.788522
Nfs1	chr2	1.56683	0.348873	0.685483	0.861203	0.40834	-0.364492	-0.472915
Nkain4	chr2	-0.988559	-0.988462	-0.516449	-0.935027	-0.899351	-0.666797	-0.850524
Nkx2-2	chr2	0.374908	0.0761128	1.47617	2.20825	1.00798	-0.593449	2.05095
Nmi	chr2	0.0779339	1.80313	6.84915	32.965	24.451	9.71117	6.61496
Nmt2	chr2	1.13871	-0.154847	2.59635	4.68006	6.65384	5.86471	5.09799
Nnat	chr2	-0.826296	-0.841624	84.8159	-0.582412	2.46478	3.69605	3.53282
Nostrin	chr2	-0.558269	-0.640545	18.4875	-0.701513	-0.0521917	20.9501	22.7745
Notch1	chr2	-0.537572	-0.778105	38.4187	84.7769	61.6556	104.581	161.144
Npdc1	chr2	0.20552	-0.0170505	-0.437718	-0.957364	-0.95918	-0.429308	-0.54886
Npepl1	chr2	0.770241	0.0648798	8.15018	6.69454	3.98238	6.42748	4.54746
Nr1h3	chr2	1.50244	-0.956221	1.69971	-0.390392	0.908525	1.07478	0.566002
Nr4a2	chr2	0.0434229	1.66668	1.30967	0.773488	3.85505	7.56024	9.38725
Nr5a1	chr2	0.182558	0.0536931	2.32362	0.408684	5.49651	14.0284	9.03126
Nr6a1	chr2	1.25353	0.685915	16.4446	12.5557	15.822	35.5188	57.8745
Nrsn2	chr2	2.46391	1.03442	0.361998	0.0907677	-0.0474854	1.12577	0.865736
Nsfl1c	chr2	-0.0182921	0.393347	1.84045	2.76781	1.734	0.489632	0.342982
Nsun6	chr2	0.461619	0.264815	4.31723	9.47193	6.53784	9.11054	4.82136
Ntng2	chr2	0.817135	0.913566	0.555197	11.4718	13.7888	4.72639	1.88824
Ntsr1	chr2	0.579991	0.695911	2.23681	1.13611	1.26427	9.83342	7.35597
Nudt5	chr2	0.196985	0.167809	0.116237	0.382807	0.1885	-0.0315571	-0.0318887
Nup160	chr2	0.737371	0.871187	1.12844	3.84213	3.60125	0.304208	0.568509
Nup188	chr2	0.0796653	0.475767	13.9215	17.8834	23.8216	66.703	49.7954
Nup214	chr2	0.25617	0.295102	41.0748	39.5898	26.5029	54.1971	31.7444
Nup35	chr2	-0.216234	-0.125668	-0.222799	1.22251	0.456245	-0.559979	-0.624059
Nusap1	chr2	0.918828	2.15378	0.377927	0.037937	0.212834	2.37822	3.82822
Nxt1	chr2	0.0205153	0.47474	-0.117584	-0.00249177	-0.214568	-0.539071	-0.215061
Odf2	chr2	0.326051	1.76978	4.04354	11.1363	10.4334	10.6045	9.07609
Ogfr	chr2	-0.269438	0.282779	0.405038	0.889837	0.295639	-0.515813	-0.689105
Oip5	chr2	0.165815	0.264353	0.688321	3.58769	-0.161893	12.4882	16.7467
Ola1	chr2	0.197712	0.69302	-0.700972	-0.412363	-0.571854	0.832356	1.10484
Olfm1	chr2	-0.951054	-0.952122	-0.21445	-0.85289	-0.687922	2.18129	-0.204361
Olfr73	chr2	0.219253	0.414422	0.718533	3.51669	0.621294	15.8719	4.40168
Olfr74	chr2	1.38382	0.577921	0.418789	0.463055	-0.826244	-0.440137	0.298256
Oprl1	chr2	-0.530655	-0.441642	0.962816	1.08486	0.105458	-0.104353	-0.292936
Osbpl2	chr2	4.78963	1.32883	3.96216	5.12761	3.10024	1.99892	1.15935
Ovol2	chr2	0.400973	0.992843	2.30097	-0.649429	0.70045	2.94191	1.72574
Oxt	chr2	-0.0171336	0.273044	25.9277	22.6189	22.3396	30.1376	29.7149
P2rx3	chr2	1.15037	0.686842	0.484981	4.46218	0.893255	4.17066	9.87147
Pacsin3	chr2	0.356438	1.01516	1.58757	-0.519644	-0.457723	1.89971	2.6127
Pak6	chr2	-0.590813	-0.699274	9.6683	2.51842	4.67125	14.7133	17.7044
Pak7	chr2	0.139399	0.173817	0.31285	-0.494193	-0.449288	0.413148	-0.106622
Pank2	chr2	-0.462237	-0.246126	1.37914	8.06827	7.55736	4.60119	3.695
Pax8	chr2	7.78011	8.13021	2.58962	2.33868	4.49114	8.59118	9.49774
Pbx3	chr2	-0.963418	1.08651	5.45342	-0.565011	-0.474433	0.371904	1.1471
Pcif1	chr2	0.0839153	-0.00815679	51.1864	131.115	48.6948	31.3191	21.04
Pcmtd2	chr2	3.47868	2.69348	7.57413	27.6263	23.7747	9.88537	4.05265
Pcna	chr2	1.002	0.106263	2.45655	4.27042	2.98671	2.67415	4.13163
Pcsk2	chr2	0.488914	0.0210214	1.01526	-0.393338	1.82085	1.29979	1.79029
Pdcl	chr2	1.07538	0.0814064	4.82302	7.40358	4.54686	5.76911	3.6929
Pde11a	chr2	-0.0303844	0.135042	1.91902	0.730844	6.05019	20.3402	13.3096
Pdhx	chr2	1.14763	0.125544	8.00167	4.86898	3.98876	4.06123	4.55893
Pdia3	chr2	0.189537	-0.503347	-0.408325	-0.880629	-0.915404	-0.190603	-0.208808
Pdk1	chr2	0.74396	1.09783	5.07918	7.18168	8.04989	10.2314	8.39936
Pdrg1	chr2	-0.034861	-0.356472	-0.794378	-0.524599	-0.515785	0.209215	-0.0681793
Pdss1	chr2	1.36993	0.520834	-0.0822846	0.163781	0.357405	1.01436	1.97895
Pdyn	chr2	0.440221	0.156168	-0.0757324	0.197808	4.0335	1.00333	-0.188735
Pex16	chr2	0.402239	-0.238472	2.9093	2.00968	0.978642	0.820117	1.10929
Pfdn4	chr2	0.400006	0.746391	4.15038	4.0106	4.07773	8.07001	10.6392
Pfkfb3	chr2	-0.976358	-0.528001	-0.837348	-0.821069	-0.842889	-0.869857	-0.757924
Phf19	chr2	0.88326	-0.195566	2.89753	3.24921	4.58428	3.44493	3.11281
Phf20	chr2	1.71007	1.85122	1.10147	5.50567	3.61416	1.19314	0.811972
Phf21a	chr2	-0.523706	0.249761	-0.22655	0.502056	0.60385	1.7411	0.787917
Phospho2	chr2	-0.300232	0.34861	4.15017	8.65398	4.90871	10.8238	13.5099
Phpt1	chr2	4.93323	3.26963	8.07879	-0.636571	-0.90099	13.4966	11.1574
Phyh	chr2	1.43119	5.3875	4.20239	5.53552	4.544	11.0351	6.33485
Pigt	chr2	-0.428173	-0.636467	-0.656907	-0.551794	-0.741126	-0.737927	-0.677375
Pigu	chr2	-0.0546631	-0.410265	0.16189	-0.128076	-0.240257	1.00578	0.655881
Pip4k2a	chr2	-0.402298	-0.727082	6.39618	83.4216	53.2244	4.77494	1.71192
Pip5kl1	chr2	0.623242	0.144451	2.66374	1.59645	7.50185	1.72889	0.399711
Pkig	chr2	0.141681	-0.722291	-0.382544	-0.833186	-0.892564	2.2386	0.851242
Pkn3	chr2	-0.691781	-0.375913	-0.760261	-0.739166	-0.516959	3.04274	3.28087
Pkp4	chr2	0.0932353	-0.338793	19.7713	20.0908	18.1231	53.9889	51.0215
Pla2g4b	chr2	2.78099	0.711295	0.0974328	1.43513	0.591291	3.32868	2.11568
Plagl2	chr2	0.778368	-0.251064	3.42073	6.65581	3.39687	18.445	12.1642
Plcb1	chr2	-0.76403	0.0143665	1.68276	-0.375515	2.42781	10.7089	3.06307
Plcb2	chr2	0.277167	-0.0161222	9.75685	11.6788	20.1402	48.6602	24.6244
Plcb4	chr2	-0.453525	2.01774	0.170645	-0.154915	0.518937	10.1521	4.23016
Plcg1	chr2	0.204209	0.255551	50.5939	117.209	107.175	113.559	64.6681
Pldn	chr2	-0.0569706	0.493953	-0.269004	0.436909	-0.0484097	0.28658	-0.302791
Plekha3	chr2	0.0844126	0.198876	-0.727306	-0.400768	-0.426271	-0.724522	-0.839462
Pltp	chr2	6.50263	1.16975	94.6426	3.22139	3.59013	52.9959	46.6709
Pmpca	chr2	0.0919872	-0.0471175	2.06205	2.21536	2.65451	6.09248	5.91944
Pnpla7	chr2	-0.668879	-0.783432	1.18672	9.8329	7.25053	0.626007	0.29412
Pofut1	chr2	0.411601	-0.0591512	0.211023	0.635377	-0.078204	2.00309	-0.187266
Polr1b	chr2	2.06111	1.52276	5.33634	4.7235	2.1651	7.97607	6.3228
Polr3f	chr2	0.803665	0.19256	7.50042	7.31922	9.91033	10.706	4.97981
Polr3k	chr2	0.340963	-0.23334	1.06204	2.63144	1.54855	4.77022	3.45705
Pomt1	chr2	-0.154163	0.459119	8.11621	1.11406	3.68691	6.51503	5.02926
Ppapdc3	chr2	-0.817581	-0.786721	-0.25693	-0.860424	-0.38746	0.313555	0.971217
Ppig	chr2	0.0344079	0.134265	2.69583	8.44659	7.65078	17.3974	18.1164
Ppp1r1c	chr2	0.910576	-0.187388	14.2387	23.2656	37.2867	34.105	48.1984
Ppp2r4	chr2	0.167846	0.0429079	-0.133539	-0.573451	-0.772902	0.218633	0.119545
Ppp6c	chr2	-0.0736695	-0.420105	0.796388	1.41185	0.595357	0.990864	0.611818
Prkra	chr2	0.359577	0.348333	0.670072	-0.15882	0.130543	0.5266	0.510076
Prnp	chr2	-0.521674	-0.227401	4.43654	-0.903061	-0.787355	-0.495645	-0.369312
Procr	chr2	-0.954733	-0.918377	-0.697531	-0.991765	-0.918311	1.64948	3.37268
Prosapip1	chr2	-0.179317	-0.632176	9.7128	3.22494	0.416082	28.7013	26.1993
Prpf18	chr2	0.43099	0.168107	1.68375	3.11338	2.21531	0.345906	0.010899
Prpf40a	chr2	0.328264	1.30626	0.965258	1.8444	1.89753	4.24288	3.42617
Prpf6	chr2	-0.521472	-0.361113	3.01533	5.87753	5.27917	9.87645	9.99774
Prrg4	chr2	1.25807	1.55217	4.18609	3.92451	6.4004	48.9977	119.476
Psd4	chr2	-0.501356	-0.452449	13.7303	27.6969	21.777	8.01038	10.3706
Psma7	chr2	-0.0473461	0.281379	-0.27324	-0.533458	-0.561538	0.971945	0.972575
Psmb7	chr2	0.751014	0.689967	29.7181	5.99643	0.767987	18.1125	16.826
Psmc3	chr2	-0.51173	-0.42958	-0.339891	-0.194647	-0.190417	-0.203757	-0.251729
Psmd14	chr2	-0.214858	0.241984	15.7455	36.6311	30.4806	33.7988	39.4374
Psmd5	chr2	-0.402728	-0.404978	0.558445	0.945045	0.406908	1.01636	0.658025
Psmf1	chr2	-0.454422	0.532424	26.977	37.1711	22.1975	19.6885	11.47
Pter	chr2	-0.426245	0.646301	-0.0399064	-0.763765	-0.863929	2.6724	1.14962
Ptgds	chr2	2.35313	1.04752	5.21788	0.79065	3.75335	-0.0446738	-0.0737541
Ptges	chr2	0.739022	0.15194	-0.653818	-0.966029	-0.932022	0.537083	0.522905
Ptges2	chr2	4.63361	1.19993	4.72573	1.97611	-0.80887	5.45357	3.73807
Ptgis	chr2	-0.944412	0.0456387	-0.876734	-0.996588	-0.982754	-0.974699	-0.983613
Ptgs1	chr2	-0.79874	-0.477218	1.40224	-0.994874	-0.993644	-0.587939	-0.558657
Ptpla	chr2	-0.401978	-0.516195	-0.465071	-0.864821	-0.924317	-0.872343	-0.891444
Ptpn1	chr2	-0.621402	-0.152868	25.6732	20.5751	23.4795	12.7501	19.2879
Ptpra	chr2	-0.442288	0.0685161	-0.69015	-0.278308	-0.596091	-0.440576	-0.687149
Ptprj	chr2	-0.52772	0.0351031	5.16028	0.496292	1.34988	34.0067	30.1322
Ptrh1	chr2	-0.684802	-0.3038	-0.858953	-0.846011	-0.828532	-0.859375	-0.92856
Pxmp4	chr2	0.11786	-0.21257	13.1613	3.47098	3.09603	4.37599	1.624
Pygb	chr2	-0.705377	-0.646478	94.6895	25.9991	14.0215	109.556	72.0194
Qsox2	chr2	-0.250617	-0.732014	33.1718	27.5839	16.0831	63.2591	61.6993
Rab14	chr2	0.379057	0.111589	-0.0969012	0.0381892	-0.0219641	0.27464	0.0814179
Rab22a	chr2	1.49142	0.23662	0.462178	1.03442	1.19844	4.20212	2.84221
Rabepk	chr2	-0.589692	-0.266881	6.73477	6.07952	6.47378	33.6547	26.7689
Rabgap1	chr2	-0.435088	-0.0885633	35.9207	59.9065	49.1934	75.8753	46.014
Rad51	chr2	0.564904	0.281789	0.78611	1.53809	0.888674	1.38292	3.89686
Rae1	chr2	1.52173	1.33346	0.716295	1.45228	1.77031	4.30511	1.67765
Ralgds	chr2	-0.0757107	-0.0281793	5.49584	-0.294272	0.670219	4.88292	6.91609
Ralgps1	chr2	3.83499	1.48357	1.04091	3.09489	4.94881	5.85377	1.32273
Raly	chr2	-0.532522	-0.0187773	-0.898979	-0.946826	-0.946099	-0.551646	-0.571656
Rapgef1	chr2	0.0508454	-0.239294	-0.27254	0.573434	0.387763	1.79725	2.28456
Rapsn	chr2	4.34279	3.44731	-0.963825	-0.989397	-0.989482	-0.987726	-0.986093
Rassf2	chr2	-0.615768	4.39688	0.579949	0.0596688	-0.193471	-0.571673	-0.851084
Rbbp9	chr2	0.0559333	1.27594	1.88972	1.13951	0.155173	7.03829	2.93015
Rbck1	chr2	0.443046	0.322157	-0.113191	0.666522	0.045136	-0.526549	-0.815971
Rbl1	chr2	2.99838	-0.0325391	1.28748	16.1767	9.3082	3.31975	4.42563
Rbm12	chr2	0.84393	0.555971	1.45319	5.61881	5.03433	13.2812	12.1046
Rbm18	chr2	0.212613	0.586296	-0.368557	0.370628	0.248605	-0.129756	-0.52244
Rbm38	chr2	2.02277	0.336207	16.4582	4.4692	10.4054	8.50636	7.10116
Rbm43	chr2	0.281813	-0.12986	1.71012	4.35789	0.880317	2.02238	0.435679
Rbm45	chr2	-0.830333	-0.858786	6.64706	13.7635	13.9098	11.3453	4.87772
Rbms1	chr2	-0.669254	-0.156683	-0.0587875	0.378688	0.610811	1.69983	1.7727
Rbpjl	chr2	-0.095681	-0.238691	19.5444	-0.270675	0.0843806	3.91004	1.92169
Rc3h2	chr2	-0.637643	-0.534902	-0.416598	0.529766	0.366651	-0.305695	-0.452192
Rcn1	chr2	0.183313	0.977656	-0.895541	-0.752252	-0.714614	-0.502934	-0.268872
Rexo4	chr2	0.334005	0.563715	-0.285606	1.05833	0.778022	0.426118	0.227065
Rgs19	chr2	-0.632046	0.20722	-0.243378	1.68821	0.844119	-0.131546	-0.560724
Rif1	chr2	3.18379	4.96958	2.12988	9.49333	11.4527	5.53616	3.78764
Rin2	chr2	-0.889623	-0.946199	3.73831	-0.970569	-0.907704	11.2615	9.92269
Rnd3	chr2	-0.749126	0.426002	-0.32257	-0.966895	-0.988774	6.74272	9.24153
Rnf114	chr2	0.103368	0.667519	1.43875	2.57592	2.15372	3.64861	2.25712
Rnf24	chr2	-0.375772	-0.222226	-0.0645673	-0.364002	-0.0277969	3.05277	2.82659
Rpap1	chr2	-0.517251	-0.468215	-0.535575	-0.0354868	-0.299796	0.382558	-0.0883031
Rpl12	chr2	1.18364	1.05301	-0.475219	-0.0766249	0.0678907	-0.521422	-0.420841
Rpl35	chr2	0.658465	0.371154	-0.280196	-0.090006	-0.224764	-0.0870348	-0.106176
Rpl7a	chr2	0.501694	0.389621	14.568	13.1619	15.8297	10.3352	11.0004
Rpn2	chr2	1.15783	0.402842	1.75174	0.0243835	-0.544574	-0.082671	-0.267143
Rprd1b	chr2	-0.412332	-0.533003	3.68027	5.36106	3.76654	6.05594	2.82202
Rps21	chr2	1.01884	1.62133	93.092	152.133	148.322	164.736	148.633
Rps29	chr2	0.393104	-0.0511575	0.690108	1.031	1.73488	0.488044	0.409005
Rrbp1	chr2	-0.0122208	-0.169589	0.0297185	-0.309591	-0.186754	0.74395	0.447066
Rspo4	chr2	0.823659	0.188166	1.99106	0.382972	4.21577	6.48941	4.50256
Rsu1	chr2	-0.724466	-0.577972	-0.854029	-0.947868	-0.957889	-0.780126	-0.862706
Rtel1	chr2	1.92187	0.555098	-0.694174	0.668875	0.176035	0.0413358	-0.269488
Rtn4rl2	chr2	0.353546	0.161912	11.0542	10.73	14.8344	1.32653	1.66184
Rxra	chr2	-0.16845	0.307633	13.9666	2.15672	2.96752	27.7416	18.9669
Ryr3	chr2	-0.46784	-0.411263	1.66264	4.4757	1.49627	3.90414	3.92046
Sall4	chr2	11.2222	12.2227	-0.763717	-0.684594	0.492318	0.545138	-0.326508
Samd10	chr2	0.85513	1.08382	5.54326	0.871832	0.242088	10.801	4.79031
Samhd1	chr2	-0.617245	-0.479353	-0.281099	4.23053	5.11524	-0.226574	-0.182571
Sardh	chr2	4.73621	4.64794	5.74671	1.48162	-0.26296	2.02627	1.40479
Scand1	chr2	-0.966983	0.110759	-0.0505991	0.0972364	-0.284164	-0.994087	-0.957574
Scg5	chr2	0.734324	0.565988	5.81517	46.2458	38.4437	0.225512	9.19392
Scn1a	chr2	14.0675	3.87328	0.816365	0.643246	2.58621	7.73499	4.71703
Scn2a1	chr2	-0.318646	-0.29998	-0.331861	-0.395941	0.693821	4.71566	1.78524
Scrn3	chr2	-0.44645	-0.704252	14.6452	5.49421	3.24824	19.012	9.48996
Scrt2	chr2	0.329919	0.391961	-0.204631	0.204312	1.75518	2.48587	1.36884
Sdc4	chr2	-0.784966	-0.342723	28.6451	-0.681918	-0.244897	99.4604	113.321
Sdcbp2	chr2	-0.895741	-0.15802	3.83634	2.70806	7.9158	14.6318	14.193
Sdccag3	chr2	-0.109538	-0.17905	-0.719929	-0.740422	-0.696921	-0.696898	-0.628603
Sec16a	chr2	-0.241085	-0.335724	2.54653	3.99546	2.12477	1.50351	1.54708
Sec61a2	chr2	0.284999	1.24111	0.356447	1.59952	0.362647	7.06083	3.18757
Sema6d	chr2	0.788857	0.168962	5.84929	2.75702	3.95632	13.6265	4.08856
Sephs1	chr2	-0.306796	0.77866	21.6246	23.9412	18.3123	75.7821	42.8031
Serf2	chr2	-0.059935	-0.303798	0.0145108	-0.191866	-0.336568	-0.125627	-0.230813
Serinc3	chr2	-0.469439	-0.470304	1.028	1.06095	1.09014	1.03834	0.531643
Serinc4	chr2	0.254857	0.329548	18.0484	12.6329	21.4482	317.559	214.668
Serping1	chr2	-0.981134	-0.942818	0.383938	-0.848926	-0.834623	4.64439	1.16951
Sestd1	chr2	-0.430103	1.70698	0.576945	-0.2522	0.0884478	0.412296	0.0316485
Set	chr2	0.00843617	0.842784	2.79375	4.66267	3.67158	5.87425	6.60919
Setx	chr2	1.31632	0.619804	0.139897	12.1098	9.08553	0.204121	-0.273367
Sfmbt2	chr2	4.64775	6.61653	1.42462	8.41143	10.4238	2.5591	1.19799
Sh2d3c	chr2	-0.237614	-0.117391	1.27408	0.431936	0.639181	-0.740274	-0.838031
Sh3glb2	chr2	-0.0823277	-0.457855	-0.631562	-0.740288	-0.708853	1.05031	0.166953
Shc4	chr2	-0.180316	-0.0958474	0.277842	4.1667	3.94521	1.2049	1.55831
Shf	chr2	-0.406131	0.598535	0.869274	-0.889047	-0.369789	1.65909	-0.163927
Siglec1	chr2	0.485335	0.509661	-0.343371	-0.482049	-0.0981381	-0.297581	-0.236936
Sla2	chr2	-0.0971053	-0.359945	11.1523	78.1139	47.8292	4.80854	6.4749
Slc12a5	chr2	5.28428	0.911473	2.36544	2.62246	2.80528	4.03423	4.18946
Slc12a6	chr2	-0.37842	-0.214297	-0.458808	3.22789	2.47585	0.637529	0.157914
Slc1a2	chr2	0.277804	0.0177381	19.1499	9.91294	17.6915	24.7354	25.9366
Slc20a1	chr2	0.57417	-0.325865	-0.775305	-0.0735272	-0.0194413	-0.65674	-0.645187
Slc23a2	chr2	0.00362905	-0.398632	6.55807	0.561767	1.09767	5.94915	4.16356
Slc24a3	chr2	-0.986937	1.18277	-0.341343	-0.994143	-0.947052	-0.462246	-0.745803
Slc25a12	chr2	0.118865	0.27296	0.0203141	2.59913	1.02596	-0.523613	-0.402134
Slc25a25	chr2	-0.485601	0.468971	6.64897	-0.0875898	0.0370098	28.9088	34.9705
Slc27a2	chr2	-0.189962	-0.0418987	51.2573	0.554437	20.1679	88.634	42.2634
Slc27a4	chr2	1.14065	0.516028	20.9378	9.20108	4.42169	4.3625	4.53189
Slc2a6	chr2	-0.902623	-0.705592	2.37178	0.573145	-0.0487887	1.391	0.186737
Slc2a8	chr2	0.820145	0.0235197	0.690662	-0.765793	-0.421416	0.416403	0.0825068
Slc30a4	chr2	2.53451	5.71481	0.315898	1.16545	0.562378	3.13999	3.27402
Slc32a1	chr2	-0.0834411	-0.35741	2.21344	6.81538	3.79488	18.0806	14.8758
Slc34a3	chr2	0.903681	0.965951	10.6663	11.1626	20.3135	20.3514	18.1242
Slc35c1	chr2	-0.0835329	-0.500981	-0.503304	-0.82521	-0.884156	-0.227206	0.0876844
Slc35c2	chr2	1.30226	0.527835	0.350064	-0.603641	-0.456215	0.67324	0.400608
Slc39a12	chr2	0.13096	-0.366159	0.3787	3.43857	0.0717909	3.61872	1.36024
Slc39a13	chr2	-0.458325	-0.204841	-0.29398	-0.579542	-0.359258	-0.669393	-0.926054
Slc43a3	chr2	0.285305	-0.459384	2.44632	0.90601	1.20561	-0.376747	0.808654
Slc4a11	chr2	-0.867283	-0.257144	3.6925	2.68171	2.71214	0.728874	0.481911
Slc9a8	chr2	1.13787	-0.200937	-0.719689	-0.552839	-0.394003	-0.281736	-0.415896
Slmo2	chr2	0.450608	0.0145322	-0.371047	0.0781013	0.202167	5.63327	7.36887
Slpi	chr2	-0.935467	-0.349341	0.0174729	-0.947906	-0.839202	-0.985994	-0.71497
Smox	chr2	-0.0946107	0.599942	1.04954	0.15998	3.28231	-0.0861609	0.862716
Snai1	chr2	-0.840588	-0.363374	-0.942652	-0.953463	-0.964035	-0.96311	-0.980702
Snap23	chr2	-0.760211	-0.788402	1.55548	0.85125	0.692373	20.8777	21.4979
Snap25	chr2	-0.545541	-0.813351	-0.971464	-0.737647	-0.456706	-0.474636	-0.556168
Snapc4	chr2	1.01886	1.02113	-0.716322	0.01738	-0.313653	-0.342508	-0.325175
Snhg11	chr2	-0.207773	-0.443887	5.98948	-0.147841	-0.122432	0.468732	2.50463
Snrpb	chr2	-0.425934	-0.144037	18.1988	30.4904	17.4385	7.18368	7.44152
Snrpb2	chr2	0.611102	0.86641	-0.256032	0.295232	-0.0690461	2.0023	0.937676
Snta1	chr2	1.12109	1.04994	-0.724031	-0.927439	-0.887075	-0.898862	-0.83232
Snx21	chr2	-0.305572	-0.335629	0.172362	-0.666166	-0.518075	0.294066	0.202773
Snx5	chr2	0.878942	0.216335	3.68083	8.79759	10.0175	4.31768	5.93141
Sord	chr2	2.64038	0.652119	5.46537	-0.429954	-0.32283	0.715231	1.19736
Sox12	chr2	-0.457774	-0.330522	12.2484	9.92476	18.7722	26.9483	22.3455
Spag4	chr2	-0.448048	0.272264	0.944117	3.99188	17.0143	7.73398	-0.234872
Spata2	chr2	0.996002	1.06005	0.56268	1.53296	0.664655	3.99076	3.56979
Spata5l1	chr2	-0.553091	-0.0852062	2.77212	5.09013	3.74263	24.2234	28.5926
Spc25	chr2	-0.290056	-0.0955976	-0.811969	-0.665523	-0.495618	-0.315821	-0.202625
Spef1	chr2	-0.697481	-0.0361903	0.272683	-0.958375	-0.903128	-0.118614	-0.128293
Spinlw1	chr2	0.790418	0.409223	17.0615	2.17729	22.165	5.64723	5.14297
Spint1	chr2	-0.864627	-0.923661	60.49	0.254607	0.811125	53.1755	71.5259
Spna2	chr2	-0.391671	-0.207033	0.373948	0.222216	0.0599198	0.00534918	0.00356821
Spopl	chr2	-0.17091	0.571599	1.67444	6.43427	6.44025	4.07039	2.15585
Spred1	chr2	0.252874	0.239133	0.91199	-0.629155	-0.712363	2.61692	1.44302
Sptlc3	chr2	0.693933	0.56272	22.6622	1.80039	11.268	151.115	211.908
Sqrdl	chr2	-0.930307	-0.399884	-0.335843	-0.855297	-0.872879	0.278686	0.117745
Src	chr2	-0.531063	-0.601396	45.5473	2.65615	1.38132	72.6637	34.5464
Srp14	chr2	-0.201165	-0.0129758	0.774362	1.03726	0.803386	2.11691	1.35323
Srxn1	chr2	-0.665389	-0.810787	-0.675978	-0.98108	-0.965102	-0.856763	-0.724337
Ss18l1	chr2	0.255769	1.03157	16.3292	46.868	72.3281	94.9222	58.2714
Ssb	chr2	0.150752	-0.217605	0.418829	3.379	4.99102	17.0451	18.0639
Ssfa2	chr2	-0.340579	-0.62643	33.5645	9.78693	8.90773	30.3902	40.626
Ssna1	chr2	0.0931427	-0.19586	3.21937	7.40715	4.52682	1.62625	1.55614
Ssrp1	chr2	0.167279	1.12549	0.626824	0.925669	0.339918	0.599245	0.781413
Sstr4	chr2	0.68366	0.40852	0.717493	-0.32574	1.03522	2.81452	5.83697
St6galnac4	chr2	0.827559	-0.038644	17.2184	2.57579	1.26554	1.00864	1.61122
St6galnac6	chr2	0.13356	-0.251348	0.78827	-0.562157	-0.349433	0.389495	-0.503036
Stam	chr2	-0.138538	1.25345	8.09586	8.36187	5.93936	5.2447	4.94458
Stam2	chr2	0.0602616	0.101318	2.22241	3.35314	3.64064	8.10732	7.36841
Stard7	chr2	2.3006	0.502216	1.54358	5.40705	3.5454	1.96836	1.33137
Stard9	chr2	-0.230787	-0.303134	-0.284379	-0.661878	-0.242145	0.0339195	-0.0376501
Stau1	chr2	-0.59249	0.438039	5.73288	2.57852	3.43631	20.0285	18.4218
Stk35	chr2	-0.503897	-0.125267	1.73888	0.271819	0.533065	9.36754	11.9179
Stk39	chr2	-0.878336	-0.0764918	0.35744	-0.63476	-0.31048	1.17345	3.50458
Stk4	chr2	0.660855	0.208983	7.67496	30.0655	20.8886	5.07884	2.58162
Strbp	chr2	2.65339	1.80213	1.31242	4.37928	3.88639	4.70107	2.90964
Stx16	chr2	-0.663053	-0.13818	5.48208	39.9829	22.5559	9.30548	5.02641
Stxbp1	chr2	-0.48135	-0.018459	-0.688185	-0.905056	-0.878472	-0.791746	-0.865162
Sulf2	chr2	-0.984065	-0.199979	0.378603	0.785114	1.31069	0.739047	-0.124956
Surf1	chr2	-0.270776	-0.0771435	2.89825	2.35026	1.67837	6.08906	2.90741
Surf2	chr2	0.541114	0.890203	-0.326563	-0.10131	0.18716	0.89177	0.84877
Surf4	chr2	0.283769	-0.195209	-0.193419	-0.680887	-0.682086	-0.0783993	-0.153983
Surf6	chr2	0.435066	0.292001	0.248552	1.28282	0.792763	4.21972	4.95022
Suv39h2	chr2	3.83567	3.31249	-0.713653	-0.414063	-0.307872	1.02573	1.13187
Sys1	chr2	0.383646	-0.29273	5.25749	7.18705	6.75211	6.23497	3.41219
Syt13	chr2	7.90896	-0.117641	1.5869	-0.559477	0.23404	-0.302708	-0.53718
Taf3	chr2	-0.316017	0.430342	1.98933	4.85839	3.07654	2.27079	1.0292
Taf4a	chr2	0.793277	0.559348	-0.275515	0.764966	0.42475	2.00057	0.959478
Tanc1	chr2	0.822196	0.0755714	39.6021	10.1176	13.8007	39.8456	27.3616
Tank	chr2	-0.459936	0.281932	6.02231	26.9974	30.4411	5.3125	4.33407
Tasp1	chr2	4.41835	2.60409	2.67311	19.3975	15.4775	25.4459	10.2674
Tbc1d13	chr2	-0.11134	-0.324709	1.84924	-0.328326	-0.845991	0.577764	-0.177518
Tbc1d20	chr2	0.0439073	-0.793188	5.49799	4.63274	3.14659	3.17731	2.26331
Tbr1	chr2	0.222967	0.435864	1.7078	15.9792	1.67487	6.252	8.37966
Tfpi	chr2	-0.743426	-0.960965	-0.929027	-0.845214	-0.873214	-0.929198	-0.915854
Tgif2	chr2	0.298368	0.34069	22.3605	25.164	20.3486	52.3732	70.5615
Tgm2	chr2	-0.835795	-0.925456	-0.31838	-0.982063	-0.729799	1.97428	0.876542
Tgm3	chr2	0.623567	1.28429	0.397833	0.75479	1.90429	2.47095	135.675
Tgm6	chr2	-0.266549	-0.389885	1.96207	0.423769	8.19066	0.768104	5.58084
Th1l	chr2	0.971265	1.06416	3.72475	2.14123	1.64404	2.3223	2.18116
Timm10	chr2	1.68354	0.480494	0.66468	0.29867	0.321726	3.07089	2.46014
Tlk1	chr2	0.0458378	0.0361154	-0.374637	0.511941	0.334264	1.24864	0.535598
Tm9sf4	chr2	0.307212	-0.100451	4.35136	1.33234	0.522306	0.839187	-0.0851467
Tmc2	chr2	1.49285	1.41618	0.00825513	-0.646891	-0.674575	6.1513	3.4451
Tmco5	chr2	-0.202155	-0.301448	2.18326	6.11691	8.27985	6.73708	1.40992
Tmem127	chr2	-0.358638	-0.419422	-0.264717	0.784445	0.593118	5.66838	3.2286
Tmem141	chr2	-0.302783	-0.773449	-0.195067	-0.840909	-0.696374	0.62946	-0.117744
Tmem189	chr2	-0.528932	-0.741091	17.9149	9.50139	7.29574	13.0724	9.72592
Tmem62	chr2	0.328572	-0.478958	44.4307	33.0462	21.0247	14.7744	9.66483
Tmem85	chr2	0.277127	-0.0770319	-0.364148	-0.449297	-0.523842	0.0330554	0.217508
Tmem87a	chr2	0.393518	0.0762363	29.1638	76.6926	59.8215	130.876	85.6236
Tmem87b	chr2	0.414955	0.257552	9.91108	14.9465	13.4076	63.6488	44.8401
Tnks1bp1	chr2	-0.592501	0.0104624	1.10254	-0.524921	-0.838591	1.08755	1.07423
Tnnc2	chr2	0.481708	-0.106214	-0.0774961	-0.595245	0.899646	3.22344	6.69788
Tomm34	chr2	-0.357955	-0.325651	0.506221	3.55655	4.39704	2.0146	0.984973
Top1	chr2	0.399667	0.587477	0.668418	-0.20392	0.0862877	-0.164273	0.330318
Tor1a	chr2	-0.219274	-0.0734014	-0.632596	-0.0443131	-0.2526	0.469452	0.0564429
Tor1b	chr2	-0.390313	-0.601722	4.23894	5.91751	5.35826	9.35073	7.59046
Tor2a	chr2	0.557956	0.354976	7.46223	6.26664	4.88635	7.72069	6.05518
Tox2	chr2	3.48381	3.86265	7.83651	3.67115	4.16412	-0.258329	1.76099
Tpd52l2	chr2	-0.122972	0.254061	1.32067	1.25521	1.96421	3.67062	3.45597
Tpx2	chr2	-0.0968134	1.42765	-0.364754	-0.625534	-0.241772	1.15754	0.94177
Traf1	chr2	0.215226	-0.322287	25.0718	52.0198	71.8032	0.943238	2.21834
Traf2	chr2	-0.0368019	0.908374	2.27265	2.8881	2.04612	-0.303874	-0.351125
Traf6	chr2	0.633279	0.105114	1.30814	3.47203	4.41251	4.36607	3.60473
Trdmt1	chr2	0.0218491	-0.153724	-0.536402	-0.46262	-0.509132	-0.41927	-0.571237
Trib3	chr2	10.5785	11.2193	0.287884	-0.463515	-0.760086	-0.846908	-0.601407
Trim44	chr2	-0.997196	-0.231447	-0.477868	-0.56217	-0.651831	1.95597	0.912657
Trim69	chr2	-0.395917	0.474961	0.284669	-0.333528	1.24715	7.64164	5.91249
Trmt6	chr2	0.396049	0.324573	2.20628	20.1625	12.1297	3.10991	4.03717
Trp53bp1	chr2	0.0609073	1.03817	2.86529	26.1818	33.6381	41.6837	27.3605
Trp53i11	chr2	-0.918796	-0.39145	2.94931	2.24309	2.14271	5.92418	3.19725
Trp53inp2	chr2	-0.463035	-0.597596	-0.365122	-0.97711	-0.943887	-0.452287	-0.1785
Trp53rk	chr2	-0.418174	-0.311064	0.26892	-0.425996	0.221878	2.69117	2.31642
Trpc4ap	chr2	0.300316	0.115723	-0.617644	-0.584324	-0.708573	-0.837954	-0.86756
Trpm7	chr2	1.04408	0.702253	-0.287707	4.29314	4.05275	1.26474	0.236568
Trub2	chr2	0.479321	0.658482	0.0233886	1.01742	0.167799	2.99202	0.945911
Tsc1	chr2	1.38381	0.796608	-0.180832	1.97276	2.21543	1.89372	0.638094
Tshz2	chr2	0.178613	0.181835	0.446215	-0.706721	-0.712878	16.042	12.8031
Tspan18	chr2	-0.675367	-0.798999	2.08271	1.77303	1.79785	3.80357	2.95579
Tspyl3	chr2	-0.759951	-0.751456	0.76347	38.7829	14.259	3.22749	0.167359
Ttbk2	chr2	0.915779	1.66493	0.25497	1.86225	1.94834	5.61703	4.46398
Ttc16	chr2	1.67525	0.974694	13.2488	3.38727	-0.0420288	4.97159	5.06657
Ttc17	chr2	-0.378793	-0.209634	1.03014	-0.248757	-0.0812601	0.782042	1.14911
Ttc21b	chr2	1.27723	1.68431	2.9042	1.95046	1.67339	4.78847	1.70335
Ttc30b	chr2	-0.529904	-0.10665	23.7453	3.3907	2.1613	13.7922	2.18763
Ttl	chr2	-0.660479	-0.740295	0.24059	0.918932	0.551721	1.97801	1.53845
Ttll11	chr2	-0.893711	-0.407607	0.844588	1.81636	2.9278	0.125824	0.323931
Ttll9	chr2	0.0957154	0.0635942	9.99812	3.21329	6.00357	46.0418	28.4573
Ttpal	chr2	0.341113	0.13664	-0.341496	0.714533	0.286294	-0.000547396	-0.0492773
Tubb2c	chr2	-0.593623	-0.767671	-0.421381	-0.727926	-0.753431	-0.719516	-0.798986
Tubgcp4	chr2	0.687418	0.332818	1.3756	3.03645	3.57061	9.78402	8.21824
Tyro3	chr2	0.735527	-0.175148	2.09247	-0.319365	-0.790599	2.6031	1.83968
U46068	chr2	0.311298	0.354453	66.2413	2.2588	2.03906	276.719	49.8609
Uap1l1	chr2	2.43098	0.967509	1.71386	-0.601332	-0.369806	1.42075	0.0767744
Ubac1	chr2	1.15039	0.13787	0.40041	3.27845	2.81495	-0.259858	-0.475151
Ube2c	chr2	-0.160899	0.940314	-0.0860998	-0.780713	-0.898933	1.83065	5.59811
Ube2e3	chr2	0.0718974	0.622701	0.835738	0.839683	0.207132	0.63792	0.431159
Ube2l6	chr2	2.10549	0.50942	6.41049	-0.0580308	0.183624	4.53802	3.48995
Ube2v1	chr2	-0.227487	-0.323846	2.02853	0.218391	-0.218039	0.459438	0.340995
Ubox5	chr2	0.254442	0.121195	1.32542	2.14209	1.89486	1.74243	1.23824
Ubr1	chr2	-0.0170651	0.0353702	22.6785	19.5198	21.2405	26.8138	13.8706
Uck1	chr2	-0.0170843	-0.110418	-0.371404	0.39145	0.679467	-0.580623	-0.656241
Uckl1	chr2	-0.327713	-0.0149099	5.77723	21.14	24.4454	18.6295	7.41271
Upf2	chr2	0.0700203	0.38258	1.35962	14.9254	16.3463	4.1325	2.72768
Uqcc	chr2	0.243266	0.338283	4.47297	2.12863	2.02512	7.60574	5.01862
Urm1	chr2	-0.259994	-0.150477	-0.673722	-0.735449	-0.577177	-0.39567	-0.588511
Usp20	chr2	1.33271	0.141356	0.748811	-0.590601	-0.543657	0.2163	0.0347255
Usp6nl	chr2	1.55303	3.20116	21.0918	8.14193	5.65376	37.0689	60.3836
Usp8	chr2	0.00638848	0.217767	33.1913	25.2685	27.5024	13.8121	12.8901
Vapb	chr2	0.0975283	-0.292787	-0.524466	-0.682796	-0.650709	-0.471064	-0.675527
Vash1	chr2	-0.374109	-0.404766	-0.91445	-0.914132	-0.910815	-0.577684	-0.853774
Vav2	chr2	-0.600299	-0.617633	40.0596	4.09771	5.90407	72.1092	57.619
Vim	chr2	-0.37656	-0.378384	-0.29552	-0.840586	-0.624263	-0.989412	-0.968569
Vps18	chr2	-0.584203	-0.607711	0.731834	-0.232946	-0.104854	0.353962	-0.0810094
Vps39	chr2	2.12435	1.72918	11.1793	12.2216	12.1245	31.1151	14.2092
Wdr34	chr2	2.72132	0.495931	-0.8255	-0.988486	-0.994707	-0.553119	-0.782914
Wdr38	chr2	0.644352	0.5878	6.20651	2.68452	7.42397	12.1675	4.58787
Wdr5	chr2	0.359222	0.620183	0.450425	0.98872	0.265682	0.6669	0.942057
Wdr85	chr2	0.604278	0.953706	-0.15008	0.646266	-0.0147908	0.591901	0.0786498
Wdsub1	chr2	0.101874	0.0144164	11.9477	3.82623	4.03848	15.5748	7.57775
Wfdc2	chr2	-0.935508	-0.924565	377.022	-0.0837199	-0.495823	397.04	310.274
Wfdc3	chr2	0.133422	-0.176124	4.37885	7.03513	9.91837	0.0848083	1.32609
Wfdc6a	chr2	0.027008	0.0212559	7.32421	2.31111	6.66618	14.2605	1.73583
Wipf1	chr2	-0.277527	0.955103	2.51124	18.8447	14.7566	2.83332	1.13895
Wisp2	chr2	-0.99463	-0.896081	-0.9675	-0.991793	-0.954042	-0.988684	-0.981841
Xrn2	chr2	1.17459	0.511021	-0.191051	2.73632	2.01989	0.491336	0.585709
Yme1l1	chr2	1.69436	0.453042	3.73653	9.29782	10.7219	18.5549	16.2972
Ythdf1	chr2	-0.0255984	0.109189	0.0398384	0.462425	-0.112299	0.0328484	-0.05434
Ywhab	chr2	0.442252	-0.0174773	4.89307	9.43303	11.643	19.0566	15.1572
Zbp1	chr2	-0.520001	4.50493	4.81569	18.3818	16.9286	30.2875	8.85125
Zbtb34	chr2	2.95855	1.88238	43.7315	96.5523	58.2502	50.708	43.0694
Zbtb43	chr2	0.700944	0.130953	4.89025	9.71859	14.4086	12.2086	11.7949
Zbtb46	chr2	0.329834	0.110308	11.2554	5.99417	7.61791	11.6021	10.2325
Zbtb6	chr2	0.418632	0.530213	31.9775	84.5036	115.085	147.626	79.2544
Zc3h15	chr2	1.01781	1.24326	2.40168	3.64223	4.61608	9.23654	11.344
Zc3h6	chr2	0.565141	4.68485	1.70657	23.8181	15.8746	7.47526	1.32693
Zc3h8	chr2	-0.265458	-0.508366	3.87309	16.2541	20.7411	45.287	22.2162
Zdhhc12	chr2	-0.75178	-0.472162	5.13836	0.850409	3.24522	4.63597	1.90889
Zdhhc5	chr2	-0.48014	-0.430917	0.560393	0.207546	0.107486	3.61537	5.12454
Zeb2	chr2	-0.219203	0.0261068	-0.72551	-0.963637	-0.875266	-0.947056	-0.951903
Zer1	chr2	0.338875	0.461079	-0.918024	-0.284391	-0.313016	-0.530173	-0.750673
Zfp106	chr2	-0.529624	-0.118864	1.58078	3.18713	2.38975	4.31286	3.38837
Zfp120	chr2	1.69804	1.61793	11.6748	13.6039	11.6763	7.33406	5.36026
Zfp217	chr2	1.86036	1.11923	8.69139	24.8009	18.342	46.7535	50.5244
Zfp335	chr2	-0.0932918	-0.276818	7.96499	6.44199	6.92756	0.185924	0.0600581
Zfp341	chr2	0.547535	-0.0326075	2.21183	4.92655	3.09494	-0.197057	0.641662
Zfp408	chr2	1.00579	0.166584	-0.989707	-0.956831	-0.951154	-0.82205	-0.887418
Zfp64	chr2	0.41189	0.0687125	-0.0349566	-0.0397257	0.0610662	0.405456	0.0184945
Zfp661	chr2	0.172267	2.07828	0.448469	3.53988	3.8474	16.6674	4.48524
Zfp770	chr2	2.50382	3.44532	0.168978	3.39115	1.68538	1.81242	0.290288
Zfyve19	chr2	0.719893	-0.0143081	2.20781	3.07364	1.55514	2.65615	1.06651
Zhx3	chr2	1.30231	-0.562796	-0.00439727	-0.40284	-0.611223	2.70786	2.32239
Zmynd19	chr2	0.179385	0.875317	0.186366	0.0636071	-0.26298	2.99676	1.81731
Znf512b	chr2	-0.423574	-0.209908	-0.0117227	1.10552	0.122602	0.236489	-0.288501
Znfx1	chr2	-0.327319	-0.245837	-0.256036	-0.433963	-0.548839	-0.654641	-0.76953
Zswim1	chr2	-0.133415	-0.0821748	32.1216	30.6274	29.991	26.4792	13.4841
Zswim3	chr2	-0.385838	-0.372188	8.91008	3.87277	3.6617	0.364865	-0.418825
0610031J06Rik	chr3	-0.0649099	-0.726607	2.91478	0.674308	0.535445	-0.573309	-0.685184
1110002E22Rik	chr3	2.95059	3.0652	0.0739674	0.743749	-0.28219	3.51939	2.94546
1700006A11Rik	chr3	1.2358	1.27074	3.08268	-0.517795	9.73123	-0.0847692	1.40885
1700013F07Rik	chr3	7.08404	1.84088	37.52	2.34054	8.48369	32.3787	51.6465
1700021C14Rik	chr3	1.2521	0.490438	0.262044	-0.0812553	0.506326	2.05248	0.408507
1700027A23Rik	chr3	1.57345	0.459713	220.266	7.07159	0.937179	38.4901	11.4841
1700094D03Rik	chr3	0.675436	-0.192828	23.9094	6.49599	11.0794	5.24932	3.55469
1810022K09Rik	chr3	0.679754	1.08162	-0.743142	-0.492254	-0.499919	0.36158	0.14691
1810037I17Rik	chr3	-0.128049	-0.248212	2.27463	1.14177	0.762791	6.20653	7.73299
1810062G17Rik	chr3	-0.311526	-0.187171	0.957812	1.24515	-0.202167	1.92224	-0.195975
2310007A19Rik	chr3	-0.637715	-0.0576999	36.0697	0.704906	0.527593	299.914	53.9799
2310050C09Rik	chr3	-0.124293	-0.0244594	0.893051	-0.739267	0.251516	0.174562	0.957705
2410004B18Rik	chr3	0.315518	0.0571228	3.64085	17.388	18.704	12.9939	9.49767
2500003M10Rik	chr3	2.78579	1.10569	5.7213	10.1485	5.71836	11.9203	9.87922
2810046L04Rik	chr3	-0.597937	-0.145536	11.6506	31.1294	24.5367	16.544	7.62674
2810403A07Rik	chr3	1.11427	0.993289	0.723716	4.07356	5.04323	1.70351	1.2971
2810407C02Rik	chr3	-0.438849	-0.0879405	-0.0877062	2.80535	1.78847	1.1579	1.55512
2810416G20Rik	chr3	5.15844	-0.752119	7.40017	-0.408198	1.11019	11.9341	3.10091
2810428J06Rik	chr3	0.118538	0.0626929	0.394922	12.3049	21.5626	10.9724	14.5758
4632415L05Rik	chr3	1.78102	-0.432274	7.26838	6.69003	14.4841	26.5133	14.1845
4922501L14Rik	chr3	0.399772	0.684298	25.1107	0.61446	15.8608	9.01441	7.56035
4930422G04Rik	chr3	0.10329	-0.449596	2.26313	40.044	39.3548	19.0534	7.09987
4930429B21Rik	chr3	-0.938582	-0.96046	-0.619802	-0.27849	-0.931023	1.42523	-0.125345
4930577N17Rik	chr3	-0.48044	-0.719685	8.02378	5.24021	2.46533	17.776	1.92026
4930579G24Rik	chr3	-0.395349	0.00965909	-0.282228	1.06689	0.291944	0.70802	2.08005
4932438A13Rik	chr3	1.11258	0.898371	4.38652	75.9868	77.8986	9.44222	8.09349
4933417G07Rik	chr3	-0.712969	-0.436206	-0.456475	-0.431378	-0.184994	5.92552	2.17739
4933421E11Rik	chr3	2.74199	0.743498	0.86914	7.63786	7.02291	3.89118	0.637898
4933430H15Rik	chr3	-0.508256	-0.606615	1.03946	0.519042	1.25561	6.64969	5.59973
4933434E20Rik	chr3	0.817191	0.199621	0.443739	1.29861	1.33768	-0.0985323	-0.167767
5031434O11Rik	chr3	-0.416148	1.65694	18.3031	73.6883	60.1041	72.5072	38.7397
5330417C22Rik	chr3	-0.109268	-0.0998418	78.5468	-0.10527	-0.405116	68.947	17.7862
5730508B09Rik	chr3	-0.419235	-0.686821	7.05003	17.8191	8.87111	26.4022	14.8887
6430590A07Rik	chr3	0.053392	-0.277009	0.82747	6.45976	6.82496	22.5501	12.0988
9130403I23Rik	chr3	-0.362787	-0.666061	2.80274	3.87786	4.20852	25.828	32.6542
A530020G20Rik	chr3	0.919443	0.726336	11.3903	3.93946	5.64101	4.7702	2.63415
A730020M07Rik	chr3	-0.935535	-0.934003	-0.617599	-0.829569	-0.49575	0.544007	-0.258254
A930005H10Rik	chr3	0.276356	-0.527065	4.45727	43.9613	32.7395	8.6464	4.18049
Abca4	chr3	0.955746	0.495263	63.1671	11.164	15.298	7.50423	13.7702
Abcd3	chr3	-0.351998	0.232052	5.18007	-0.238184	-0.520309	2.58193	2.36036
Acad9	chr3	0.586439	-0.0373217	-0.258864	-0.355226	-0.449999	0.759024	1.09046
Acadm	chr3	5.91901	0.270839	4.71551	7.10066	5.09415	6.52533	5.33066
Accn5	chr3	0.217906	-0.171603	-0.495035	9.03583	13.0336	54.7339	43.5897
Acp6	chr3	0.668076	0.741109	-0.753125	-0.407472	-0.618239	-0.358506	-0.563551
Actl6a	chr3	0.580043	0.268947	5.32615	8.8813	9.69854	0.142884	0.122145
Adad1	chr3	9.60904	9.48071	3.53908	-0.594993	3.99894	9.95208	-0.279282
Adam15	chr3	-0.621962	-0.634654	-0.884088	-0.95919	-0.923565	-0.902586	-0.895946
Adamtsl4	chr3	-0.465044	-0.793921	1.21438	-0.289362	-0.347872	2.81658	1.86147
Adar	chr3	0.249098	1.76962	3.98217	10.7179	9.60372	2.68849	0.590597
Adh5	chr3	-0.0759899	0.674929	79.4377	162.012	116.726	166.588	123.593
Adh6a	chr3	0.669214	0.649779	6.63459	9.64771	13.3698	58.393	29.0269
Agl	chr3	-0.246878	-0.372897	-0.603126	-0.501976	-0.793229	-0.598202	-0.769242
Ahcyl1	chr3	0.880445	0.323751	1.90956	1.49328	0.756553	2.95173	2.37521
Ak5	chr3	-0.404801	23.37	-0.202443	-0.531461	-0.485484	-0.755594	-0.443813
Alg14	chr3	-0.504557	-0.215858	-0.35784	-0.665721	-0.616743	0.340575	-0.0552271
Alg5	chr3	-0.272181	0.211709	-0.0483711	0.7234	0.408324	0.792351	0.751934
Alpk1	chr3	1.00135	1.98961	0.109583	-0.140946	-0.513644	3.13627	5.96632
Alx3	chr3	1.52722	1.86643	0.767234	1.3784	7.04792	1.21887	2.21438
Amigo1	chr3	2.03633	-0.0564009	2.71786	2.57465	2.01174	9.7837	8.67461
Ampd2	chr3	2.28247	-0.271168	0.456044	0.466018	-0.0908754	1.07887	0.958136
Amy1	chr3	3.85997	10.5537	12.3153	9.66984	19.1254	39.8792	31.6839
Ank2	chr3	-0.787233	8.40122	-0.630275	-0.650376	-0.352399	1.98596	1.26876
Ankrd13c	chr3	-0.526586	-0.0163634	2.7301	4.31454	5.71843	4.84973	4.96885
Ankrd34a	chr3	-0.577645	1.13385	0.0647389	-0.346098	1.98179	2.50658	1.29111
Ankrd35	chr3	-0.41829	-0.563307	1.64489	2.43744	9.94534	20.004	71.8765
Ankrd50	chr3	-0.462221	-0.161478	0.486474	1.62213	0.392119	0.728362	-0.343019
Anp32e	chr3	11.4975	3.88952	157.322	316.524	314.42	459.55	599.523
Anxa5	chr3	-0.509274	-0.624448	-0.193339	-0.864055	-0.876286	-0.196058	-0.211331
Anxa9	chr3	1.62072	0.560918	1.99557	1.5011	3.63329	6.59892	9.95486
Ap4b1	chr3	0.170264	-0.182809	0.0902344	1.75821	1.56997	0.0862686	-0.362294
Aph1a	chr3	1.05708	-0.584502	0.853339	1.47905	1.8419	1.51346	0.760143
Apoa1bp	chr3	1.22039	0.694126	6.43095	0.612923	0.329265	3.24958	1.61551
Arfip1	chr3	-0.12611	-0.0850855	46.611	58.3073	39.1466	117.078	107.386
Arhgap29	chr3	-0.845076	0.589827	4.57019	-0.585167	-0.390018	2.93799	1.78555
Arhgef11	chr3	0.17947	0.123786	2.90823	2.39192	1.2145	35.2007	30.5912
Arhgef2	chr3	0.87686	1.63884	-0.569706	-0.870482	-0.86885	-0.902584	-0.918198
Armc1	chr3	0.0903281	-0.240639	-0.703672	-0.617584	-0.549597	-0.762757	-0.833501
Arnt	chr3	-0.379392	0.344786	0.161014	0.244528	0.390051	6.87449	4.44662
Ash1l	chr3	-0.2768	-0.403766	6.58938	11.8614	11.8578	35.7481	21.7816
Atp11b	chr3	0.932145	1.66497	3.28749	38.6324	30.1472	13.85	20.5915
Atp1a1	chr3	1.71485	-0.328709	2.2078	-0.524805	-0.708464	4.18512	2.53786
Atp5f1	chr3	0.956128	0.307979	7.49558	6.87822	3.37404	3.82818	4.24359
Atxn7l2	chr3	3.94971	3.7079	-0.169635	1.04927	2.28545	0.579256	0.174906
Bbs12	chr3	4.25805	3.19745	-0.0969368	2.7605	0.318651	3.32837	1.42009
Bbs7	chr3	-0.604275	0.408808	1.94756	0.225299	1.98272	5.43949	1.89014
BC023814	chr3	0.220469	0.143346	3.07969	27.8533	10.0827	17.9701	6.79349
BC028528	chr3	1.76764	-0.977507	0.722029	-0.643877	-0.602981	-0.546868	-0.459803
Bcar3	chr3	0.949834	0.77673	0.915433	-0.459257	-0.0152031	-0.0746502	0.0391207
Bcas2	chr3	2.30678	0.929283	-0.687384	-0.340143	-0.25822	0.612815	1.35852
Bche	chr3	-0.33375	-0.778799	0.738694	0.136085	3.21195	9.03422	3.74036
Bcl10	chr3	-0.455202	-0.026954	0.63061	2.01161	0.783682	2.45072	4.99261
Bcl9	chr3	0.403604	3.74211	50.4868	35.6836	22.289	157.242	67.6473
Bdh2	chr3	0.783476	0.0951765	-0.516937	-0.470875	-0.720902	0.580947	-0.348802
Bola1	chr3	0.54941	-0.43193	8.56848	5.11523	4.6339	2.35677	2.98811
C130079G13Rik	chr3	0.0949686	-0.0160207	0.526878	-0.874015	-0.576693	23.7562	11.6196
Camk2d	chr3	0.437528	0.804008	-0.310331	-0.597484	-0.433196	-0.581233	-0.573782
Capza1	chr3	-0.0158945	0.0586843	4.37953	18.5192	15.517	3.19186	2.58843
Car1	chr3	0.125395	0.0542393	0.0841398	-0.475087	1.41349	0.659382	-0.385875
Car13	chr3	-0.23225	-0.0726948	-0.408315	-0.961396	-0.566867	3.36689	8.70245
Car14	chr3	0.182466	-0.100535	7.49704	-0.301214	2.59375	39.2412	20.0616
Car2	chr3	-0.928423	-0.912538	44.7616	3.55972	4.24153	0.445986	0.413454
Car3	chr3	0.292793	0.0746285	3.86617	4.23094	7.11955	42.0535	23.4656
Casp6	chr3	-0.00641715	0.325657	0.465324	1.89104	0.949519	0.0531558	-0.327691
Ccbl2	chr3	2.16114	0.993001	6.19079	0.756788	-0.146822	7.34618	3.81783
Ccdc109b	chr3	-0.767928	-0.521015	1.088	4.20439	2.13154	0.740624	-0.160082
Ccna1	chr3	-0.0515334	-0.158309	17.2683	21.3243	20.502	49.002	23.7354
Ccna2	chr3	0.471324	0.511119	-0.224925	-0.484981	-0.539616	0.38302	2.36117
Ccnl1	chr3	-0.284324	-0.068976	124.361	114.202	205.857	143.569	128.597
Ccrn4l	chr3	-0.737181	-0.218709	1.38618	-0.629906	-0.467661	-0.51179	1.43905
Cct3	chr3	-0.357054	-0.0970068	3.25165	4.34284	5.24014	5.38832	7.08285
Cd1d1	chr3	-0.93082	-0.376666	0.669086	19.0298	14.5653	0.81034	0.595879
Cd1d2	chr3	-0.835309	-0.409553	1.62487	3.05645	3.02694	0.451232	1.40019
Cd2	chr3	-0.76645	-0.816182	26.6064	387.42	460.4	4.60917	3.62462
Cd53	chr3	-0.988527	-0.987644	2.00625	18.0174	17.0897	-0.795114	-0.896654
Cdc14a	chr3	1.36927	1.60169	11.1455	8.64585	5.7006	123.259	63.9811
Cdc42se1	chr3	-0.180018	-0.322585	4.70323	16.3045	8.38907	10.2838	10.4246
Celsr2	chr3	0.0373393	-0.0364359	6.63986	4.88599	6.95656	152.005	140.028
Cenpe	chr3	-0.180389	1.14767	-0.909686	-0.69871	-0.653645	-0.580377	0.31927
Cept1	chr3	-0.0754857	0.182068	1.10667	2.82442	2.93263	0.236997	0.228743
Cetn4	chr3	0.223539	0.0192649	5.79971	0.818952	2.1928	11.3167	2.77418
Cgn	chr3	-0.688546	-0.282196	6.18791	-0.611784	-0.283794	7.87222	9.41762
Chd1l	chr3	1.6397	-0.153003	38.4834	120.38	70.1849	28.0448	26.3308
Chi3l3	chr3	-0.999267	-0.999639	0.74789	-0.994728	-0.685832	-0.991107	-0.999831
Chi3l4	chr3	-0.715457	-0.742612	2.15807	1.02349	2.78066	110.694	14.8271
Chia	chr3	1.49552	1.01597	2450.04	0.417024	5.93774	7.49739	6.15615
Cisd2	chr3	-0.353472	-0.20981	0.0204805	0.937442	0.632113	1.11112	0.564467
Cks1b	chr3	0.652731	0.392945	-0.381052	-0.372964	-0.606556	0.203461	1.5748
Clca1	chr3	-0.266014	-0.981243	-0.965215	-0.972309	-0.946833	-0.750311	-0.862126
Clca2	chr3	-0.198693	-0.957043	-0.975968	-0.992089	-0.954009	-0.703274	-0.790056
Clcc1	chr3	2.56307	0.394708	0.473757	1.45307	1.31162	4.83461	4.77131
Cldn11	chr3	0.247004	-0.356552	2.82105	-0.0113128	14.3286	5.66019	8.49549
Clk2	chr3	1.99126	1.8335	9.15261	39.628	36.0531	5.99232	1.72279
Clrn1	chr3	0.0253314	-0.244438	2.45645	0.700166	0.213655	-0.0369799	-0.0899095
Cog6	chr3	0.364028	0.0927895	4.11988	9.36305	9.99503	2.54023	1.4621
Col25a1	chr3	-0.35342	-0.50118	2.68393	0.408552	2.65808	2.50139	2.66259
Commd2	chr3	-0.441608	0.0418061	8.17347	7.41313	5.71488	26.5031	17.5483
Cp	chr3	1.28806	0.555482	10.6963	-0.952499	-0.902004	2.16531	0.576384
Crabp2	chr3	1.05413	7.67546	-0.854867	-0.683574	-0.756985	2.09368	37.5051
Crct1	chr3	-0.990979	-0.815431	-0.877033	-0.9115	-0.953858	-0.78381	9.23973
Creb3l4	chr3	-0.189858	-0.353392	5.46027	-0.284972	0.231528	25.5654	2.71647
Cryz	chr3	6.12864	6.15078	1.92384	0.794272	0.532915	1.31705	3.80282
Csde1	chr3	0.137436	0.476492	1.96524	4.35794	5.37737	5.36207	4.89647
Csf1	chr3	-0.650757	-0.681947	-0.916965	-0.975312	-0.97076	-0.896031	-0.909765
Ctbs	chr3	0.0791516	-0.89392	0.190619	0.63304	-0.0757086	1.55406	0.127675
Cth	chr3	14.2355	40.3801	16.6933	-0.856742	-0.85542	-0.206753	1.6061
Ctsk	chr3	-0.942198	-0.997697	-0.93784	-0.988025	-0.949106	-0.998405	-0.997811
Ctso	chr3	0.147077	1.05373	142.399	317.035	255.237	231.421	87.153
Cttnbp2nl	chr3	-0.635062	-0.559	-0.0187679	-0.918427	-0.720672	1.37231	1.62777
Cyb561d1	chr3	0.873268	-0.560593	-0.213296	0.79666	0.298255	0.69044	-0.140304
Cyp2u1	chr3	2.86678	2.73193	-0.896514	-0.829036	-0.755031	-0.563712	-0.614499
Cyr61	chr3	-0.963167	-0.269798	-0.236844	-0.994845	-0.991298	-0.200836	-0.52803
D3Bwg0562e	chr3	3.0353	3.38783	1.00428	1.36281	-0.602857	2.07294	2.97432
D3Ertd254e	chr3	0.509516	0.891448	7.63448	6.79446	6.88453	19.2454	3.27877
D3Ertd751e	chr3	0.00943123	-0.767072	0.330568	2.71552	1.8592	10.3707	4.40929
D930015E06Rik	chr3	0.605576	1.16354	3.55539	6.76309	5.1129	2.90845	1.73604
Dap3	chr3	0.954399	0.494122	0.708299	0.983615	0.816595	1.2737	1.06617
Dapp1	chr3	-0.640413	-0.524052	2.13034	10.9834	5.96697	10.0181	5.06357
Dclk1	chr3	-0.512625	-0.0972798	1.7464	-0.605196	0.318301	0.470457	0.408245
Dclk2	chr3	-0.581991	7.28338	-0.0865834	-0.127925	0.014938	0.303251	0.192784
Ddah1	chr3	-0.990816	-0.373058	-0.769118	-0.778672	-0.7084	-0.596577	-0.772029
Ddx20	chr3	0.744881	0.0694189	10.6146	7.67392	8.20137	8.30521	8.26022
Dennd4b	chr3	0.0457942	-0.503802	0.0719181	2.31899	1.56034	-0.963431	-0.924447
Depdc1a	chr3	0.0620019	1.77061	-0.321917	-0.149343	-0.461252	0.547692	0.870081
Dhx36	chr3	0.106805	1.94106	3.3502	8.1814	10.3298	1.68119	0.793875
Dnajb14	chr3	-0.536556	0.0203159	1.2543	0.887382	1.39149	1.09473	-0.128571
Dnajb4	chr3	-0.815172	-0.609304	13.9325	4.41787	2.59243	42.5229	64.3556
Dnajc19	chr3	0.694414	0.556818	-0.299725	0.427973	-0.0527607	5.86343	4.40155
Dnajc5b	chr3	-0.428039	-0.451656	1.65815	0.946853	2.13988	31.6164	19.8002
Dnase2b	chr3	2.96421	2.6657	1.67999	1.6713	12.4817	13.4373	8.87448
Dnttip2	chr3	0.214535	0.812784	-0.403615	-0.0141571	-0.463682	0.33002	0.879254
Dph5	chr3	0.519457	0.742817	-0.0811198	9.31715	8.2641	0.939507	1.05099
Dpm3	chr3	0.55409	0.0146759	-0.954807	-0.979733	-0.938305	-0.90889	-0.918032
Dpyd	chr3	-0.46215	0.132936	7.93984	0.828529	1.80862	23.6591	9.4889
E130311K13Rik	chr3	2.44226	1.80707	-0.102122	2.74186	3.08572	1.02384	-0.193915
E2f5	chr3	1.11766	2.52447	18.8355	63.2151	136.749	4.54995	3.12345
Ecm1	chr3	-0.963328	-0.900237	-0.906633	-0.958723	-0.847803	-0.468799	-0.225398
Ect2	chr3	0.803125	1.96777	-0.526059	-0.658844	-0.529342	0.105645	1.27818
Efna1	chr3	1.10138	2.85007	8.85445	-0.890703	-0.848284	3.41274	6.84095
Efna3	chr3	-0.322454	-0.644144	3.19445	0.845235	0.668014	4.97186	9.65848
Efna4	chr3	0.0758983	0.267129	4.01788	2.76196	2.74979	3.72061	1.31051
Egf	chr3	0.415731	-0.0563697	2.26394	13.7664	10.9464	7.66552	9.19759
Eif2a	chr3	-0.241067	0.169321	2.45875	5.97612	5.29121	8.41018	7.50425
Eif4e	chr3	0.0618759	1.15851	0.405545	-0.23118	-0.319841	0.22442	0.619592
Eif5a2	chr3	9.53959	10.2048	-0.643535	-0.270759	-0.264206	-0.332508	-0.657247
Elf2	chr3	0.796154	1.07845	0.50468	1.30627	0.578803	7.59543	6.22298
Elovl6	chr3	1.6384	0.87814	-0.780385	2.60604	2.10686	-0.235197	0.700656
Ensa	chr3	0.538955	-0.148225	2.12078	1.82744	1.67887	10.4439	7.55525
Etfdh	chr3	-0.149874	-0.304157	-0.549089	0.466897	0.0610961	0.383934	1.54732
Exosc8	chr3	-0.0968062	0.677525	2.07585	14.5769	15.1692	4.81316	4.3748
Exosc9	chr3	-0.549556	0.37611	0.146974	5.11645	4.27921	6.69437	4.40788
Extl2	chr3	0.339925	0.166748	0.435388	0.271757	-0.208259	4.13878	1.84839
F3	chr3	-0.971184	-0.871329	-0.0206581	-0.999616	-0.998893	1.14683	0.729144
Fabp2	chr3	-0.0328086	0.00717106	0.0236791	3.11795	-0.372937	24.9967	25.9634
Fabp4	chr3	7.00597	-0.864835	-0.736402	-0.996359	-0.921771	-0.933121	-0.971767
Fabp5	chr3	-0.550604	-0.690191	1.20969	-0.989519	-0.959172	-0.957613	0.3606
Fam164a	chr3	-0.153705	-0.0363645	4.03657	-0.883324	-0.906729	5.43584	2.10381
Fbxw7	chr3	-0.415661	-0.633915	4.08784	10.7726	6.97354	24.3234	24.3888
Fcrls	chr3	-0.506256	-0.506371	13.8775	0.166891	0.502105	14.9716	12.534
Fdps	chr3	0.501614	0.574019	0.264502	-0.947958	-0.946087	-0.938233	-0.782161
Fga	chr3	0.34876	-0.256343	16.6096	-0.526852	0.51407	7.86961	0.467827
Fgf2	chr3	-0.753684	-0.754759	-0.616886	-0.456345	2.16512	-0.00899663	0.280565
Flad1	chr3	-0.361345	-0.60454	3.81199	2.22179	1.4013	3.16724	2.78781
Fmo5	chr3	6.00084	5.35204	5.58382	6.40325	3.01373	31.5501	8.32691
Fnbp1l	chr3	-0.912679	2.86174	10.2241	-0.234599	0.404955	18.9981	16.2215
Fndc3b	chr3	-0.0398379	-0.194317	0.838572	-0.693313	-0.73818	0.0986484	-0.400196
Fndc7	chr3	0.104224	0.885279	2.77739	1.68459	0.316186	6.99906	3.97441
Fpgt	chr3	-0.175488	-0.547429	4.53702	13.3021	12.4796	4.57681	2.82521
Frrs1	chr3	-0.159444	-0.45611	0.395311	1.1615	1.7525	15.3638	13.2181
Fubp1	chr3	-0.173573	0.315664	13.7336	35.32	51.8473	26.559	21.4999
Gabpb2	chr3	2.42934	-0.0379935	26.4787	194.745	143.333	170.741	91.2192
Gatad2b	chr3	-0.131428	-0.101174	14.4996	25.0006	31.9698	157.772	146.109
Gba	chr3	-0.726904	-0.633393	3.82074	5.80446	4.16932	2.68907	4.23684
Gbp2	chr3	-0.891523	2.30786	4.59314	49.8096	31.9	1.85178	0.839319
Gbp3	chr3	-0.861321	21.5866	7.81552	114.761	89.4755	8.73478	1.88656
Gclm	chr3	-0.822325	-0.734349	2.46059	0.88836	0.451131	3.99838	3.93572
Gdap2	chr3	-0.356307	-0.439003	0.689036	2.33463	2.80468	0.301337	0.0397681
Gfm1	chr3	0.613293	0.524088	0.471111	0.460657	0.239084	0.525477	1.45946
Gja5	chr3	-0.426014	-0.663782	-0.509777	-0.743971	0.794249	6.31964	6.21698
Glt28d2	chr3	2.68268	-0.38487	15.5565	0.666834	2.40647	25.6712	36.3918
Gm128	chr3	0.156496	-0.0748931	3.20378	0.43206	6.46307	7.34262	5.68367
Gm129	chr3	9.59391	4.05118	19.3816	22.2218	20.6868	37.0113	15.4213
Gm410	chr3	0.0620127	0.173512	1.49884	-0.729854	1.62222	5.72885	2.31129
Gmps	chr3	0.0223032	1.73273	15.257	19.7462	15.062	15.8723	15.506
Gnai3	chr3	2.06419	0.0415127	-0.43408	1.60901	0.843565	-0.37139	-0.0801372
Gnat2	chr3	1.5697	0.304444	1.29325	2.71743	4.73358	9.62822	2.16731
Gng5	chr3	0.017645	-0.138154	-0.34578	-0.698951	-0.767603	-0.60467	-0.625443
Golim4	chr3	-0.625793	-0.199953	-0.846947	-0.792754	-0.855606	-0.626099	-0.454007
Golph3l	chr3	1.95336	-0.148807	-0.692656	-0.850847	-0.814557	1.61917	0.83111
Gpatch4	chr3	0.243107	0.309633	-0.291578	-0.274457	-0.0894311	14.6508	12.0515
Gpr61	chr3	-0.16692	-0.430292	9.86372	10.9901	28.5406	5.6058	3.98036
Gpr89	chr3	-0.622297	-0.105732	58.8702	44.812	25.782	61.1056	50.2161
Gpsm2	chr3	2.65889	2.02923	0.724832	4.59403	6.78187	17.9862	24.2369
Gstcd	chr3	-0.401951	-0.0229706	10.6305	33.962	28.4208	49.4642	33.8467
Gstm1	chr3	0.600688	-0.596155	3.58468	-0.928983	-0.933703	13.1461	9.50952
Gstm2	chr3	1.47559	-0.201151	2.01515	-0.983518	-0.988181	12.1052	7.35801
Gstm3	chr3	1.36905	-0.392781	7.718	2.57797	4.58497	22.1349	19.3211
Gstm4	chr3	1.48145	-0.479747	6.66505	3.94448	4.74763	7.26174	6.69138
Gstm5	chr3	-0.596177	1.34358	-0.407322	-0.891535	-0.928858	0.317437	0.497664
Gstm6	chr3	5.85057	-0.719167	-0.0131372	0.510865	-0.913836	6.91236	3.04999
Gstm7	chr3	2.25179	-0.490092	16.6096	13.5335	21.7351	21.2157	18.6427
Gtf2b	chr3	-0.450937	-0.325366	0.272946	2.35854	2.55106	0.171208	0.373923
Gyg	chr3	0.604638	-0.515872	-0.563912	-0.761489	-0.794565	-0.780814	-0.91327
H2afz	chr3	0.65064	0.751416	0.102316	0.769064	1.18011	0.657498	0.977804
Hadh	chr3	2.51219	-0.0190568	38.7693	11.6042	11.8695	49.3382	42.4216
Hax1	chr3	0.595679	1.29501	2.09828	1.61697	1.68307	1.20744	1.54093
Hdgf	chr3	0.237611	0.78488	-0.307771	-0.283447	-0.457899	2.96709	3.54875
Hey1	chr3	-0.829169	-0.982187	-0.494909	-0.786904	0.848353	11.3364	3.85297
Hiat1	chr3	0.1659	0.307611	-0.169285	0.499454	0.213773	0.31206	-0.0325492
Hipk1	chr3	-0.493375	0.089439	11.2247	16.785	11.8488	21.9605	18.5983
Hist2h2bb	chr3	0.791042	0.093038	115.619	129.62	222.851	77.4946	100.133
Hist2h2be	chr3	1.60251	-0.139669	67.5777	84.953	95.9817	273.258	129.423
Hist2h3c1	chr3	-0.504819	-0.825082	0.695903	0.117692	0.636064	11.042	11.9367
Hltf	chr3	0.454327	0.61341	3.74559	20.7803	20.4371	8.82557	4.09138
Hmgcs2	chr3	0.344897	0.236187	273.652	19.0696	51.5762	54.6426	25.6976
Hnf4g	chr3	0.511546	0.537362	0.787857	4.64017	3.13644	43.2069	18.8373
Hps3	chr3	1.41979	0.581528	0.820392	8.37253	6.18093	3.02281	0.273019
Hrnr	chr3	0.339088	-0.146469	-0.263581	-0.804336	0.228165	-0.144351	0.893391
Hs2st1	chr3	0.938377	0.803988	14.4789	14.1335	12.617	17.5421	13.9846
Hsd3b2	chr3	-0.272403	-0.432859	0.311437	-0.977404	-0.919907	0.0177613	-0.49668
Hsd3b4	chr3	0.240976	-0.179123	0.526843	-0.388445	0.29999	8.56209	10.967
Hspa4l	chr3	-0.742571	-0.695465	0.508679	-0.4636	-0.265546	3.19894	3.08633
Ifi44	chr3	-0.284066	17.4809	2.34612	0.159175	-0.391666	19.4469	6.4781
Ift80	chr3	0.00901132	1.30845	0.900891	4.83688	2.84896	1.85671	0.911483
Igsf10	chr3	-0.185975	0.925721	-0.72975	-0.414343	0.891136	33.4403	18.5661
Igsf3	chr3	-0.615191	-0.564192	11.3197	-0.0596673	0.807083	8.58232	17.3761
Il2	chr3	-0.324368	-0.45279	3.98788	7.19249	27.7866	42.9086	29.7977
Il6ra	chr3	0.48103	-0.452297	0.0456655	0.858596	1.14486	2.9253	1.9322
Ilf2	chr3	1.05677	0.134395	0.168066	-0.411554	-0.332431	1.40449	1.089
Impa1	chr3	-0.108231	0.164281	1.59288	3.91402	3.51384	4.70157	2.07507
Insrr	chr3	-0.540534	-0.50923	3.86557	4.08813	14.5194	34.4518	15.3081
Ints12	chr3	-0.208377	0.504333	4.48165	6.04843	6.95249	12.0883	7.48867
Ints3	chr3	0.937925	0.299119	29.6549	14.6838	6.54483	24.5041	27.905
Intu	chr3	3.63754	-0.141425	4.83018	4.24807	5.45075	2.83939	2.51684
Iqgap3	chr3	0.716851	0.550759	0.678976	0.0735635	-0.037554	0.442935	1.61449
Isg20l2	chr3	0.619927	0.572367	4.3454	7.55084	5.26577	9.21864	9.62389
Itga10	chr3	1.07406	0.0129043	1.3791	3.29066	0.786128	2.05157	2.78804
Jtb	chr3	1.75074	0.336246	2.60057	8.3302	6.80362	0.770938	0.227946
Kcna3	chr3	0.0565234	0.556212	12.001	12.8218	7.62279	13.0676	2.27058
Kcnab1	chr3	-0.952138	-0.537128	-0.796698	-0.712395	-0.92528	-0.422198	-0.730813
Kcnc4	chr3	0.388406	0.486547	-0.084546	5.85627	4.29185	9.21967	6.50494
Kcnd3	chr3	-0.62444	-0.784821	-0.209462	-0.28433	0.0104283	0.632612	-0.0575865
Kcnn3	chr3	-0.645556	-0.648353	0.145593	-0.388832	0.060609	2.23745	1.58875
Kirrel	chr3	1.36528	1.87777	-0.902035	-0.91571	-0.867172	-0.629952	-0.867681
Kpna4	chr3	-0.521839	-0.188172	0.137943	4.61806	4.75135	2.76629	4.80837
Krtcap2	chr3	1.92896	0.765947	0.131266	0.213216	-0.00336748	-0.0661878	-0.192885
Larp7	chr3	-0.027892	-0.143827	1.81018	7.13677	5.61588	7.11531	8.58329
Lass2	chr3	0.122303	0.0715068	5.90155	2.30445	1.7932	1.23442	0.493435
Lce1a1	chr3	-0.403929	-0.294636	4.74171	3.61419	5.66059	0.751135	2.60934
Lce1a2	chr3	-0.303169	-0.517236	-0.181934	-0.202334	-0.372216	-0.859521	-0.942996
Lce1b	chr3	4.8459	6.08869	4.00965	5.14948	4.42002	1.17014	-0.306146
Lce1c	chr3	-0.9116	-0.928535	-0.921209	-0.965382	-0.925864	-0.549931	-0.871964
Lce1i	chr3	-0.987821	-0.986446	-0.73016	-0.266323	0.335923	-0.799125	-0.789135
Lce1l	chr3	-0.958989	-0.955972	-0.975277	-0.903522	-0.987542	-0.943555	-0.981933
Lce1m	chr3	0.474828	-0.00346282	0.697406	0.381802	0.640706	10.6194	10.9886
Lce3b	chr3	0.702818	0.577069	52.9978	16.6415	94.264	212.715	129.968
Lce3c	chr3	0.142803	0.569711	4.05926	9.31239	5.97763	169.551	131.726
Lhfp	chr3	-0.642443	-0.243273	-0.0470107	-0.89123	-0.868887	-0.379367	-0.220314
Lmna	chr3	-0.706597	-0.471	-0.359511	-0.98255	-0.934473	0.334443	0.733574
Lmo4	chr3	-0.301698	0.473387	0.347429	-0.879648	-0.874983	1.20868	0.720204
Lor	chr3	-0.779907	-0.811806	-0.340699	-0.0817324	0.28477	0.925577	0.865374
Lrba	chr3	1.9642	3.96774	7.39748	7.74059	4.76953	3.78889	2.4082
Lrig2	chr3	2.91905	2.02711	2.16959	5.64813	4.18979	5.97334	5.2914
Lrrc40	chr3	0.163834	0.18342	84.8917	213.258	214.676	448.118	291.427
Lrrcc1	chr3	0.627122	0.770714	1.37192	3.79601	2.35362	8.21001	4.12529
Lysmd1	chr3	-0.00810619	-0.0291751	0.392152	1.08472	0.49822	-0.159702	-0.498659
Mab21l2	chr3	-0.4877	2.5684	8.76918	9.47735	5.12924	6.24907	4.74494
Man1a2	chr3	2.15915	1.5793	-0.450796	0.271787	-0.206755	4.74833	2.03851
Manba	chr3	-0.289213	-0.165706	0.291813	0.251231	0.4132	0.654657	-0.337974
Mapksp1	chr3	-0.271307	-0.303585	0.507307	0.939318	1.30647	0.568781	0.3264
Mbnl1	chr3	-0.740597	-0.118244	-0.014746	3.9512	3.86769	-0.63185	-0.71013
Mccc1	chr3	2.09052	0.175905	10.1269	4.03387	3.24529	6.52225	4.13128
Mcl1	chr3	1.04229	-0.527645	11.4763	12.2607	11.0973	13.8664	11.3788
Mcoln2	chr3	-0.974193	-0.984205	-0.635	-0.286305	0.0112384	-0.584281	-0.81503
Mcoln3	chr3	-0.879249	-0.866993	0.600239	-0.233437	0.0111895	-0.209177	-0.623496
Mef2d	chr3	-0.450572	-0.180275	27.9157	45.2554	36.3186	13.015	13.3108
Metap1	chr3	0.10494	0.815722	5.65243	9.79551	6.84464	11.75	9.15444
Mex3a	chr3	-0.776965	5.71678	3.48464	3.17708	4.34786	6.19541	6.27754
Mfn1	chr3	-0.100913	-0.0750091	3.06128	2.93229	3.872	16.0558	13.8784
Mfsd1	chr3	-0.189738	-0.563927	3.50519	5.70307	4.32731	7.39976	6.24844
Mfsd8	chr3	0.302526	0.106333	8.66949	18.718	14.7175	24.561	25.1861
Mgst2	chr3	-0.296718	-0.136905	-0.37678	2.39169	1.67481	3.37829	2.81747
Mllt11	chr3	-0.797898	0.0625131	-0.787328	-0.17292	-0.433942	-0.473016	-0.478334
Mme	chr3	-0.314356	-0.403497	83.5162	1.60701	0.181843	7.58976	11.207
Mnd1	chr3	9.71128	12.2022	-0.917341	-0.858488	-0.703597	9.07949	14.4124
Mov10	chr3	-0.315892	1.58856	-0.572103	-0.733211	-0.541265	-0.465081	-0.541854
Mrpl24	chr3	1.5676	0.657036	2.27131	5.41165	3.56063	3.45106	3.40949
Mrpl47	chr3	0.105316	-0.149737	1.76361	2.73552	1.91056	2.28747	1.419
Mrpl9	chr3	0.470223	0.641592	3.73204	8.29815	6.19262	9.4834	9.08271
Mrps21	chr3	0.063918	-0.424558	-0.609478	-0.737752	-0.788058	0.0461686	-0.0901252
Mrps28	chr3	0.883231	-0.484783	0.253603	-0.783134	-0.633135	-0.00190072	0.0126363
Msh4	chr3	-0.0607968	-0.233596	0.719609	0.0181741	0.303261	1.17873	-0.110874
Msto1	chr3	-0.618669	-0.400996	0.0772179	-0.5281	-0.674206	-0.4182	-0.27459
Mtap9	chr3	0.466435	1.21513	0.673248	-0.194115	0.400216	2.45913	0.629754
Mtfr1	chr3	-0.430368	3.00906	2.45014	0.97735	0.985042	2.08769	1.83538
Mtmr11	chr3	-0.68353	1.85848	2.05978	2.20363	2.79728	14.8118	7.71307
Mttp	chr3	-0.409715	0.526455	5.76168	-0.623944	5.97271	1.04832	-0.336444
Mtx1	chr3	-0.0141007	0.00697767	-0.19769	0.460411	0.0982674	-0.143518	0.126931
Muc1	chr3	0.492643	0.6228	997.119	1.40575	10.6489	210.075	105.777
Mybphl	chr3	0.38622	0.097515	5.52123	0.40108	0.990652	0.30351	-0.332596
Mynn	chr3	0.223246	0.673192	0.602045	1.98252	2.49612	3.39455	4.03947
Ndufb5	chr3	1.86269	0.44176	3.54741	3.79037	1.68847	4.4209	4.665
Ndufc1	chr3	1.01478	0.219838	0.280531	0.150944	-0.432174	2.95322	3.49463
Negr1	chr3	-0.412017	5.4967	0.447615	-0.893171	-0.528245	21.1935	3.48716
Nes	chr3	-0.0396563	0.57631	-0.920808	-0.946177	-0.89496	-0.947275	-0.959269
Neurog2	chr3	0.419563	0.165889	0.121878	2.13983	21.2759	9.85708	1.44981
Nexn	chr3	-0.466009	-0.0783726	-0.757724	-0.871354	-0.945576	-0.52427	-0.709787
Nfkb1	chr3	-0.613637	-0.0262324	64.8039	103.305	87.4774	14.408	12.8574
Nhlrc3	chr3	-0.737733	-0.220289	13.8004	27.3701	13.4494	19.8205	17.5955
Nmd3	chr3	-0.10542	1.05353	9.04105	21.505	19.594	31.3091	45.8966
Notch2	chr3	-0.112044	0.60673	14.2653	16.5394	24.7795	40.54	44.7674
Npnt	chr3	-0.357549	0.0226439	15.1452	0.0691652	0.11193	12.816	13.8056
Nras	chr3	-0.0152642	-0.14327	1.5428	7.17385	4.63277	5.93399	6.97986
Nudt6	chr3	1.32985	0.687911	0.295047	2.22719	2.10906	1.19145	2.85914
Oaz3	chr3	0.130358	-0.0598695	1.62118	2.18249	3.01306	6.08571	4.03796
Odf2l	chr3	1.47837	0.287696	6.26244	13.0756	8.83405	48.5628	41.7808
Olfml3	chr3	-0.451777	0.250819	0.463877	-0.73517	0.372875	0.897414	2.47585
Otud7b	chr3	-0.245919	0.0902334	24.5966	19.3227	17.0776	125.694	121.25
Ovgp1	chr3	11.283	6.47301	5.30248	18.2556	21.8816	3.26456	-0.548362
Papss1	chr3	1.24877	0.52256	2.61966	1.66357	0.344627	1.87986	1.77708
Paqr6	chr3	0.109199	0.0582857	11.9353	2.70101	-0.00124124	6.5246	2.77309
Pcdh10	chr3	-0.520896	-0.587318	0.289255	1.11175	2.50407	1.45163	0.829411
Pdcd10	chr3	-0.300998	0.143063	0.147846	3.18614	2.89359	0.343682	0.258651
Pde4dip	chr3	-0.693379	-0.579162	-0.289838	-0.218706	-0.474617	-0.747758	-0.723749
Pde5a	chr3	2.98532	2.87497	3.3734	30.5422	9.38767	35.0386	12.2914
Pde7a	chr3	1.2682	1.22081	4.19195	19.4181	23.3	19.1173	7.20969
Pdgfc	chr3	-0.950155	0.0960979	-0.529616	-0.770856	-0.677945	2.37813	0.803818
Pdha2	chr3	0.252244	-0.136875	-0.474623	0.438265	0.125041	3.1081	-0.331594
Pdlim5	chr3	-0.88985	-0.350806	1.80977	3.06469	2.73937	5.77185	20.5737
Pdzk1	chr3	0.360189	0.25204	0.129607	-0.49275	0.128861	10.0971	10.9611
Pear1	chr3	-0.373775	-0.890388	0.0634403	1.07784	2.24442	2.49229	1.41613
Pet112l	chr3	0.987363	-0.29201	2.58649	1.26618	0.741523	27.6644	18.3863
Pex11b	chr3	0.0243055	-0.0137884	-0.493274	-0.61793	-0.90784	-0.181938	-0.598048
Pgk1	chr3	0.03136	0.774604	-0.400061	-0.0910847	-0.209603	-0.264073	0.0556467
Pgrmc2	chr3	1.54779	0.312501	5.9613	1.96955	2.62409	36.169	18.7977
Phc3	chr3	-0.283853	0.26277	3.63858	21.9334	23.904	7.46895	5.50087
Phf17	chr3	1.76319	4.51896	1.51547	4.42116	4.74732	14.141	5.74587
Phgdh	chr3	2.70171	3.09154	-0.266438	-0.17545	-0.103212	-0.0835041	0.36325
Phtf1	chr3	0.642435	-0.259398	0.0988947	1.40876	1.0173	0.0666248	-0.233516
Pi4kb	chr3	1.04688	1.49561	0.058226	0.0739831	0.000153194	-0.146156	-0.228822
Pias3	chr3	-0.0346998	-0.350191	18.2559	16.511	14.5983	48.5235	18.7649
Pigk	chr3	-0.529983	-0.217768	3.40475	5.31935	4.3002	11.3381	5.47758
Pik3ca	chr3	-0.400509	-0.327881	20.4328	33.9832	32.812	33.8349	25.1262
Pip5k1a	chr3	2.05492	1.06471	0.911809	0.0655228	0.360245	1.3607	1.81179
Pkn2	chr3	-0.150689	0.428907	5.69735	5.62432	4.4238	23.2425	28.7221
Pla2g12a	chr3	3.59906	1.86066	0.803593	-0.00736268	-0.750976	0.143545	1.5964
Plch1	chr3	-0.104634	0.890172	41.5776	3.03002	6.91348	80.6362	38.3905
Pld1	chr3	-0.764909	-0.434436	2.73655	-0.881137	-0.69049	4.80987	1.06194
Plekho1	chr3	-0.301708	-0.852287	-0.852909	-0.887886	-0.975934	-0.96596	-0.986289
Plk4	chr3	0.88105	1.20088	3.29267	15.2903	16.7874	9.68988	16.4303
Plrg1	chr3	0.603598	0.676767	2.8924	2.27385	1.52551	0.979345	0.640683
Pmf1	chr3	1.95519	0.376622	0.805842	-0.564541	-0.227868	0.0501694	1.23267
Pmvk	chr3	0.277843	1.61609	2.92109	-0.0189298	0.154546	2.03957	2.74277
Pogz	chr3	0.308715	0.455696	6.66299	9.18556	11.7846	28.1879	15.5961
Polr3c	chr3	-0.433122	-0.150234	0.0800739	1.7309	1.22643	0.916445	0.894472
Ppa2	chr3	1.75338	-0.322609	2.79944	-0.0122651	-0.11831	2.60268	1.50699
Ppm1j	chr3	-0.673601	-0.426533	0.880536	1.76054	6.22759	12.2797	4.85785
Ppm1l	chr3	-0.485887	3.87001	4.63248	4.67643	4.33153	14.6672	12.198
Ppp3ca	chr3	0.0527338	1.3856	-0.503473	-0.704347	-0.653538	-0.410749	-0.441217
Prcc	chr3	-0.245874	0.647419	-0.508278	-0.973901	-0.763651	0.601483	0.962943
Prkab2	chr3	-0.120262	-0.593778	-0.121135	1.0502	1.11386	1.8042	1.83564
Prkacb	chr3	0.057964	0.664206	-0.183437	0.608035	-0.313571	0.042378	-0.402531
Prkci	chr3	0.200291	1.039	0.42189	-0.678419	-0.676469	2.27025	2.68925
Prmt6	chr3	-0.170213	0.256939	3.03075	7.58307	5.52508	3.21758	3.08849
Prpf3	chr3	2.06684	0.493291	0.0127235	1.3135	1.33734	1.95559	1.73358
Prpf38b	chr3	0.925958	0.485195	9.81329	44.0025	58.2979	39.3724	30.5762
Prune	chr3	0.250198	-0.181069	8.04034	4.6824	5.08931	31.3292	19.2541
Psma5	chr3	1.33306	0.057668	-0.302336	0.497363	-0.0469124	0.632354	0.584785
Psmb4	chr3	0.0530685	0.376504	0.186487	0.618684	0.108772	1.30068	1.19482
Psmd4	chr3	-0.236147	0.288662	-0.443862	-0.478897	-0.648793	-0.681544	-0.61913
Psrc1	chr3	-0.70442	-0.673531	-0.727455	-0.585304	-0.448227	-0.00225003	-0.101287
Ptbp2	chr3	0.436423	2.34405	-0.04036	12.4698	12.0332	1.90278	2.82172
Ptgfrn	chr3	4.35777	1.49279	17.0776	-0.405527	-0.46971	11.7369	15.6012
Ptpn22	chr3	1.08481	2.09061	17.7338	325.605	326.37	-0.788247	1.78838
Pygo2	chr3	-0.0356862	-0.0650576	0.559922	0.892644	0.234641	0.208664	-0.0977176
Rab13	chr3	-0.176205	-0.177197	38.2055	6.27698	9.2629	43.0001	40.652
Rab25	chr3	-0.517175	-0.613287	102.908	-0.475279	0.250001	157.521	241.992
Rab33b	chr3	-0.424284	-0.349398	2.53062	2.54654	1.51292	0.428565	0.301254
Rabggtb	chr3	0.520002	0.747909	6.6364	45.0109	48.0747	31.5185	40.8114
Rag1ap1	chr3	0.786756	0.882633	2.04761	2.46858	1.55278	1.39218	-0.147499
Ralyl	chr3	-0.343079	-0.632851	0.420136	0.341687	0.999817	9.01095	17.531
Rapgef2	chr3	0.675014	1.10885	3.92437	13.8538	10.8552	0.600672	1.08542
Rbm15	chr3	-0.0487808	0.111895	3.22256	5.56653	8.78386	2.02654	3.15208
Rbm8a	chr3	-0.374181	0.275226	6.73564	10.6357	9.74278	21.4716	23.2895
Rfxap	chr3	1.1273	1.06055	14.5934	37.0577	37.7923	37.3902	29.0306
Rg9mtd2	chr3	0.091703	-0.395316	1.87444	11.0876	11.8699	7.43548	9.31381
Rhbg	chr3	2.89344	-0.401918	43.2356	8.72486	6.17267	34.4386	35.3732
Rhoc	chr3	-0.516293	-0.430915	-0.825675	-0.995354	-0.90976	-0.545647	-0.692929
Rit1	chr3	-0.525898	-0.647607	-0.568565	-0.682567	-0.64698	-0.223123	-0.554726
Rnf13	chr3	-0.276387	-0.0912701	-0.0376208	-0.190113	-0.392838	1.6813	0.795967
Rnpc3	chr3	0.120212	0.578434	3.47179	10.9536	13.6493	16.1831	12.4442
Robld3	chr3	0.613701	0.130324	0.53247	-0.0529196	-0.198775	9.68159	6.81827
Rorc	chr3	4.94691	2.10682	4.99633	-0.546682	0.221324	9.46859	32.1979
Rpe65	chr3	-0.064866	0.0469272	4.20871	1.21875	0.380554	1.37483	0.627154
Rpl22l1	chr3	5.04842	1.9117	0.932093	4.35634	3.04753	2.01181	2.40297
Rpl34	chr3	0.696045	0.688246	0.093549	1.23631	1.37955	0.229383	0.432835
Rps4x	chr3	0.672371	1.45288	1.09696	1.78737	3.51483	1.52711	1.31892
Rsbn1	chr3	5.21664	2.81694	8.70871	24.1166	26.1072	30.6418	22.7531
Rsrc1	chr3	0.0703483	1.0386	0.847406	2.98179	2.02805	0.788196	-0.115428
Rtcd1	chr3	-0.112697	0.333505	2.1556	8.97833	3.99001	3.27658	3.57998
Rusc1	chr3	-0.355253	-0.512677	1.02469	0.528079	0.391991	-0.042914	0.4511
Rwdd3	chr3	4.42667	3.79855	4.42596	19.5336	14.2097	39.7274	12.3095
Rxfp1	chr3	0.00782541	-0.160011	0.866495	0.205612	-0.448864	27.5781	6.57716
S100a1	chr3	0.0279153	-0.969118	2.58102	-0.953598	-0.941116	1.69681	0.875609
S100a10	chr3	0.256257	-0.500695	0.0632917	-0.244087	-0.338893	1.41536	1.87834
S100a11	chr3	-0.306808	-0.676751	1.3055	-0.607064	-0.596694	3.16499	2.4938
S100a13	chr3	-0.440276	-0.873213	0.382594	-0.711806	-0.773382	-0.277719	-0.439985
S100a16	chr3	-0.783965	-0.964483	2.60264	-0.810161	-0.709365	14.639	16.4352
S100a3	chr3	-0.0611782	-0.285331	-0.207336	-0.860195	-0.605032	2.16759	4.79878
S100a4	chr3	-0.184357	-0.911679	-0.969	-0.999747	-0.940817	-0.804657	-0.903487
S100a5	chr3	1.02614	1.05774	0.0567642	0.38044	4.9814	0.0520069	0.594597
S100a6	chr3	-0.571308	-0.675109	-0.891439	-0.994217	-0.979561	0.184113	-0.0112933
S1pr1	chr3	-0.967436	-0.803611	0.0945212	1.5213	1.78649	-0.82276	-0.932263
Sars	chr3	4.84699	2.26659	1.85774	0.97563	0.538346	0.988616	0.826567
Sass6	chr3	4.90282	4.56705	0.292373	1.42829	0.97786	0.0259848	-0.168799
Scamp3	chr3	-0.340743	-0.55149	-0.787977	-0.609648	-0.719999	-0.819205	-0.826394
Schip1	chr3	-0.729596	0.0282844	-0.245626	-0.818819	-0.829066	3.19838	1.48639
Sclt1	chr3	0.165385	0.388398	6.29261	14.2783	9.5401	18.1019	9.14748
Scnm1	chr3	-0.315906	0.0756081	0.370588	0.459427	0.0744877	7.96091	4.57459
Sec22b	chr3	-0.0834565	-0.231535	-0.214123	-0.298069	-0.433274	-0.321063	-0.456139
Sec24b	chr3	-0.414835	0.0422062	-0.305048	-0.12274	-0.0530622	2.36799	1.92225
Sec24d	chr3	-0.261356	0.0377899	1.37734	2.46747	1.17191	0.334243	0.617154
Sec62	chr3	-0.143062	0.473649	0.712366	0.722753	0.676572	2.60983	2.11571
Sema4a	chr3	-0.785888	-0.869742	1.81369	1.14331	0.677436	0.423214	-0.243592
Sema6c	chr3	0.166841	-0.0998467	16.5785	11.3945	41.8683	13.3205	7.09873
Serpini1	chr3	-0.951849	-0.941487	-0.566192	0.582232	0.749275	-0.591604	-0.521871
Setd7	chr3	-0.436188	0.452389	-0.542096	2.90936	2.88327	0.479478	-0.00182577
Setdb1	chr3	0.869757	1.39158	0.545448	2.42262	2.09612	4.57887	3.19429
Sf3b4	chr3	0.528391	-0.441556	0.238489	0.301022	0.412641	-0.729294	-0.726147
Sfrp2	chr3	-0.974988	-0.742583	-0.759954	-0.728466	-0.279317	-0.784324	-0.396141
Sgms2	chr3	-0.787449	-0.807816	9.45613	-0.512173	-0.026446	15.9364	22.8101
Sh2d2a	chr3	0.665882	0.59447	5.03077	61.7139	46.2854	5.54872	-0.00998056
Sh3d19	chr3	-0.209623	-0.277816	102.275	4.11607	7.36931	177.684	143.91
Sh3glb1	chr3	-0.678938	-0.539144	-0.774544	-0.7472	-0.75798	-0.619788	-0.634268
Shc1	chr3	-0.428532	0.234202	-0.691312	-0.958897	-0.908887	-0.616464	-0.780578
Siah2	chr3	1.67719	2.26642	4.76558	0.42214	1.18862	4.01628	3.71791
Skil	chr3	-0.668431	0.319811	5.86222	8.07835	13.1304	3.22383	6.30228
Slc16a1	chr3	10.4147	9.56635	33.8864	3.80157	3.55988	2.56271	23.5889
Slc16a4	chr3	-0.880352	-0.592624	0.216612	1.71863	4.0268	4.6022	2.89745
Slc22a15	chr3	1.52476	-0.685912	5.28287	-0.341804	7.25807	33.984	19.3123
Slc25a24	chr3	1.05908	-0.0602252	-0.588194	-0.784554	-0.739966	-0.0517385	-0.00319784
Slc25a44	chr3	-0.0781853	-0.353822	20.2785	7.29292	5.30064	10.9318	9.42445
Slc27a3	chr3	9.78565	-0.165383	-0.784752	-0.793313	0.074771	-0.447951	1.02013
Slc30a7	chr3	-0.452526	-0.331202	8.77819	13.362	9.4208	6.17407	6.16452
Slc33a1	chr3	0.575389	0.551891	4.91226	1.87204	1.4772	2.62019	0.580328
Slc35a3	chr3	0.40493	0.0779928	1.99851	4.98692	5.38566	19.4213	15.0925
Slc39a1	chr3	-0.203281	-0.377192	-0.131222	-0.457942	-0.175895	1.79289	1.18624
Slc7a11	chr3	-0.736353	0.221493	-0.161101	-0.817491	-0.552245	-0.594548	0.742107
Slitrk3	chr3	-0.578438	-0.364263	0.440043	-0.220924	0.575957	0.167286	-0.268782
Smc4	chr3	0.849894	2.25964	0.939202	25.6988	26.249	4.56161	11.5826
Smcp	chr3	0.145587	0.10338	1.86726	-0.651707	9.86673	2.20671	9.00742
Smg5	chr3	0.729917	0.0938164	-0.582771	-0.0940546	-0.201043	0.382679	-0.0433167
Snapin	chr3	0.59871	-0.470416	0.0143774	0.758869	0.512974	3.90633	2.38208
Snx16	chr3	0.657056	0.288328	2.31397	1.46923	1.76934	7.35816	4.74239
Snx27	chr3	0.483227	-0.265705	0.977019	0.284595	-8.46722e-05	2.07167	1.47266
Snx7	chr3	-0.771087	-0.582091	1.51215	-0.981792	-0.987797	-0.393251	-0.283052
Sohlh2	chr3	0.110005	0.171456	1.92631	1.07327	2.11052	1.8042	2.09571
Sort1	chr3	-0.782499	-0.708891	95.2035	1.12478	3.5437	44.0039	39.2876
Spata1	chr3	0.501237	0.991934	-0.749771	7.38199	9.02651	11.4171	3.49665
Spata5	chr3	0.883798	1.1606	1.11906	1.35799	1.48922	2.83046	3.46995
Spg20	chr3	-0.769921	-0.303382	7.56633	7.4585	5.76679	9.54281	9.60973
Sprr1a	chr3	-0.979765	-0.98214	0.502358	-0.950806	-0.952237	2.18028	34.6269
Ssr2	chr3	0.098729	-0.338825	4.30728	1.23315	0.410589	1.45233	2.60993
Ssr3	chr3	-0.0547842	0.613823	0.0446432	0.482139	-0.0188763	1.84045	1.95553
Ssx2ip	chr3	2.26472	1.12945	4.6516	0.712349	0.593459	17.0528	9.40974
St7l	chr3	0.81625	1.09473	-0.142839	-0.122646	-0.286681	0.0921824	-0.211779
Stxbp3a	chr3	1.11283	1.21446	2.72608	9.25928	9.86167	11.833	8.60699
Synpo2	chr3	0.363951	0.351836	2.0206	-0.238702	1.72254	10.6689	9.00567
Sypl2	chr3	-0.201809	-0.241664	2.24488	6.83577	3.52661	2.26729	1.4946
Syt11	chr3	-0.960263	-0.648547	-0.687938	-0.280323	-0.454242	-0.612448	-0.868282
Syt6	chr3	0.604173	0.571305	0.500105	1.02453	0.867926	1.96379	0.685194
Taf13	chr3	0.108235	-0.585463	111.509	341.529	325.205	481.811	582.983
Tars2	chr3	2.91346	-0.454931	2.32758	9.47118	11.583	5.99464	3.59103
Tbl1xr1	chr3	1.60214	0.468971	1.78647	2.89529	2.61196	12.8866	10.2899
Tbx15	chr3	8.81744	21.6754	0.252157	-0.21701	2.59934	9.46413	5.02625
Thbs3	chr3	-0.644221	0.482369	14.6547	-0.604427	-0.94358	0.496797	-0.541163
Them4	chr3	0.847748	0.805664	1.89986	4.09328	2.77626	12.1297	6.79814
Tiparp	chr3	-0.506215	-0.244033	5.86822	1.10346	2.34945	7.80611	12.5893
Tlr2	chr3	-0.717733	-0.6011	5.04097	-0.714752	-0.26436	-0.828778	-0.572
Tm4sf1	chr3	-0.997382	-0.673267	-0.87723	-0.99966	-0.998829	-0.992389	-0.994267
Tm4sf4	chr3	-0.0705324	-0.145828	0.165977	9.97882	6.36248	3.87218	2.69886
Tmem144	chr3	-0.443763	0.497765	6.1421	4.8661	3.64229	8.20377	4.85741
Tmem167b	chr3	1.24474	-0.435141	-0.653409	-0.780279	-0.680026	0.737247	0.371835
Tmem79	chr3	1.2993	-0.601566	8.71872	3.70186	4.29878	19.7179	28.0723
Tmod4	chr3	6.47522	4.15738	0.646418	12.4141	13.3886	5.16644	3.20414
Tnni3k	chr3	-0.160354	-0.2326	0.184754	1.80291	1.72923	1.66602	0.397661
Tpd52	chr3	-0.271596	-0.723981	0.401203	-0.0614719	-0.196754	1.40124	1.39792
Tpm3	chr3	-0.68998	-0.407413	-0.329405	-0.432313	-0.473203	-0.458394	-0.331161
Trim2	chr3	-0.293076	-0.0540129	4.33904	-0.654599	-0.095249	22.5901	16.3291
Trim33	chr3	5.55536	3.62346	10.6363	61.4813	41.0654	8.17384	7.13211
Trim45	chr3	-0.345548	0.0101749	2.3936	10.5882	2.88459	6.50186	3.30608
Trim46	chr3	2.63708	2.37181	-0.427571	-0.656398	-0.203016	-0.709145	-0.930514
Trim59	chr3	-0.255934	1.60089	-0.43906	1.58791	0.694378	1.71858	2.13056
Tspan2	chr3	-0.949525	-0.831203	1.28271	-0.773879	-0.872824	0.206643	-0.22917
Tspan5	chr3	0.106209	-0.0647925	-0.341615	0.220734	0.12326	0.738409	0.990428
Ttc14	chr3	2.346	1.48019	0.701042	8.17079	10.1196	9.72874	4.8894
Ttf2	chr3	2.28744	0.303945	-0.319345	0.19444	0.164666	0.186184	-0.0561393
Ttll7	chr3	-0.924804	0.0973224	4.4675	-0.751921	-0.902573	0.341754	0.257006
Tuft1	chr3	-0.956305	-0.361536	8.12175	-0.29106	0.131497	0.709191	4.30146
Txnip	chr3	0.20882	0.604333	36.5817	73.3265	44.604	24.5252	17.5337
Ubap2l	chr3	0.199197	0.246225	3.16512	3.005	3.3952	5.7474	4.59682
Ube2d3	chr3	0.0387036	0.444585	1.72791	4.34729	4.6215	6.79963	6.33021
Ube2q1	chr3	1.24856	-0.0372671	1.46917	4.86727	2.79604	2.91852	1.95406
Ubqln4	chr3	0.578527	0.627488	16.3571	8.14951	3.91023	38.8656	54.7853
Ufm1	chr3	-0.578456	-0.423793	-0.146226	-0.0715978	-0.20652	3.32773	2.93579
Ugt8a	chr3	-0.30123	3.14158	8.57864	4.71775	5.9314	9.66198	1.16883
Unc5c	chr3	-0.838319	-0.535162	-0.184412	1.54647	0.422916	1.17975	2.7157
Usp13	chr3	-0.694287	-0.701767	0.751451	1.3931	4.54992	7.78912	6.0281
Usp33	chr3	0.442647	0.911901	5.81354	3.62334	1.68453	0.64431	0.000148534
Vcam1	chr3	-0.978308	0.171336	-0.498507	-0.901633	-0.864329	-0.687285	-0.811477
Veph1	chr3	-0.256076	0.230816	104.309	3.98908	2.93424	24.9454	22.9387
Vps45	chr3	0.130253	-0.533668	3.58291	1.19191	1.67076	12.1063	8.88225
Vps72	chr3	-0.337784	-0.28844	93.5582	20.2591	6.51061	28.0645	13.5982
Wars2	chr3	2.35265	0.0518364	13.0965	24.1975	15.6913	10.9466	7.21016
Wdr3	chr3	1.0063	1.88197	2.17877	16.2315	18.0188	8.75623	6.16603
Wdr47	chr3	3.48589	-0.534572	0.055867	0.167556	0.287898	0.391728	0.789264
Wdr63	chr3	0.294951	0.0419445	5.89636	-0.889399	-0.494398	0.611099	-0.504743
Wdr77	chr3	0.699534	1.92129	5.93332	2.73947	1.66437	3.87658	4.87782
Wwtr1	chr3	-0.524976	-0.262586	3.40391	-0.921138	-0.789303	1.21439	2.52576
Ythdf3	chr3	0.539874	1.0744	4.16537	8.87175	8.40612	4.92294	4.0559
Zbbx	chr3	-0.288666	-0.448736	2.45798	0.0421934	2.52177	6.31584	4.17195
Zfand1	chr3	0.621138	1.04798	1.70876	16.3066	12.0534	24.2775	10.4048
Zfp639	chr3	-0.0298346	0.733003	-0.340791	2.04879	2.06359	-0.319578	-0.326354
Zfp687	chr3	0.765257	0.508603	4.95532	2.2122	5.27745	8.54028	2.27781
Zmat3	chr3	-0.634628	-0.523793	0.0737451	0.495839	-0.0693374	-0.0124631	-0.169719
Znhit6	chr3	-0.149683	1.22489	0.538103	1.27044	1.66097	2.7022	2.43723
Zranb2	chr3	-0.348679	0.825757	2.27117	10.6454	7.9163	2.64169	1.75337
Zzz3	chr3	0.639648	1.58004	0.638225	6.32693	5.95996	2.42249	1.393

## Sheet: TC5 vs others
# Column A:Gene Symbol
(Column C~I: value of division method between TC5 vs other cells(>0 up-regulated,<0 down-regulated
Symbol	Chr	fibroblast	stem	ATII	CD8_T_BL	CD8_T_LL	basal_cell	duct_cell
0610011L14Rik	chr2	-0.14537	-0.315519	0.125215	-0.11034	-0.341493	-0.208396	-0.404637
0610012H03Rik	chr2	-0.16565	-0.342353	8.24996	4.90692	30.8509	32.9072	11.817
1110008F13Rik	chr2	-0.407655	-0.456467	-0.725458	-0.792762	-0.852215	-0.911696	-0.914356
1110008P14Rik	chr2	0.528831	0.212208	0.521086	-0.638436	-0.756298	-0.649417	-0.724839
1110034G24Rik	chr2	-0.361575	-0.708859	0.874172	7.82651	6.48937	0.664334	0.0406911
1110051M20Rik	chr2	-0.69985	-0.321602	24.216	8.84812	10.4102	42.5675	22.4101
1190002A17Rik	chr2	1.01368	-0.370552	56.2406	0.174897	3.82093	12.5585	15.057
1200007C13Rik	chr2	-0.765926	4.64562	-0.0917343	-0.617482	-0.63779	7.03887	1.38191
1500003O03Rik	chr2	-0.131076	-0.440494	0.591799	-0.0878124	-0.357161	1.40841	2.3684
1500011K16Rik	chr2	0.249198	-0.397071	1.91132	0.441467	0.531251	10.2404	8.99323
1500012F01Rik	chr2	1.00376	2.51136	0.0865858	0.833521	1.3044	2.49584	4.16569
1600027N09Rik	chr2	0.0168138	0.241774	3.26308	5.58592	6.5219	6.2275	6.79602
1700014B07Rik	chr2	-0.207891	0.0451795	12.8124	13.0408	23.2537	15.8047	8.37576
1700019L03Rik	chr2	-0.573781	-0.59711	22.3197	-0.149344	-0.194504	23.8458	23.4774
1700020A23Rik	chr2	-0.0175705	-0.224143	3.97501	5.48531	4.59108	3.89617	4.89564
1700020C07Rik	chr2	0.781029	-0.475087	14.238	10.4399	12.6341	6.07229	2.80004
1700020I14Rik	chr2	-0.165994	0.0497598	55.8052	121.204	73.8541	110.3	65.1027
1700026L06Rik	chr2	0.962613	-0.650618	81.2049	0.501094	6.3834	19.1854	8.90366
1700029I15Rik	chr2	-0.267104	-0.23056	0.224982	1.22516	1.041	12.0957	4.37498
1700037H04Rik	chr2	0.964334	0.054532	-0.201246	-0.121937	0.0191024	2.12095	0.250748
1700058C13Rik	chr2	0.00677299	0.0267633	5.99638	6.62746	15.1976	7.2319	4.81929
2010011I20Rik	chr2	-0.701663	-0.782378	1.33698	0.131024	-0.38776	5.19553	3.57099
2010106G01Rik	chr2	-0.627293	-0.873516	7.55095	13.4599	8.78736	30.8106	20.6539
2010317E24Rik	chr2	0.713918	1.58479	0.0310461	0.225974	1.38024	10.4516	10.1449
2210009G21Rik	chr2	-0.678606	-0.843581	1.45172	1.65527	1.66855	2.67018	2.10851
2310001A20Rik	chr2	0.542937	0.048442	19.959	9.4541	5.63833	43.9011	39.2808
2310003C23Rik	chr2	-0.311853	-0.488464	1.41653	5.06007	3.37652	1.32497	1.40508
2310003F16Rik	chr2	-0.39709	-0.491654	-0.972071	-0.523629	-0.560385	-0.821194	-0.855819
2310003L22Rik	chr2	-0.0485377	-0.0306043	8.46427	26.8388	20.9794	49.9935	37.7477
2310021H06Rik	chr2	0.827713	0.829662	2.03619	0.447631	-0.239841	2.53631	0.521332
2310035K24Rik	chr2	-0.341434	-0.507238	1.38129	1.58978	0.358233	-0.22254	-0.711631
2310047K21Rik	chr2	-0.415238	4.15384	7.43173	8.34304	0.0227783	8.26773	7.93773
2410001C21Rik	chr2	-0.431482	-0.412007	3.09794	6.38665	8.13451	5.12909	5.16781
2410042D21Rik	chr2	-0.766145	-0.257597	-0.350308	0.132103	0.375239	2.00368	2.38325
2700007P21Rik	chr2	-0.574221	0.5594	0.0268261	3.14363	1.80271	6.09287	1.75914
2700094K13Rik	chr2	-0.374693	-0.153649	2.69782	1.7377	0.885051	2.75084	4.71818
2810002D19Rik	chr2	-0.376245	-0.515145	3.15317	8.26576	8.48397	21.9406	16.8479
2810408M09Rik	chr2	1.13047	0.65648	20.5794	1.23213	14.9059	65.8478	29.4647
2900010J23Rik	chr2	0.153972	0.0578644	-0.121794	-0.720573	-0.654819	-0.00511726	-0.0280817
2900064A13Rik	chr2	-0.128738	-0.407972	-0.372309	-0.291747	-0.304241	-0.23961	-0.185301
2900097C17Rik	chr2	0.265858	0.0635634	-0.18882	-0.711872	-0.57868	12.609	8.7507
3300002I08Rik	chr2	-0.0382676	0.592266	3.59992	3.34848	1.10944	6.21268	3.65996
4833420G11Rik	chr2	-0.0504243	-0.322911	0.587483	2.38312	1.93331	0.87544	0.198801
4833422F24Rik	chr2	0.0584801	-0.0833357	0.170372	-0.525263	-0.303947	0.243894	0.873827
4921504E06Rik	chr2	0.15689	0.310496	6.24674	0.872931	8.85527	11.5987	9.10026
4930402H24Rik	chr2	-0.251019	-0.593885	20.4619	14.464	15.1634	40.3364	28.6022
4930412O13Rik	chr2	-0.109273	-0.298417	-0.0780696	-0.386844	0.794596	2.08315	3.5953
4930470P17Rik	chr2	4.71063	4.58599	4.63611	8.69229	-0.328458	-0.222538	-0.700173
4930525F21Rik	chr2	-0.121542	-0.0201518	11.7382	11.6409	7.90388	180.705	84.6705
4930526D03Rik	chr2	1.97059	2.02543	1.62579	-0.64147	-0.745378	1.80641	3.37026
4930529I22Rik	chr2	0.0276134	-0.200686	3.91328	2.7455	0.899993	30.2989	20.7761
4930568D16Rik	chr2	0.272751	0.283149	2.59999	2.55114	1.97387	3.98585	-0.534838
4931423N10Rik	chr2	-0.0635194	-0.231347	0.0107452	1.20334	13.9523	65.7327	32.6306
4933425O20Rik	chr2	0.291769	0.182994	-0.834368	-0.965342	-0.982419	-0.773385	-0.97323
4933433C11Rik	chr2	-0.0121184	-0.169134	1.44277	0.751301	0.557822	19.5908	21.106
5430405G05Rik	chr2	-0.466188	0.680481	5.78354	11.4499	6.73114	28.5673	17.8431
5430407P10Rik	chr2	-0.985973	-0.966591	-0.259013	-0.950957	-0.96904	-0.395426	-0.147304
5430417L22Rik	chr2	-0.266444	-0.408404	27.4406	29.1995	25.0377	124.218	58.8702
5730494N06Rik	chr2	0.546219	-0.264048	5.37976	4.12192	3.15439	1.14141	0.0793479
5930434B04Rik	chr2	-0.220593	-0.388038	0.0567468	0.154732	-0.234861	0.899661	0.603399
6330439K17Rik	chr2	12.435	-0.101097	32.6127	14.5557	0.782595	48.6242	35.5026
6530402F18Rik	chr2	5.08362	-0.259804	2.95956	4.82246	17.4146	1.31848	-0.0589752
6820408C15Rik	chr2	0.017828	0.542215	99.8688	8.76021	28.014	26.1137	17.2004
41340	chr2	-0.421948	-0.3922	0.286031	2.48773	3.04772	-0.156783	0.260736
8430427H17Rik	chr2	0.171728	-0.894272	-0.117132	-0.719948	-0.399583	1.11694	0.432238
9030418K01Rik	chr2	-0.0632787	-0.263378	25.6027	7.97902	10.0228	58.3267	27.5842
9430008C03Rik	chr2	-0.138695	0.698994	0.771635	7.47251	11.7186	7.53716	6.58436
9830001H06Rik	chr2	-0.962015	-0.302356	0.270953	-0.807147	-0.660585	-0.819847	-0.384896
A830007P12Rik	chr2	-0.577325	-0.904732	2.61232	3.20139	2.08579	1.66325	0.55258
A930018P22Rik	chr2	-0.284651	-0.471923	0.260036	4.81328	2.66977	2.76076	0.700006
AA467197	chr2	-0.568964	-0.702514	-0.514034	-0.731611	-0.471579	-0.798962	-0.217291
Abca2	chr2	0.769444	0.506426	11.8447	5.20704	6.04634	8.81856	6.98557
Abhd12	chr2	-0.514954	-0.721517	27.6236	10.8023	7.99982	12.2596	17.1427
Abi1	chr2	-0.38394	-0.0181558	9.74608	27.2964	18.5506	11.3314	13.2462
Abl1	chr2	-0.751641	-0.429192	-0.757313	-0.286936	-0.703838	-0.821356	-0.890916
Acbd5	chr2	0.102437	-0.135739	7.95827	21.5094	21.9243	12.3754	8.72356
Acbd7	chr2	0.509665	0.591746	8.03043	-0.172735	3.23007	6.09635	3.12774
Accs	chr2	0.0603057	-0.20574	0.965163	8.87907	6.62143	4.89571	1.91377
Acot8	chr2	-0.181871	-0.501012	3.16688	3.14288	2.69396	5.38615	4.25319
Acp2	chr2	-0.217983	0.0207629	7.76215	2.84868	4.01989	20.2075	10.2979
Acss2	chr2	1.49063	0.158564	9.67201	0.734767	0.111776	2.95955	4.79772
Actr5	chr2	-0.282376	-0.231331	0.372464	2.34009	3.10598	1.53191	-0.0586167
Acvr1	chr2	-0.720534	-0.435751	-0.343855	-0.939522	-0.922066	0.0400605	-0.00391311
Acvr2a	chr2	1.31278	0.421806	23.2795	13.9761	25.2896	84.0419	70.9287
Ada	chr2	-0.437319	-0.639259	-0.320839	1.86744	0.703521	-0.606615	0.455365
Adal	chr2	0.615831	1.53446	1.80366	3.53214	2.43866	6.80067	2.35032
Adam33	chr2	1.04572	1.23763	2.2076	-0.219922	0.44112	4.40826	5.57442
Adamtsl2	chr2	-0.417845	-0.466119	5.56419	7.23099	15.021	19.3323	7.34844
Adrm1	chr2	-0.390003	-0.344708	0.391239	-0.322415	-0.253289	3.17373	3.60393
Agpat2	chr2	-0.317353	-0.496045	36.4195	6.61238	3.47046	14.6949	8.73313
Agps	chr2	-0.281569	-0.462738	-0.735599	-0.418989	-0.493309	-0.470106	-0.50264
Ahcy	chr2	-0.646475	-0.698613	13.049	27.7012	16.468	17.0583	19.3627
Ak1	chr2	-0.801094	-0.838319	-0.688276	-0.996602	-0.968443	-0.940324	-0.970255
Alkbh3	chr2	-0.0939789	-0.648855	-0.386266	0.924841	0.598778	0.669465	0.0268367
Alx4	chr2	0.263531	0.14557	0.976268	1.73266	2.675	4.35131	1.92032
Ambra1	chr2	-0.599799	-0.31907	0.151971	0.241901	0.150716	0.134618	-0.439044
Anapc1	chr2	-0.44589	0.0642232	-0.865857	-0.552662	-0.744811	-0.896837	-0.908462
Anapc2	chr2	-0.477117	-0.620698	-0.0496748	0.427033	-0.140561	-0.593364	-0.563751
Angpt4	chr2	-0.380717	3.57781	11.7091	4.61364	6.7448	23.3126	17.8991
Angptl2	chr2	0.524072	1.97292	16.7776	9.96269	5.32607	14.9422	19.9991
Ankrd16	chr2	-0.0244164	0.0146598	-0.421008	8.83419	8.93395	0.749454	0.102697
Ankrd5	chr2	-0.276243	-0.374729	7.80549	13.415	8.11266	10.8399	2.94118
Apbb1ip	chr2	-0.903322	0.659216	-0.942088	-0.886262	-0.802387	-0.944619	-0.951367
Api5	chr2	0.0599673	0.404447	3.39068	6.08993	4.91996	3.09744	3.11388
Apip	chr2	-0.0136413	-0.00517266	2.85207	0.739768	0.394192	2.48054	0.77447
Aplnr	chr2	0.11617	-0.106462	39.6375	4.8158	3.88689	18.8436	10.45
Aqr	chr2	-0.921243	0.334091	1.53651	6.66467	3.77773	7.59417	6.27285
Arfgap1	chr2	-0.806835	-0.0908059	7.38277	10.1999	6.919	3.40503	1.80136
Arfgap2	chr2	-0.514199	-0.194372	3.55488	7.94102	6.52512	1.69605	1.57852
Arfgef2	chr2	0.0768001	-0.264382	18.2183	21.7029	17.6728	15.4866	13.1567
Arfrp1	chr2	0.00599391	-0.22125	7.33906	13.5563	12.7319	9.57414	4.92488
Arhgap1	chr2	0.297327	0.0450127	1.44597	1.27052	0.435466	4.67093	3.63871
Arhgap21	chr2	-0.427666	-0.379015	-0.663289	-0.918758	-0.893637	-0.856932	-0.864323
Arl5a	chr2	-0.665054	-0.553638	8.40088	10.4659	8.44267	8.77022	5.0008
Arl5b	chr2	-0.264815	-0.270421	6.29706	12.0134	18.4062	9.65225	22.0985
Arl6ip6	chr2	0.331942	0.269665	0.0904738	1.76913	1.30394	3.36561	2.27184
Arpc5l	chr2	1.84466	0.107558	1.81244	9.72618	7.56337	9.5542	5.42812
Arrdc1	chr2	-0.850972	-0.889648	1.12273	0.377814	0.772793	0.111553	-0.275968
Asb6	chr2	-0.453764	-0.475553	0.468201	-0.105574	-0.329181	0.646165	0.540033
Ass1	chr2	-0.438955	-0.958535	-0.817686	-0.939628	-0.800567	-0.900351	-0.80337
Asxl1	chr2	0.000289527	0.436115	1.50398	2.984	2.08513	1.6578	1.26524
Atf2	chr2	0.153799	0.261598	2.39261	7.91968	3.91746	8.86616	5.90709
Atp5c1	chr2	0.513665	-0.190003	2.21688	5.97229	2.57925	3.18466	2.87885
Atp5e	chr2	0.0166847	-0.527597	0.0717478	-0.641183	-0.804309	0.650394	0.717984
Atp5g3	chr2	0.194628	-0.477561	0.329686	0.396601	0.211317	-0.0812897	0.162766
Atp9a	chr2	-0.703659	-0.972358	0.871771	-0.673835	-0.787095	-0.461008	-0.665804
Atpbd4	chr2	-0.259437	0.103857	3.57722	3.06669	1.2389	14.484	5.16671
Atrn	chr2	-0.11015	-0.102142	0.562115	1.69674	0.494608	3.16998	1.64103
Aurka	chr2	-0.265918	0.432382	-0.58856	-0.538327	-0.438047	0.984882	0.182387
Aven	chr2	-0.337949	-0.588931	0.110573	0.472627	1.02641	0.924477	1.52756
B230118H07Rik	chr2	0.0664842	-0.579716	-0.14286	-0.838148	-0.715104	1.8124	0.330673
B230208H17Rik	chr2	0.0560395	-0.166181	-0.863831	-0.875873	-0.874529	-0.801858	-0.83889
B2m	chr2	1.1341	0.569618	2.50417	4.17709	4.49524	2.31992	1.22311
B4galt5	chr2	1.11683	-0.515156	-0.289603	-0.654407	-0.861046	0.876345	0.892182
Bahd1	chr2	-0.464629	-0.368416	8.32197	8.68631	7.48175	9.11052	7.04392
Banf2	chr2	0.703439	0.0860759	8.13518	39.7764	4.98988	9.47245	20.0481
Barhl1	chr2	3.58307	3.14508	-0.844555	-0.682447	-0.741495	-0.611405	-0.839238
Baz2b	chr2	-0.521378	-0.0629453	0.458274	1.49319	0.934512	2.98562	2.18463
Bbox1	chr2	-0.10714	-0.325766	17.5982	4.59652	2.82134	12.0196	6.92476
Bbs5	chr2	-0.0290147	-0.439812	1.80004	0.0938964	-0.836718	6.48229	2.61154
BC005624	chr2	0.0605448	-0.496375	1.16559	0.220829	-0.439483	1.78868	1.26366
BC006779	chr2	-0.212567	0.682434	2.45183	10.2779	20.4988	0.210849	-0.122001
BC020535	chr2	-0.610173	-0.454184	8.73035	2.69626	6.69573	3.82766	0.766945
BC029214	chr2	-0.125033	-0.347823	1.09108	0.653382	0.605314	1.57531	0.491261
BC051628	chr2	-0.1914	-0.399301	7.68264	11.4641	6.14264	1.47005	0.401271
Bcas1	chr2	1.64526	1.29758	0.264511	-0.59393	-0.52145	0.280297	0.310408
Bcl2l1	chr2	-0.756094	-0.690688	-0.510087	-0.917921	-0.904338	-0.637773	-0.783924
Bcl2l11	chr2	-0.57304	-0.278741	324.833	872.01	1024.7	202.033	125.606
Bdnf	chr2	-0.872912	-0.771636	-0.924931	-0.912413	-0.960089	-0.895511	-0.739043
Birc7	chr2	-0.177437	0.0810016	1.02231	2.35409	9.86121	29.1722	10.1689
Blcap	chr2	0.158857	-0.426914	36.5849	9.57329	4.62007	15.9894	13.3978
Blvra	chr2	-0.493647	-0.580358	6.05951	4.73399	5.31379	7.71649	5.10738
Bmf	chr2	-0.719579	0.0161023	4.68406	0.0914431	-0.245348	8.8239	2.32531
Bmi1	chr2	1.90467	0.53517	2.71664	6.52712	4.75815	1.23064	0.0128043
Bmyc	chr2	-0.92498	-0.637698	0.22688	0.334644	0.895684	2.3762	0.497569
Brd3	chr2	-0.330389	0.0221939	0.457511	0.120169	0.0414471	2.95129	1.45385
Btbd3	chr2	-0.693875	-0.139754	21.6496	0.854048	0.811799	64.1576	48.7433
Bub1	chr2	0.032704	0.502684	-0.383047	-0.701609	-0.800645	0.140536	0.176974
Bub1b	chr2	0.830006	2.94777	3.38603	0.911455	-0.68132	4.17404	7.92604
C1qtnf4	chr2	-0.675952	-0.647867	1.45823	1.34217	1.61872	6.9759	4.91793
C330006A16Rik	chr2	0.243418	-0.205448	0.502749	-0.271796	-0.620924	5.53375	1.80595
C8g	chr2	1.65873	1.56489	0.738905	0.247296	-0.711932	4.34913	1.51002
Cables2	chr2	0.155689	-0.182882	1.68754	4.95912	3.91572	1.09148	1.03571
Cacna1b	chr2	0.161384	0.00556755	6.76009	1.2981	6.38422	41.0211	25.9
Cacnb4	chr2	-0.469928	-0.504288	3.84196	0.076909	0.402139	7.27903	5.81271
Camsap1	chr2	-0.408975	-0.251297	0.0800948	0.605954	0.58826	2.90541	3.4623
Caprin1	chr2	-0.305371	-0.0419675	1.32898	1.51878	1.25426	4.59555	4.10128
Cass4	chr2	-0.22661	-0.466587	8.01697	0.139527	0.798386	8.27279	6.87494
Cat	chr2	-0.777683	-0.716146	37.2862	9.64877	5.8792	28.3037	18.3297
Catsper2	chr2	1.50937	0.309769	14.7949	24.41	27.9176	19.6988	15.5914
Cbfa2t2	chr2	0.205435	0.429982	0.267153	0.968743	0.856643	0.595908	0.2794
Ccbl1	chr2	2.08395	0.790312	1.67731	-0.265295	0.0407461	2.22342	2.39224
Ccdc32	chr2	-0.429826	0.241784	4.515	8.43449	6.07831	5.38365	1.58382
Ccndbp1	chr2	-0.325209	-0.255943	1.63199	5.22602	2.58969	3.63559	2.70012
Cd302	chr2	-0.352199	0.336086	0.803672	-0.900098	-0.212393	-0.536679	-0.547096
Cd44	chr2	-0.85374	-0.744704	17.0706	0.685221	3.22641	8.48557	8.23856
Cd59a	chr2	-0.335965	-0.732984	8.37179	0.0952404	0.876649	8.48627	3.32701
Cd82	chr2	-0.365394	-0.231588	19.3482	10.046	9.83171	2.74615	5.06021
Cd93	chr2	-0.986496	-0.0832384	0.733918	-0.899325	-0.632428	-0.563656	-0.674746
Cdan1	chr2	-0.0329183	-0.0240143	11.9602	54.8287	48.7633	42.7962	23.0695
Cdc123	chr2	-0.520969	-0.0894513	3.3888	8.26524	8.53336	35.4455	30.993
Cdc25b	chr2	3.34001	2.60306	20.6266	40.738	26.8688	17.7492	28.5611
Cdca7	chr2	1.88927	6.27983	1.04617	1.20175	0.0980616	2.17654	2.486
Cdh26	chr2	0.400047	0.0563303	2.17873	2.97564	0.403556	5.49727	3.40116
Cdk5rap1	chr2	0.292272	-0.17467	7.50223	9.49332	6.07813	4.04742	6.58636
Cdk9	chr2	-0.0122358	-0.358255	2.35693	3.34045	3.90739	6.69429	4.78996
Cds2	chr2	-0.802725	-0.723814	4.28738	3.50672	2.86921	2.88424	1.54762
Cebpb	chr2	0.139206	1.43593	0.146279	-0.975666	-0.943329	-0.445112	-0.658983
Cel	chr2	-0.114174	-0.189051	1.57377	0.459748	2.45563	-0.573737	-0.586597
Cenpb	chr2	-0.96089	-0.595324	1.54695	-0.751338	-0.854873	1.23763	0.0438723
Cep110	chr2	1.61227	0.280566	0.843957	7.13962	4.89562	5.53304	2.91363
Cep152	chr2	0.579078	1.26459	1.95361	28.8351	18.6304	5.02928	2.62717
Cep250	chr2	-0.08005	-0.333907	-0.909288	-0.780525	-0.949199	0.243991	-0.678249
Cercam	chr2	1.51223	-0.784811	6.8546	11.2704	11.2077	40.5373	10.3024
Chac1	chr2	0.711933	9.1308	0.445425	-0.870071	-0.910708	-0.951563	-0.353895
Chchd5	chr2	0.450727	0.13012	6.34372	3.15665	2.13058	12.5367	10.6627
Chd6	chr2	0.544502	1.19839	11.687	70.646	61.5459	58.3522	34.4038
Chmp4b	chr2	0.183549	-0.0767732	3.42396	7.2248	6.11415	1.09132	0.754298
Chn1	chr2	-0.615878	-0.151476	2.17868	0.450996	4.2516	0.706197	2.56187
Chrm4	chr2	-0.109329	-0.236808	-0.29284	1.42128	1.29274	-0.486875	-0.693229
Chrna1	chr2	-0.782796	-0.799923	0.644992	-0.074786	1.98326	-0.107744	-0.713476
Chst1	chr2	5.68415	3.31903	2.21775	-0.0434704	-0.0563803	10.9086	4.64865
Chst14	chr2	-0.881658	0.453153	0.105633	-0.469556	-0.641524	0.565637	-0.00845613
Ciao1	chr2	-0.368861	-0.36274	6.13521	13.6585	8.75141	2.69703	2.87992
Ciz1	chr2	0.30031	0.210494	1.53041	0.841511	0.676559	7.80466	4.74085
Ckap2l	chr2	-0.87632	-0.73764	2.88805	2.54918	2.76063	23.842	40.0402
Ckap5	chr2	-0.225874	0.603065	-0.757389	-0.713537	-0.839633	-0.651489	-0.674238
Ckmt1	chr2	0.22485	0.152486	2.54914	-0.875486	-0.855392	15.9272	16.1896
Clic3	chr2	-0.981847	-0.982843	14.6594	-0.805064	-0.939105	0.202003	0.419519
Clp1	chr2	0.033393	0.101865	43.4479	180.227	101.622	33.7757	58.6416
Cobll1	chr2	0.0886919	-0.637189	0.740123	-0.942843	-0.872136	-0.465089	-0.527619
Col20a1	chr2	0.242695	0.739942	3.56153	10.6624	11.942	22.541	17.4687
Col5a1	chr2	-0.572768	0.109866	-0.952983	-0.980812	-0.937838	-0.936846	-0.952225
Commd3	chr2	-0.628398	-0.630707	-0.558679	-0.777068	-0.75553	-0.134714	-0.24251
Commd7	chr2	-0.291635	-0.623049	-0.577336	-0.531542	-0.544543	-0.243638	-0.595237
Commd9	chr2	0.0286427	-0.545703	17.2117	4.6091	4.38318	22.5872	16.7218
Cops2	chr2	-0.379102	0.476905	-0.192152	0.882814	0.481342	0.834278	1.56558
Coq4	chr2	1.71192	-0.478915	5.36416	0.223329	-0.0756331	7.78659	5.4836
Cox4i2	chr2	4.63671	4.60524	-0.129505	-0.96077	-0.802656	-0.527303	-0.821103
Cplx2	chr2	-0.660505	-0.707818	-0.735764	-0.824032	-0.883024	-0.937379	-0.895704
Cpne1	chr2	-0.949353	-0.941079	1.32672	6.53957	3.58302	1.54454	1.5903
Cpxm1	chr2	-0.90234	-0.756618	1.58499	0.506855	0.275625	2.59493	2.32373
Crat	chr2	-0.1565	-0.312255	79.5008	36.0962	22.4397	43.1174	34.3539
Creb3l1	chr2	-0.651857	-0.925902	-0.455836	-0.989633	-0.989684	-0.855466	-0.878691
Crls1	chr2	1.18252	0.258066	-0.15259	0.485551	0.141698	4.5139	2.65759
Crnkl1	chr2	1.22925	-0.110262	38.0868	74.5331	54.9815	41.7582	40.6758
Cry2	chr2	0.110198	0.152236	13.7033	4.82544	2.42489	10.8968	11.4705
Cse1l	chr2	0.0402426	0.0786924	7.57256	14.6207	12.1904	7.75113	6.2264
Csnk2a1	chr2	0.0388864	0.214717	-0.11491	0.0750513	0.327947	1.13512	0.86238
Csrp2bp	chr2	0.653265	0.00487914	-0.406088	-0.110216	-0.272721	-0.1701	-0.598825
Cst10	chr2	0.0523594	-0.221804	0.224525	-0.0706424	-0.543694	2.19121	-0.0876087
Cst13	chr2	-0.276963	-0.176934	3.61426	7.58672	10.4372	12.0983	-0.314781
Cst3	chr2	0.08231	-0.120469	1.75691	-0.681074	-0.698906	0.752776	0.718348
Cst8	chr2	0.105634	0.0867304	261.122	-0.0690956	3.40742	10.8926	17.2196
Cstad	chr2	-0.494567	0.573948	0.426714	6.4612	17.5162	5.76814	0.013241
Cstf1	chr2	-0.075693	0.00528941	-0.408805	-0.232063	-0.44192	-0.316565	-0.669824
Cstf3	chr2	-0.444393	-0.4208	0.690795	0.606173	0.864262	-0.261795	-0.338274
Ctdspl2	chr2	-0.138944	0.243445	16.7605	94.0826	71.1486	45.9977	28.3301
Ctnnbl1	chr2	1.77696	2.15753	0.148516	2.9037	1.79459	-0.412299	-0.181318
Ctnnd1	chr2	-0.897479	-0.859386	-0.877602	-0.998356	-0.998596	-0.619902	-0.528089
Ctsa	chr2	-0.121307	-0.576654	0.545261	0.167657	-0.304017	-0.245319	-0.632332
Ctsz	chr2	-0.608671	-0.681181	8.98336	-0.260363	-0.179266	0.6552	0.469318
Cubn	chr2	-0.924687	-0.463706	-0.771467	-0.783461	-0.0117586	0.79665	0.82025
Cytip	chr2	-0.947165	-0.990067	10.8776	52.7018	67.0711	-0.669909	-0.811273
D2Ertd750e	chr2	-0.493093	1.02383	-0.575729	-0.127837	-0.504067	0.981745	1.31233
D2Wsu81e	chr2	0.119308	0.307963	-0.799336	-0.460291	-0.607422	0.33963	0.319358
D430041D05Rik	chr2	-0.37978	-0.30987	4.70334	-0.644219	1.95429	4.65789	0.132825
D730039F16Rik	chr2	0.423789	-0.00811087	6.16321	-0.83697	-0.747728	0.569603	0.371466
Dab2ip	chr2	-0.864579	-0.561294	-0.597997	-0.967019	-0.938189	0.202847	-0.197952
Dbndd2	chr2	-0.610832	-0.663464	-0.896767	-0.962636	-0.94592	-0.829122	-0.810863
Dclre1c	chr2	-0.113338	0.0240597	5.81063	14.214	18.158	13.0428	9.71369
Ddb2	chr2	3.09612	0.723129	10.7352	81.9418	91.1588	88.5927	61.4816
Ddrgk1	chr2	-0.326045	-0.374224	20.1447	28.9866	23.1167	35.2397	20.3965
Ddx27	chr2	0.421841	0.442622	0.204704	1.26981	1.08808	5.46538	6.52084
Ddx31	chr2	0.311391	0.932655	0.50725	1.78902	0.751134	5.42342	5.08596
Defb29	chr2	-0.279978	-0.458037	0.0437375	3.2455	0.912005	16.5718	9.47749
Dennd1a	chr2	0.640217	0.185973	27.5865	45.2607	40.3615	57.4483	42.3459
Depdc7	chr2	1.34113	0.418608	13.2001	0.670266	2.85084	2.9577	33.0274
Dgkz	chr2	-0.0327686	-0.465946	1.91015	9.2333	12.2944	-0.0601527	-0.244133
Dhx35	chr2	0.031148	-0.313897	-0.347254	2.88702	1.50604	-0.0764569	-0.614924
Dido1	chr2	-0.223972	0.0947708	0.843021	1.79247	1.22702	1.91441	1.18949
Disp2	chr2	-0.302841	-0.184014	9.51608	8.72844	16.1796	11.9965	10.2603
Dlgap4	chr2	-0.786451	-0.652819	-0.444305	-0.277604	-0.583114	-0.337068	-0.377654
Dll4	chr2	-0.247547	-0.545053	22.5066	12.7448	8.24705	4.30038	1.70209
Dlx2	chr2	-0.456626	0.496072	0.196444	0.166041	3.02646	0.0438052	-0.0374966
Dnajc1	chr2	-0.478032	-0.278197	-0.2072	0.211969	0.645705	0.637091	0.0594543
Dnajc10	chr2	-0.198189	-0.0874097	0.444444	1.5394	0.560061	0.0284212	-0.303827
Dnajc17	chr2	2.46277	-0.094932	16.9332	19.7625	11.8677	9.80675	7.35807
Dnajc5	chr2	-0.565458	-0.649714	-0.2108	1.045	1.24163	-0.00490662	-0.177216
Dnm1	chr2	3.3336	6.49816	-0.423114	-0.0133466	0.447264	2.64538	0.766383
Dnmt3b	chr2	1.84801	0.0518748	1.45077	16.4406	14.9887	3.61255	1.68474
Dnttip1	chr2	-0.0695014	-0.0340065	2.01677	6.64885	6.15018	2.30828	0.974174
Dolk	chr2	-0.00946922	-0.690029	2.35197	1.36855	1.25166	1.65377	0.444752
Dolpp1	chr2	0.106949	-0.752829	0.431979	-0.380412	0.555827	0.0220862	-0.355311
Dpm1	chr2	-0.383697	1.30761	-0.696202	-0.189058	-0.190051	-0.827185	-0.744035
Dpm2	chr2	-0.187271	-0.408609	1.49921	1.47849	1.52191	2.90498	1.19018
Dpp7	chr2	3.48443	-0.565398	-0.0369475	-0.54879	-0.546289	0.742848	-0.378373
Dsn1	chr2	0.610701	1.32853	6.39356	39.2862	47.1576	12.993	23.8792
Dstn	chr2	-0.941488	-0.757179	3.19112	-0.89197	-0.888967	0.691992	1.04542
Dtd1	chr2	-0.37756	-0.780173	-0.380687	-0.258482	-0.537336	1.64975	0.978352
Dtwd1	chr2	0.187133	3.5041	7.31547	19.3753	12.8593	6.12275	3.8513
Duox1	chr2	1.10882	1.01781	5.73053	11.9214	20.9932	43.1665	53.1249
Duoxa1	chr2	-0.345756	-0.3465	4.81647	3.12183	6.61562	154.831	174.156
Dusp19	chr2	-0.116102	-0.174673	29.4805	57.2912	38.3609	66.5525	40.8083
Dusp2	chr2	7.9258	-0.0746411	33.4714	97.564	91.6781	29.457	25.189
Dut	chr2	0.0364319	0.36003	0.802611	2.3248	1.3504	14.4399	9.05231
Dync1i2	chr2	-0.744098	-0.561707	-0.462015	-0.107038	-0.354013	-0.217004	-0.358413
Dynlrb1	chr2	-0.264678	-0.3834	-0.209474	-0.876338	-0.882248	1.32611	0.997392
E030042O20Rik	chr2	-0.483576	-0.681096	3.36555	1.69904	10.8258	31.2471	16.773
E2f1	chr2	-0.0841899	-0.61005	-0.362362	-0.352024	-0.638878	1.94655	2.73093
Ebf4	chr2	-0.381099	0.49503	-0.0302134	-0.548962	0.291956	2.67936	0.283313
Echdc3	chr2	0.575293	-0.242713	5.21815	1.03919	0.95257	8.98139	2.8402
Edem2	chr2	-0.349644	-0.658899	19.2538	7.49445	3.7543	19.9613	8.34784
Edf1	chr2	-0.437377	-0.402142	-0.505652	-0.783683	-0.81164	-0.263873	-0.264151
Egfl7	chr2	-0.990152	-0.93885	-0.00567235	-0.835487	-0.869755	-0.513509	-0.615242
Ehd4	chr2	-0.369165	-0.720524	4.30483	-0.490804	-0.685545	0.690682	3.01414
Ehf	chr2	-0.316246	-0.423519	30.0701	-0.159382	0.656418	202.405	213.562
Ehmt1	chr2	-0.302181	0.195469	3.48917	5.24798	4.41404	1.59863	0.352002
Eid1	chr2	-0.806908	-0.344731	4.72509	8.08997	4.87142	11.3342	6.3931
Eif2ak4	chr2	-0.345029	0.481725	-0.390791	-0.377829	-0.463478	-0.715627	-0.704197
Eif2s2	chr2	0.267349	1.16224	-0.00116841	0.105298	0.0059358	2.15094	3.18496
Eif6	chr2	-0.355739	-0.348626	0.274809	0.0694013	-0.248039	0.352326	1.72023
Elmo2	chr2	-0.748266	-0.702352	33.9801	16.0391	16.7057	12.0911	7.44636
Elp4	chr2	0.758029	0.24788	5.62022	1.28969	1.02688	14.192	10.0794
Emilin3	chr2	0.828454	0.861059	26.9164	42.0716	59.9514	7.4416	12.9166
Eng	chr2	-0.297305	-0.947419	1.98147	0.347352	0.623955	-0.0435806	-0.480439
Entpd2	chr2	-0.199728	-0.676525	5.62426	1.20006	2.93378	6.94143	9.9573
Entpd6	chr2	1.61109	0.296911	41.3558	38.0365	17.2072	17.7948	12.2346
Epb4.1l1	chr2	-0.203881	-0.386419	107.305	17.7051	19.9391	231.802	132.681
Ergic3	chr2	-0.11952	-0.195648	0.0868211	-0.423989	-0.696387	0.926784	0.280644
Ermn	chr2	-0.226757	-0.682138	-0.253829	-0.870552	-0.295191	3.0255	1.19357
Esf1	chr2	-0.107048	1.68264	-0.158941	0.754457	0.784902	2.15809	1.82627
Exosc2	chr2	0.088048	-0.147528	-0.996459	-0.994969	-0.996049	-0.989515	-0.990717
Ext2	chr2	0.439103	0.681999	23.8213	31.2336	21.2063	20.9223	11.197
Fahd2a	chr2	-0.0264702	-0.618817	5.64867	3.65691	2.79215	12.5334	7.97245
Fam102a	chr2	0.372065	-0.772741	0.332359	6.764	5.90634	1.27627	1.77905
Fam110a	chr2	-0.575426	-0.561923	3.52581	-0.964876	-0.974871	-0.30536	-0.170243
Fam129b	chr2	-0.906529	-0.248526	0.229044	-0.984759	-0.959252	-0.473045	-0.334209
Fam163b	chr2	-0.321495	-0.453024	4.58105	4.55989	1.67516	2.82734	0.296808
Fam171a1	chr2	-0.360011	-0.670494	-0.271676	-0.737312	-0.911631	1.27502	0.0405557
Fam171b	chr2	-0.0895534	-0.25947	0.0392042	-0.174994	1.77463	0.309986	-0.112536
Fastkd1	chr2	1.23788	0.119745	15.8552	30.6068	15.7853	27.7302	22.4538
Fastkd5	chr2	-0.028788	-0.187998	0.945703	2.50128	1.27757	2.86782	1.41003
Fbln7	chr2	2.39968	-0.709296	0.920541	3.29701	12.7535	11.9672	11.5345
Fbn1	chr2	-0.952134	-0.83924	-0.889053	-0.954708	-0.949929	-0.656743	-0.889242
Fbxo18	chr2	-0.45643	-0.305965	1.00572	5.25008	4.03795	0.268745	-0.254939
Fbxo3	chr2	-0.754802	-0.44005	8.13208	12.0771	9.69393	10.8096	10.5374
Fbxw2	chr2	0.259253	-0.253431	4.01084	15.2284	14.0249	14.8728	12.2146
Fbxw5	chr2	-0.114476	-0.312302	-0.730306	-0.770634	-0.744866	0.236488	0.0279721
Fcnb	chr2	-0.00358047	0.0464716	13.4999	11.1113	28.8687	24.5009	3.63816
Fer1l4	chr2	-0.765914	-0.824894	2.80964	6.80537	0.0803543	4.08338	6.5409
Fgf7	chr2	-0.885508	2.25344	-0.974357	-0.971077	-0.955551	-0.967324	-0.993723
Fjx1	chr2	-0.957487	-0.249873	-0.719253	-0.556626	-0.480251	4.97717	3.00474
Fkbp1a	chr2	-0.411577	-0.48387	0.410981	-0.1328	-0.307776	0.304496	-0.0690628
Fkbp7	chr2	-0.817063	0.562956	-0.435688	-0.781645	-0.646327	-0.359706	-0.530619
Fmnl2	chr2	0.184394	0.146507	11.9062	5.59637	12.7456	15.1086	21.2844
Fnbp1	chr2	-0.119159	0.0311412	8.25126	22.8692	26.9674	33.6388	15.0665
Fnbp4	chr2	0.192614	2.29213	6.24475	48.7482	43.5894	36.1976	23.0796
Fpgs	chr2	0.393056	0.0221154	-0.117804	0.00443688	0.686494	-0.759063	-0.785537
Frmd4a	chr2	-0.285839	0.261512	1.64397	0.436715	1.62064	4.94137	1.90763
Fubp3	chr2	0.0418626	0.416919	14.7213	34.2823	32.7891	93.405	73.8314
Fut7	chr2	-0.315591	-0.377714	0.998311	0.00995225	0.0377254	4.31101	1.55757
Gabpb1	chr2	-0.62718	0.0406092	0.787201	0.962128	1.54495	0.393403	0.321556
Galk2	chr2	-0.498673	-0.606334	1.86745	0.560061	0.0526698	0.492468	0.220306
Gapvd1	chr2	0.0378286	0.0855383	3.55885	5.03533	3.84432	3.81605	3.24319
Garnl3	chr2	-0.689707	-0.667982	-0.733687	-0.92637	-0.946023	0.347853	-0.0767603
Gata3	chr2	-0.286928	-0.363284	-0.227091	1.21028	2.65843	-0.729796	0.777806
Gata5	chr2	-0.452954	-0.499201	0.243446	-0.0178837	-0.485191	3.24077	3.75336
Gbgt1	chr2	1.80328	2.15853	6.21029	6.97255	8.18417	3.68336	6.00271
Gchfr	chr2	22.7896	0.500326	1.51734	0.228611	-0.88889	1.57281	2.04442
Gdap1l1	chr2	1.69694	1.21472	2.34937	3.80545	3.01631	5.46117	3.31572
Gdf5	chr2	0.0329271	-0.373788	12.1697	-0.299957	3.33421	3.52573	4.30524
Gfra4	chr2	-0.375707	-0.575098	1.78919	2.75258	4.61249	-0.724919	-0.846064
Ggt7	chr2	-0.791173	-0.00239864	-0.740598	-0.779014	-0.670023	0.901172	1.45575
Ghrh	chr2	0.616276	-0.115721	0.727206	0.0121659	0.171416	5.89712	3.89351
Gins1	chr2	0.95957	-0.25454	-0.635227	-0.14633	0.051579	-0.128819	0.302323
Gle1	chr2	-0.0324266	0.0557965	3.03071	6.95712	8.11184	8.81508	6.45117
Glt6d1	chr2	0.441172	0.0233157	2.37639	9.85002	15.45	11.69	8.87741
Gm561	chr2	0.0909621	-0.0263511	-0.0606396	0.975835	0.565841	0.68897	0.69546
Gmeb2	chr2	0.300733	0.699928	15.7329	17.1088	7.64914	2.13919	2.63085
Gnas	chr2	-0.0562087	-0.21341	-0.600247	-0.730779	-0.814363	-0.60083	-0.62664
Golga1	chr2	0.362102	-0.350949	-0.413644	0.92346	1.12553	1.52529	-0.0349539
Golga2	chr2	-0.421641	-0.575672	1.76117	1.06688	0.375078	0.779949	1.3494
Gorasp2	chr2	-0.714988	0.203972	17.6454	2.32114	1.48298	7.54016	5.71987
Gpd2	chr2	-0.270387	-0.155987	2.50447	0.591488	0.847418	6.97885	7.10709
Gpr107	chr2	-0.362029	-0.0521357	1.2704	0.842918	1.28853	0.310113	0.109146
Gpr155	chr2	0.323352	0.197897	100.701	15.1499	28.8042	172.972	126.765
Gpsm1	chr2	-0.241226	-0.17744	15.0175	97.8289	145.997	15.8204	17.92
Grin1	chr2	-0.101455	-0.187298	11.7703	0.53665	4.50316	16.1687	2.78436
Gsn	chr2	-0.663694	-0.552821	0.544326	-0.927848	-0.925857	1.61385	0.373799
Gss	chr2	-0.35914	-0.680025	11.1086	3.34582	2.68645	23.5384	38.9077
Gtdc1	chr2	-0.432915	0.189761	-0.104248	1.57292	1.66081	-0.124437	-0.272032
Gtf3c4	chr2	-0.462941	-0.387485	8.85044	15.7381	10.521	32.839	21.254
Gtf3c5	chr2	0.622353	-0.342422	0.667743	0.413164	0.41328	1.08069	0.784653
Gtpbp5	chr2	0.190137	-0.291873	-0.410096	-0.072592	-0.363531	-0.39603	-0.673164
Gtsf1l	chr2	-0.0196008	0.0614168	9.70997	22.2167	1.05912	45.053	26.8371
Gyltl1b	chr2	-0.830119	-0.847221	-0.23424	-0.858175	-0.20519	0.0367494	0.365385
Gzf1	chr2	1.0011	3.23709	17.7772	13.7833	10.3891	8.16688	1.11893
H13	chr2	-0.192595	-0.603328	-0.146374	-0.551987	-0.632189	-0.574499	-0.786048
Hat1	chr2	0.557872	0.0909961	12.9331	49.0321	46.2853	26.1895	29.6957
Hc	chr2	22.5907	-0.324661	1926.87	3.06533	8.9495	5.58764	3.20778
Hdc	chr2	-0.457905	0.131963	2419.27	17.9987	22.4941	48.3123	25.3356
Hipk3	chr2	-0.531344	-0.375263	2.58797	3.28097	2.31929	4.52847	4.30009
Hoxd8	chr2	18.0866	0.210566	2.38114	1.62946	4.19409	9.23249	6.61693
Hrh3	chr2	0.0943156	0.389178	3.90461	27.0117	10.3677	-0.054019	2.10705
Hsd17b12	chr2	-0.122049	-0.163826	9.09546	4.38306	3.26758	5.68684	9.36463
Hspa12b	chr2	-0.101809	-0.717933	3.28665	-0.363194	0.432122	33.128	20.3881
Hspa14	chr2	0.169809	0.28361	-0.542162	0.472249	0.186887	-0.042114	-0.152498
Hspa5	chr2	1.62647	0.053597	0.14086	-0.355304	-0.0858812	-0.222713	-0.0125122
Id1	chr2	-0.982366	-0.965416	-0.742158	-0.994931	-0.953239	-0.266659	-0.658275
Idh3b	chr2	0.369743	-0.117587	5.34372	5.33647	5.06746	7.6672	6.47741
Ier5l	chr2	-0.545371	-0.0931371	0.0102144	-0.920814	-0.96117	-0.91588	-0.84633
Ifih1	chr2	-0.923951	0.0996671	1.8851	1.93357	2.26927	2.05263	0.438391
Ift52	chr2	-0.147471	-0.2514	0.676481	0.628471	0.199347	0.755533	0.245188
Il15ra	chr2	1.42289	0.0658598	2.25339	0.639578	2.21225	4.7992	1.5803
Il1rn	chr2	-0.59449	-0.553854	62.1043	5.12666	22.4502	56.0378	197.429
Ino80	chr2	-0.877369	0.145004	3.34698	4.57443	5.33974	6.93104	4.4716
Inpp5e	chr2	-0.25092	0.0713512	2.88887	5.2687	4.67996	20.5719	20.2915
Itch	chr2	-0.644607	-0.588792	-0.632644	-0.0198653	-0.0347715	-0.336874	-0.543798
Itga6	chr2	-0.704884	-0.971699	0.198758	-0.0215656	0.104168	3.79178	4.244
Itgav	chr2	-0.674221	-0.507794	1.90036	1.93548	2.38988	7.72135	8.99339
Itih2	chr2	-0.69643	-0.0869539	14.7333	2.56383	3.72449	27.153	9.61076
Itpa	chr2	-0.409281	-0.992632	-0.780265	-0.699455	-0.674133	-0.79189	-0.823423
Itpka	chr2	4.29413	-0.0134686	16.6821	-0.111954	4.10847	0.450887	-0.490803
Ivd	chr2	-0.0555044	-0.512008	5.88429	1.28571	0.418919	3.26246	1.1366
Jph2	chr2	-0.483173	-0.587903	13.3308	7.67475	6.11899	9.21703	8.44559
Kbtbd4	chr2	-0.261017	-0.21973	0.184299	0.920466	0.0291288	0.697016	0.933294
Kcna4	chr2	1.51206	0.713613	0.00278226	-0.068446	-0.329425	1.52456	1.33099
Kcnip3	chr2	-0.568095	1.28953	0.280989	1.0122	0.781527	4.1286	4.58375
Kcnj3	chr2	0.0659337	0.0395339	12.8559	5.49584	4.40472	6.2572	4.15899
Kcnk15	chr2	-0.364998	-0.392983	1.83671	-0.673427	4.99917	3.20385	2.11804
Kcnt1	chr2	-0.178566	-0.524372	4.17517	5.13488	6.75506	7.14621	5.71471
Kif16b	chr2	0.248469	-0.0382384	1.29683	1.47797	0.719983	3.18643	1.91683
Kif18a	chr2	-0.024212	1.04309	0.00642376	1.67559	0.798258	-0.159062	-0.297638
Kif3b	chr2	-0.482118	-0.406655	9.22816	10.0309	10.8519	18.9793	10.723
Kin	chr2	-0.516589	-0.467057	0.227864	2.57189	5.97387	10.6739	9.53457
Lama5	chr2	-0.697302	-0.976477	-0.958043	-0.991883	-0.985822	-0.889288	-0.908808
Lamc3	chr2	-0.730083	-0.617121	3.80405	3.19718	4.47551	0.254417	1.72282
Lass6	chr2	0.0761846	0.903731	23.9845	13.44	26.6285	86.1976	95.7936
Lbp	chr2	-0.446474	2.42052	345.074	2.82311	0.244783	144.557	65.9465
Lcmt2	chr2	-0.790049	-0.667948	3.06367	2.2772	1.91296	5.58277	1.57875
Lcn12	chr2	-0.124939	-0.44286	-0.550515	-0.538538	0.986567	2.54818	1.51655
Lcn2	chr2	1.09477	19.4931	24.4978	-0.924788	-0.983524	-0.957963	-0.938168
Ldlrad3	chr2	0.445061	0.179396	0.866767	-0.914387	-0.931943	6.1974	5.55636
Lhx6	chr2	-0.352413	-0.467793	-0.268042	-0.80509	0.37763	0.786027	0.823922
Lime1	chr2	0.126843	0.111981	-0.27722	3.64058	4.27043	-0.438443	-0.598572
Lin7c	chr2	-0.59937	-0.491177	4.08306	6.39833	5.66737	35.0995	32.2722
Lmo2	chr2	1.3663	-0.970672	2.00504	-0.510876	0.896508	0.423362	-0.141385
Lmx1b	chr2	3.61406	3.88399	0.196204	-0.0804239	-0.206644	0.549324	-0.244932
Lnp	chr2	-0.45082	0.142474	3.08662	10.5109	11.8566	11.7683	9.16613
Loxl2	chr2	-0.967194	-0.927658	-0.905756	-0.95706	-0.973708	-0.861731	-0.926912
Lpin3	chr2	2.42059	-0.460661	-0.52306	-0.979884	-0.967765	0.797215	-0.569235
Lrrc26	chr2	0.00149412	-0.198903	198.745	13.3592	18.5818	256.643	155.145
Lrrc57	chr2	0.308311	-0.0638734	-0.127458	-0.402136	-0.21711	1.87561	0.833276
Lrrc8a	chr2	-0.380545	-0.397752	-0.314801	-0.610099	-0.69745	0.331425	0.205391
Lrsam1	chr2	1.17373	0.688267	0.455556	0.577461	-0.799352	1.50816	-0.0134133
Lsm14b	chr2	-0.473857	-0.420473	2.25224	3.37535	1.62846	11.3375	7.91265
Ltk	chr2	-0.664816	-0.695528	5.1534	1.85692	7.61409	4.65439	3.18705
Lypd6	chr2	-0.361187	-0.31474	7.30639	2.46755	4.74606	28.4353	17.4675
Macrod2	chr2	0.0652733	-0.0223617	9.67114	1.82654	6.42033	23.6527	15.0883
Madd	chr2	0.328398	0.180716	-0.679054	0.930461	0.350621	-0.063959	-0.306012
Mamdc4	chr2	1.4635	1.70468	8.06383	2.42206	2.59143	15.7389	13.1338
Man1b1	chr2	0.083194	-0.429798	-0.602036	-0.940473	-0.837617	-0.380138	-0.748579
Manbal	chr2	-0.485646	-0.431308	-0.769639	-0.789431	-0.663088	-0.368296	-0.70808
Map1lc3a	chr2	-0.714018	-0.571793	65.5967	10.3728	5.82931	66.4044	40.674
Mapk8ip1	chr2	-0.881534	-0.24649	-0.0833665	-0.718802	-0.718427	0.290801	-0.254642
Mapkap1	chr2	-0.620974	-0.445206	7.61123	12.8243	6.54991	19.0175	18.4115
Mapkbp1	chr2	0.0266906	0.128226	96.0948	25.1481	22.4775	123.55	263.848
Mapre1	chr2	-0.58532	-0.573033	3.68483	5.78265	5.99706	4.97915	4.89241
Mastl	chr2	-0.357492	0.525952	0.134206	0.855047	0.833338	8.3576	7.05156
Matn4	chr2	-0.85599	-0.794064	114.777	-0.755178	1.27793	0.232038	-0.533172
Mbd5	chr2	-0.505319	-0.00101929	0.3288	0.317873	0.319294	2.42245	0.798027
Mcm10	chr2	0.232035	0.380637	-0.407432	-0.365298	-0.486701	-0.188203	-0.101597
Mcm8	chr2	0.73491	0.544691	8.80824	21.9471	16.0194	19.2916	17.9641
Mcts2	chr2	-0.904176	-0.635337	0.166595	-0.371881	0.221028	2.23249	1.06898
Mdk	chr2	-0.848329	-0.897704	-0.0775584	-0.217352	-0.242935	2.72015	0.606135
Med19	chr2	-0.455162	-0.275991	1.25211	0.205742	-0.309616	2.64274	3.74394
Med22	chr2	0.355284	-0.0880352	0.976102	-0.231932	-0.748978	1.61214	0.968272
Med27	chr2	-0.391721	-0.450081	0.379962	-0.0434973	-0.888725	0.117905	0.31859
Meis2	chr2	-0.524516	-0.736875	-0.817611	-0.85848	-0.855476	0.167948	0.85632
Mett5d1	chr2	-0.469851	-0.235102	0.275883	0.551018	0.368377	1.17281	0.57559
Mettl11a	chr2	-0.0684193	0.214505	-0.656887	-0.682896	-0.574542	3.75047	2.05906
Mettl5	chr2	0.606383	0.365313	2.71573	6.87838	4.90171	6.01203	5.83367
Mettl8	chr2	0.551979	-0.00198421	46.4657	144.635	95.9468	221.169	122.733
Mfap1a	chr2	0.799113	-0.577575	18.0065	28.5073	33.2536	21.5983	16.0047
Mga	chr2	0.68421	0.335448	4.2447	4.56558	5.14301	8.88989	7.84235
Mkks	chr2	0.261016	0.245206	1.65638	3.04272	2.84422	6.4004	6.51004
Mllt10	chr2	0.114331	0.0638772	5.21494	32.2736	27.7605	15.0348	12.6663
Mmp24	chr2	-0.313176	-0.343632	4.1848	5.94657	10.9958	30.6237	23.7071
Mocs3	chr2	-0.807624	-0.379139	-0.304255	-0.552951	-0.512779	-0.6704	-0.629121
Morn5	chr2	1.70348	-0.346145	33.1922	1.94553	11.7185	40.8027	11.5632
Mrps2	chr2	0.623055	-0.0627253	1.6737	3.18219	1.42597	7.489	6.79138
Mrps26	chr2	-0.139703	-0.186328	-0.381978	1.77085	1.81882	0.0348042	-0.112729
Mrps5	chr2	0.302793	0.291623	2.85182	3.12302	1.15077	16.4308	8.72837
Mrrf	chr2	1.00328	-0.236761	91.5734	183.254	94.2998	96.7538	60.851
Msrb2	chr2	-0.988935	-0.97634	0.165044	-0.114875	-0.413222	-0.37472	-0.650702
Mtap1a	chr2	-0.000692875	0.77557	11.1853	4.73076	9.79138	38.6203	25.3241
Mtch2	chr2	-0.243827	0.104267	-0.240937	-0.207843	-0.324512	-0.379063	-0.364554
Mtx2	chr2	0.587285	0.129106	-0.331396	-0.419621	-0.637902	0.910762	0.483699
Mybl2	chr2	-0.220318	-0.45135	-0.622353	-0.781314	-0.813494	-0.47527	-0.418838
Myef2	chr2	0.579234	0.114454	0.735451	0.911591	2.12335	4.8742	3.94476
Myl9	chr2	-0.999566	-0.915648	-0.983445	-0.999597	-0.999182	-0.977885	-0.995726
Mylk2	chr2	1.45837	1.63382	1.51231	-0.239828	2.64251	2.2578	0.0796557
Myo3a	chr2	-0.650046	-0.724295	-0.48325	-0.708352	-0.524384	30.5141	6.85028
Myo3b	chr2	1.48291	1.26343	-0.33334	-0.49005	-0.537363	-0.770452	-0.539046
Nacc2	chr2	-0.0906132	-0.651493	-0.310735	-0.685643	-0.688588	0.517516	-0.104889
Nanp	chr2	-0.556599	0.24808	5.80419	23.5935	14.6132	10.4636	3.5538
Napb	chr2	1.73313	1.50198	1.85714	1.22918	1.80604	8.77564	6.53535
Nat10	chr2	-0.0995192	0.410087	-0.521394	0.0183594	-0.150184	0.212323	0.224376
Ncaph	chr2	0.00227992	0.247182	-0.320401	-0.454526	-0.267062	-0.69609	-0.279089
Nckap1	chr2	-0.246225	0.17483	2.9564	1.02925	0.596707	8.92012	10.406
Ncoa3	chr2	0.811727	-0.504737	0.491358	5.09807	5.92082	9.41952	3.74078
Ncoa5	chr2	1.44334	0.164307	-0.443931	-0.539269	-0.716719	-0.473221	-0.445127
Ncoa6	chr2	-0.128192	-0.228758	1.61483	2.42557	1.54029	0.0766947	-0.0428026
Ndor1	chr2	0.149143	-0.00753101	-0.97974	-0.932273	-0.925931	-0.952779	-0.962431
Ndrg3	chr2	1.18876	0.530461	0.475869	3.41686	2.52521	1.68981	1.31068
Ndufa8	chr2	0.0631369	-0.25272	9.56838	9.10183	6.88245	13.0647	15.5076
Ndufaf1	chr2	-0.029598	-0.170413	1.86839	2.44415	1.36581	0.4558	0.150999
Ndufs3	chr2	0.242568	-0.00514016	0.0911267	-0.416628	-0.539916	0.0562328	0.118424
Neb	chr2	-0.359679	-0.445685	-0.35174	16.434	16.494	9.28465	3.47278
Necab3	chr2	3.73739	0.494699	3.72433	2.23434	6.27755	11.8458	3.01219
Nek6	chr2	0.183875	1.46223	1.73702	-0.509223	-0.277948	3.13343	0.760343
Nelf	chr2	0.518141	0.446636	0.928397	1.52406	2.14746	1.7518	1.36908
Nespas	chr2	-0.0933685	-0.164476	10.8956	3.68036	3.84225	37.332	29.1347
Neurl2	chr2	1.47483	-0.332116	0.854828	1.63117	-0.0215137	0.95533	-0.174047
Neurod1	chr2	0.338503	-0.303103	14.7393	18.3273	24.2161	6.96994	23.8289
Nfe2l2	chr2	-0.248029	-0.0903423	1.12989	-0.357887	-0.367615	0.909912	0.993718
Nfs1	chr2	0.504427	-0.209421	0.351662	0.536567	0.146843	-0.47421	-0.566175
Nkain4	chr2	-0.923925	-0.923282	3.39919	-0.391474	-0.0701899	2.12742	0.395695
Nkx2-2	chr2	0.235623	-0.0329026	2.04482	3.06129	1.50723	-0.484245	2.8504
Nmi	chr2	-0.47359	0.368912	4.24474	22.364	16.2687	6.38388	4.22226
Nmt2	chr2	0.517047	-0.400509	2.49043	4.67524	6.54309	5.87362	5.07425
Nnat	chr2	-0.809823	-0.826605	127.553	-0.356011	4.27042	6.25764	5.96906
Nostrin	chr2	-0.316471	-0.443783	40.2595	-0.34941	1.03771	46.9459	50.6618
Notch1	chr2	-0.410191	-0.716982	67.7921	153.106	110.032	189.094	289.42
Npdc1	chr2	-0.0586634	-0.232459	-0.399249	-0.953105	-0.955714	-0.370945	-0.505301
Npepl1	chr2	0.362647	-0.180306	8.63717	7.3429	4.32856	7.07066	4.99659
Nr1h3	chr2	6.77105	-0.864048	10.4711	1.66656	7.23449	8.09504	5.82917
Nr4a2	chr2	-0.245459	0.928384	1.28529	0.806484	3.87796	7.73825	9.54828
Nr5a1	chr2	-0.194935	-0.282664	2.09591	0.350844	5.14484	13.4423	8.59008
Nr6a1	chr2	0.872761	0.401053	18.8358	14.8681	18.4231	41.8402	67.7077
Nrsn2	chr2	0.697641	-0.00294183	-0.086675	-0.246999	-0.351405	0.470661	0.28407
Nsfl1c	chr2	-0.349873	-0.0772692	1.57379	2.5147	1.51557	0.39255	0.248949
Nsun6	chr2	-0.0070918	-0.140784	3.94231	9.02041	6.1145	8.6954	4.55339
Ntng2	chr2	0.191331	0.254552	0.395083	10.5175	12.471	4.29959	1.65912
Ntsr1	chr2	0.351222	0.450358	2.78755	1.57324	1.69044	12.0784	9.03524
Nudt5	chr2	-0.192946	-0.212618	0.0297684	0.313285	0.113358	-0.0782695	-0.083362
Nup160	chr2	0.0659876	0.148092	0.786857	3.18485	2.92245	0.129595	0.351468
Nup188	chr2	-0.341796	-0.100318	11.4467	15.2156	20.0244	57.2633	42.4865
Nup214	chr2	-0.144564	-0.118052	38.204	37.935	25.022	52.0605	30.3138
Nup35	chr2	-0.357047	-0.282752	-0.127641	1.56815	0.659775	-0.490455	-0.566917
Nusap1	chr2	0.591673	1.61607	0.563915	0.212752	0.397788	2.95568	4.62424
Nxt1	chr2	-0.293441	0.0210445	-0.164066	-0.027188	-0.244456	-0.549516	-0.236826
Odf2	chr2	-0.285083	0.493277	2.72049	8.21647	7.56434	7.83155	6.62862
Ogfr	chr2	-0.497805	-0.118205	0.321517	0.829883	0.237432	-0.530166	-0.699885
Oip5	chr2	0.191307	0.291999	1.36058	5.60345	0.189915	18.4565	24.4666
Ola1	chr2	-0.198243	0.13332	-0.726113	-0.445907	-0.601797	0.731475	0.978651
Olfm1	chr2	-0.916351	-0.918176	0.836917	-0.645863	-0.258978	6.67478	0.909507
Olfr73	chr2	0.0976692	0.273376	1.11692	4.72772	1.02797	20.4416	5.82913
Olfr74	chr2	0.202312	-0.204155	-0.0208931	0.0394104	-0.87824	-0.601397	-0.0804779
Oprl1	chr2	-0.495924	-0.400324	1.88438	2.15402	0.649561	0.357866	0.0664041
Osbpl2	chr2	2.61689	0.454866	3.24155	4.39211	2.5589	1.64464	0.89438
Ovol2	chr2	-0.469791	-0.245793	0.70934	-0.813114	-0.105864	1.10591	0.448641
Oxt	chr2	-0.157276	0.0915268	30.5908	27.5256	26.804	36.6871	35.9828
P2rx3	chr2	0.875186	0.470976	0.771826	5.70934	1.29384	5.36492	12.3131
Pacsin3	chr2	-0.487216	-0.238193	0.338432	-0.744211	-0.715175	0.547413	0.917898
Pak6	chr2	-0.921956	-0.942643	1.78408	-0.0547478	0.502858	3.23059	4.00979
Pak7	chr2	0.0414494	0.072909	0.641901	-0.348775	-0.300626	0.823334	0.146717
Pank2	chr2	-0.672431	-0.540791	0.9829	6.78071	6.24224	3.81624	3.01611
Pax8	chr2	4.09789	4.30117	1.85173	1.73054	3.42971	6.86102	7.55944
Pbx3	chr2	-0.98865	-0.352606	1.73973	-0.809888	-0.773432	-0.399119	-0.0644641
Pcif1	chr2	-0.20004	-0.267992	51.6987	136.343	49.9573	32.6704	21.8425
Pcmtd2	chr2	1.44678	1.01781	5.40921	21.0289	17.8051	7.39468	2.87635
Pcna	chr2	0.655755	-0.0850661	2.9115	5.13988	3.58108	3.28948	4.95998
Pcsk2	chr2	0.0946801	-0.249324	1.0273	-0.371728	1.88151	1.38683	1.88088
Pdcl	chr2	0.388853	-0.276318	4.33183	6.92148	4.15736	5.3945	3.41021
Pde11a	chr2	-0.0706845	0.0878667	2.82798	1.33671	8.38829	27.8722	18.2598
Pdhx	chr2	1.09431	0.0975995	11.0109	7.06171	5.75922	5.96713	6.61258
Pdia3	chr2	0.294339	-0.459591	-0.119109	-0.817042	-0.872108	0.243219	0.208956
Pdk1	chr2	0.757961	1.11467	7.38468	10.6171	11.6747	14.9817	12.3055
Pdrg1	chr2	-0.158426	-0.438862	-0.754676	-0.41609	-0.413372	0.488408	0.141021
Pdss1	chr2	0.638966	0.0517571	-0.131618	0.133674	0.304263	0.966464	1.89305
Pdyn	chr2	0.0837562	-0.129992	-0.0483673	0.269618	4.26253	1.128	-0.142718
Pex16	chr2	0.257783	-0.316923	3.79791	2.80265	1.46589	1.30462	1.65693
Pfdn4	chr2	-0.312285	-0.142133	2.46168	2.46698	2.46553	5.2893	7.02899
Pfkfb3	chr2	-0.979928	-0.59927	-0.811053	-0.786017	-0.814672	-0.844027	-0.711383
Phf19	chr2	1.1025	-0.101917	4.95368	5.68217	7.66195	6.00498	5.44799
Phf20	chr2	0.773456	0.86582	0.88162	4.99674	3.19522	1.02591	0.665136
Phf21a	chr2	-0.681597	-0.164534	-0.292538	0.414397	0.489662	1.58668	0.678448
Phospho2	chr2	-0.328305	0.294507	5.76409	12.0529	6.88012	15.0211	18.5588
Phpt1	chr2	2.14328	1.26194	5.58095	-0.728797	-0.927123	9.84113	8.04461
Phyh	chr2	0.217982	2.20003	2.56611	3.61197	2.85894	7.51119	4.16027
Pigt	chr2	-0.572355	-0.728129	-0.648924	-0.52785	-0.731014	-0.723333	-0.661175
Pigu	chr2	-0.184327	-0.491154	0.371715	0.0597208	-0.0892095	1.44303	1.0064
Pip4k2a	chr2	-0.328454	-0.693364	10.3702	132.607	83.6463	8.15913	3.27885
Pip5kl1	chr2	0.208445	-0.147998	2.73197	1.72274	7.79385	1.86778	0.463324
Pkig	chr2	0.0787444	-0.7376	-0.201731	-0.777981	-0.858958	3.31963	1.45638
Pkn3	chr2	-0.528955	-0.0462181	-0.498684	-0.438498	0.0256757	7.72159	8.18745
Pkp4	chr2	0.244821	-0.247112	31.3613	32.8274	29.2534	87.3862	82.1831
Pla2g4b	chr2	1.82113	0.276857	0.120378	1.55931	0.649639	3.55921	2.26459
Plagl2	chr2	-0.305458	-0.707503	1.36233	3.21164	1.38584	9.72014	6.21986
Plcb1	chr2	-0.467613	1.28858	7.28175	0.984615	9.74509	36.2911	11.8731
Plcb2	chr2	0.208931	-0.0686883	12.9318	15.905	26.8026	65.3557	33.0618
Plcb4	chr2	-0.339185	2.64915	0.936889	0.439441	1.55195	18.0364	7.88145
Plcg1	chr2	-0.00624496	0.0361244	57.2566	136.408	123.029	132.451	75.1011
Pldn	chr2	-0.176318	0.304882	-0.126389	0.767855	0.154799	0.586307	-0.144824
Plekha3	chr2	-0.0660731	0.032506	-0.678661	-0.273063	-0.313489	-0.665095	-0.805842
Pltp	chr2	9.94479	2.16521	189.904	7.67428	8.30339	110.191	96.6575
Pmpca	chr2	-0.189973	-0.29316	2.10787	2.35965	2.76646	6.4267	6.20794
Pnpla7	chr2	0.10672	-0.276155	9.00031	50.0011	37.3138	6.67167	5.07413
Pofut1	chr2	0.435304	-0.0433528	0.68482	1.34225	0.302234	3.31039	0.160484
Polr1b	chr2	1.82932	1.33173	7.01329	6.45157	3.06455	10.7113	8.50471
Polr3f	chr2	0.825992	0.207322	10.7748	10.8634	14.3463	15.729	7.50138
Polr3k	chr2	-0.315433	-0.608617	0.440338	1.61133	0.807653	3.15822	2.19525
Pomt1	chr2	-0.245442	0.301658	10.1273	1.65649	4.80918	8.46353	6.55317
Ppapdc3	chr2	-0.649827	-0.590587	0.951696	-0.622594	0.63369	2.55941	4.31382
Ppig	chr2	-0.383412	-0.323889	2.01429	6.93162	6.16442	14.4802	15.0018
Ppp1r1c	chr2	0.670737	-0.289397	17.2331	28.8894	45.5172	42.334	59.4162
Ppp2r4	chr2	-0.176349	-0.264465	-0.163866	-0.576249	-0.777467	0.21324	0.108812
Ppp6c	chr2	-0.318863	-0.5736	0.807332	1.49806	0.629854	1.06646	0.664346
Prkra	chr2	-0.158407	-0.165368	0.414498	-0.266551	-0.027684	0.33395	0.312671
Prnp	chr2	-0.506745	-0.203287	6.67078	-0.859192	-0.695334	-0.265824	-0.0866835
Procr	chr2	-0.912596	-0.842396	-0.200894	-0.977603	-0.780852	6.22156	10.8566
Prosapip1	chr2	-0.169576	-0.62781	13.8319	5.02184	0.990835	41.4244	37.6493
Prpf18	chr2	0.0983537	-0.103422	1.81849	3.44721	2.42887	0.458266	0.0896128
Prpf40a	chr2	-0.0970163	0.567847	0.828034	1.72377	1.73682	4.03132	3.22554
Prpf6	chr2	-0.499257	-0.331453	4.74908	9.13733	8.12919	15.0661	15.1611
Prrg4	chr2	0.367952	0.546119	3.29875	3.20223	5.22888	41.7562	101.492
Psd4	chr2	-0.315376	-0.248229	26.6721	54.4982	42.449	16.4631	20.9232
Psma7	chr2	-0.446838	-0.255962	-0.422599	-0.618415	-0.64627	0.616324	0.608458
Psmb7	chr2	-0.0660008	-0.0985634	21.4192	4.25674	0.310262	13.391	12.3528
Psmc3	chr2	-0.643489	-0.583507	-0.340526	-0.17171	-0.178709	-0.179318	-0.23276
Psmd14	chr2	-0.315098	0.0834195	18.987	45.2392	37.1545	41.851	48.5361
Psmd5	chr2	-0.437365	-0.439484	1.0087	1.58088	0.841377	1.68126	1.19333
Psmf1	chr2	-0.566584	0.217382	29.4102	41.7136	24.6042	22.2003	12.9115
Pter	chr2	-0.404415	0.70894	0.363642	-0.654582	-0.803752	4.38125	2.13356
Ptgds	chr2	2.27678	1.0009	7.31397	1.46485	5.45385	0.317846	0.271106
Ptges	chr2	0.40068	-0.0721795	-0.618488	-0.961458	-0.923928	0.747622	0.722526
Ptges2	chr2	2.73005	0.456591	4.18714	1.77562	-0.824176	5.03176	3.40543
Ptgis	chr2	-0.966625	-0.3722	-0.898737	-0.997114	-0.985614	-0.978557	-0.986184
Ptgs1	chr2	-0.880615	-0.689892	0.949741	-0.995717	-0.994761	-0.65496	-0.632356
Ptpla	chr2	-0.60127	-0.677423	-0.511991	-0.873044	-0.929889	-0.87985	-0.898358
Ptpn1	chr2	-0.246664	0.685626	71.6196	59.4708	66.676	37.6217	55.69
Ptpra	chr2	-0.503109	-0.0480102	-0.622278	-0.094296	-0.500015	-0.296428	-0.608576
Ptprj	chr2	-0.76505	-0.485056	3.1932	0.0485183	0.62422	23.5835	20.7493
Ptrh1	chr2	-0.817944	-0.597881	-0.888531	-0.874717	-0.862397	-0.885343	-0.942054
Pxmp4	chr2	0.0566792	-0.255666	17.3159	4.95308	4.37949	6.1735	2.4832
Pygb	chr2	-0.913626	-0.896359	37.3839	10.1493	5.1186	44.7524	29.0616
Qsox2	chr2	-0.174071	-0.70464	50.5318	43.3755	25.1593	98.9745	96.0421
[truncated: 855 more rows]

## Sheet: down-reg in TC5
# Column A:Gene Symbol
[truncated: 224 more rows]

[truncated: 5 more sheets: up-reg in TC5, down-reg in TC10, up-reg in TC10, down-reg in TCs, up-reg in TCs]
