# Supplementary material for: Variations of chromosomes 2 and 3 gene expression profiles among pulmonary telocytes, pneumocytes, airway cells, mesenchymal stem cells and lymphocytes
Source: J Cell Mol Med. 2014 Oct 2;18(10):2044–60. doi: 10.1111/jcmm.12429 (PMC4244019; doi:10.1111/jcmm.12429)
Supplement: Data S2 — Details of up-or down regulated gene expression variations of chromosome 2 and 3. [file jcmm0018-2044-sd2.xlsx]

## Sheet: CH2 Sum tables
	TC5 vs stem	TC10 vs stem	TCs vs stem			TC5 vs fibroblast	TC10 vs fibroblast	TCs vs fibroblast			TC5 vs ATII	TC10 vs ATII	TCs vs ATII
up>0	576	431	406		up>0	559	408	388		up>0	228	238	204
up>1	194	136	116		up>1	201	166	140		up>1	102	104	86
up>4	50	41	30		up>4	79	61	56		up>4	36	35	30
down>0	341	486	316		down>0	358	509	338		down>0	689	679	655
down>1	80	152	73		down>1	107	178	93		down>1	504	516	476
down>4	14	27	14		down>4	17	33	14		down>4	289	296	268
SUM	274	288	189		SUM	308	344	233		SUM	606	620	562
	TC5 vs CD8BL	TC10 vs CD8BL	TCs vs CD8BL			TC5 vs CD8LL	TC10 vs CD8LL	TCs vs CD8LL			TC5 vs basal cell	TC10 vs basal cell	TCs vs basal cell
up>0	287	294	262		up>0	277	288	251		up>0	181	182	158
up>1	174	196	160		up>1	178	187	162		up>1	89	101	79
up>4	89	97	81		up>4	92	97	84		up>4	42	41	36
down>0	630	623	598		down>0	640	629	603		down>0	736	735	712
down>1	489	485	461		down>1	487	482	458		down>1	612	601	573
down>4	303	284	262		down>4	306	289	263		down>4	414	406	375
SUM	663	681	621		SUM	665	669	620		SUM	701	702	652
	TC5 vs duct cell	TC10 vs duct cell	TCs vs duct cell
up>0	210	222	180
up>1	118	117	103
up>4	50	51	42
down>0	707	695	665
down>1	552	548	522
down>4	358	345	320
SUM	670	665	625

## Sheet: CH3 Sum tables
	TC10 vs fibroblast	TC5 vs fibroblast	TCs vs fibroblast			TC10 vs stem	TC5 vs stem	TCs vs stem			TC10 vs ATII	TC5 vs ATII	TCs vs ATII
up>0	265	345	255		up>0	263	352	247		up>0	138	190	128
up>1	116	161	100		up>1	109	134	85		up>1	67	93	62
up>4	40	51	33		up>4	35	41	27		up>4	22	32	20
down>0	302	222	212		down>0	304	215	199		down>0	429	377	367
down>1	126	87	78		down>1	115	63	58		down>1	306	278	268
down>4	28	17	12		down>4	23	12	12		down>4	177	137	124
SUM	242	248	178		SUM	224	197	143		SUM	373	371	330
	TC10 vs CD8BL	TC5 vs CD8BL	TCs vs CD8BL			TC10 vs CD8LL	TC5 vs CD8LL	TCs vs CD8LL			TC10 vs basal cell	TC5 vs basal cell	TCs vs basal cell
up>0	188	214	181		up>0	168	201	164		up>0	95	130	87
up>1	117	143	113		up>1	99	138	96		up>1	55	65	45
up>4	59	81	57		up>4	51	66	47		up>4	19	26	16
down>0	379	353	346		down>0	399	366	362		down>0	472	437	429
down>1	302	265	254		down>1	307	278	269		down>1	388	345	339
down>4	186	162	153		down>4	197	163	154		down>4	261	222	218
SUM	419	408	367		SUM	406	416	365		SUM	443	410	384
	TC10 vs duct cell	TC5 vs duct cell	TCs vs duct cell
up>0	120	137	110
up>1	56	81	51
up>4	26	29	21
down>0	447	430	420
down>1	373	321	312
down>4	234	199	187
SUM	429	402	363

## Sheet: CH2 TC10 vs fib
up>0(408)			up>1(166)			up>4(61)			down>0(509)			down>1(178)			down>4(33)						up top5			down top5
S_up0	f_up0		S_up1	f_up1		S_up4	f_up4		S_down0	f_down0		S_down1	f_down1		S_down4	f_down4					Symbol	fibroblast		Symbol	fibroblast
Myl9	-0.999056		Myl9	-0.999056		Myl9	-0.999056		Fam110a	0.00175218		Pcna	1.002		Ccbl1	4.09671					Ctsz	-0.829128		Sall4	11.2222
Trim44	-0.997196		Trim44	-0.997196		Trim44	-0.997196		Cst13	0.00195392		Zfp408	1.00579		Dnajc17	4.26024					Nnat	-0.826296		4930470P17Rik	11.8901
Egfl7	-0.996318		Egfl7	-0.996318		Egfl7	-0.996318		Atrn	0.00307761		Ghrh	1.00971		Rapsn	4.34279					Ppapdc3	-0.817581		Scn1a	14.0675
Wisp2	-0.99463		Wisp2	-0.99463		Wisp2	-0.99463		Slc23a2	0.00362905		Zc3h15	1.01781		Tasp1	4.41835					Il1rn	-0.813358		Hc	27.8358
Cd93	-0.990484		Cd93	-0.990484		Cd93	-0.990484		Usp8	0.00638848		Rps21	1.01884		Fbln7	4.41916					Cd44	-0.809256		Gchfr	29.7627
Nkain4	-0.988559		Nkain4	-0.988559		Nkain4	-0.988559		Set	0.00843617		Snapc4	1.01886		Ptges2	4.63361
Slc24a3	-0.986937		Slc24a3	-0.986937		Slc24a3	-0.986937		Dgkz	0.0105513		Abca2	1.03696		Sfmbt2	4.64775
Msrb2	-0.985986		Msrb2	-0.985986		Msrb2	-0.985986		Aplnr	0.0148714		Adal	1.03735		Sardh	4.73621
Sulf2	-0.984065		Sulf2	-0.984065		Sulf2	-0.984065		Dnajc5	0.0186842		Trpm7	1.04408		Osbpl2	4.78963
Serping1	-0.981134		Serping1	-0.981134		Serping1	-0.981134		Nxt1	0.0205153		Fpgs	1.06443		Ctnnbl1	4.78964
Id1	-0.978627		Id1	-0.978627		Id1	-0.978627		Dynlrb1	0.021523		Pdcl	1.07538		Phpt1	4.93323
Pfkfb3	-0.976358		Pfkfb3	-0.976358		Pfkfb3	-0.976358		Trdmt1	0.0218491		Mcm10	1.08392		Bcas1	5.15192
9830001H06Rik	-0.973793		9830001H06Rik	-0.973793		9830001H06Rik	-0.973793		Mmp24	0.0241133		Atp5g3	1.09064		Slc12a5	5.28428
Scand1	-0.966983		Scand1	-0.966983		Scand1	-0.966983		Wfdc6a	0.027008		Ddx27	1.09304		Kcna4	5.32365
Pbx3	-0.963418		Pbx3	-0.963418		Pbx3	-0.963418		Dclre1c	0.0270452		1110008P14Rik	1.10598		Dnmt3b	5.66232
Loxl2	-0.961353		Loxl2	-0.961353		Loxl2	-0.961353		Kbtbd4	0.0306383		2900010J23Rik	1.10731		6530402F18Rik	6.25721
Cenpb	-0.957852		Cenpb	-0.957852		Cenpb	-0.957852		Eif6	0.0323236		Snta1	1.12109		Dnm1	6.39313
Procr	-0.954733		Procr	-0.954733		Procr	-0.954733		Ppig	0.0344079		2810408M09Rik	1.12976		Ddb2	6.43885
Olfm1	-0.951054		Olfm1	-0.951054		Olfm1	-0.951054		Grin1	0.0367905		Cep152	1.13015		Pltp	6.50263
Fbn1	-0.945109		Fbn1	-0.945109		Fbn1	-0.945109		Mkks	0.037849		Cables2	1.13625		Dusp2	7.43228
Ptgis	-0.944412		Ptgis	-0.944412		Ptgis	-0.944412		Nr4a2	0.0434229		Slc9a8	1.13787		Lmx1b	7.66519
Fjx1	-0.94377		Fjx1	-0.94377		Fjx1	-0.94377		Tbc1d20	0.0439073		Nmt2	1.13871		Pax8	7.78011
Wfdc2	-0.935508		Wfdc2	-0.935508		Wfdc2	-0.935508		Tlk1	0.0458378		Slc27a4	1.14065		Syt13	7.90896
Slpi	-0.935467		Slpi	-0.935467		Slpi	-0.935467		Rapgef1	0.0508454		Pdhx	1.14763		Barhl1	9.55288
Sqrdl	-0.930307		Sqrdl	-0.930307		Sqrdl	-0.930307		AA467197	0.0532542		P2rx3	1.15037		6330439K17Rik	10.0119
Cat	-0.926934		Cat	-0.926934		Cat	-0.926934		Rbbp9	0.0559333		Ubac1	1.15039		Trib3	10.5785
Cpne1	-0.922123		Cpne1	-0.922123		Cpne1	-0.922123		Dennd1a	0.057575		Rpn2	1.15783		Itpka	10.6145
Trp53i11	-0.918796		Trp53i11	-0.918796		Trp53i11	-0.918796		Dpm1	0.0583374		Arhgap1	1.17254		Cox4i2	10.8404
Cpxm1	-0.911404		Cpxm1	-0.911404		Cpxm1	-0.911404		Stam2	0.0602616		Xrn2	1.17459		Sall4	11.2222
Slc2a6	-0.902623		Slc2a6	-0.902623		Slc2a6	-0.902623		Trp53bp1	0.0609073		Glt6d1	1.1753		4930470P17Rik	11.8901
Cubn	-0.900313		Cubn	-0.900313		Cubn	-0.900313		6820408C15Rik	0.0612815		Chchd5	1.17578		Scn1a	14.0675
Sdcbp2	-0.895741		Sdcbp2	-0.895741		Sdcbp2	-0.895741		Chrm4	0.0623228		Chac1	1.18258		Hc	27.8358
Ttll11	-0.893711		Ttll11	-0.893711		Ttll11	-0.893711		Fcnb	0.0639918		Rpl12	1.18364		Gchfr	29.7627
Rin2	-0.889623		Rin2	-0.889623		Rin2	-0.889623		4930525F21Rik	0.0666707		Gzf1	1.18974
Fam129b	-0.889387		Fam129b	-0.889387		Fam129b	-0.889387		Apip	0.0687767		Fahd2a	1.21861
Aqr	-0.889371		Aqr	-0.889371		Aqr	-0.889371		Upf2	0.0700203		Cdk5rap1	1.24827
Dstn	-0.888232		Dstn	-0.888232		Dstn	-0.888232		Ube2e3	0.0718974		Nr6a1	1.25353
Apbb1ip	-0.886897		Apbb1ip	-0.886897		Apbb1ip	-0.886897		Bbox1	0.0773285		Prrg4	1.25807
Stk39	-0.878336		Stk39	-0.878336		Stk39	-0.878336		Nmi	0.0779339		Chd6	1.27202
Bmyc	-0.874354		Bmyc	-0.874354		Bmyc	-0.874354		Nup188	0.0796653		Ckmt1	1.27541
Chst14	-0.868915		Chst14	-0.868915		Chst14	-0.868915		Cdan1	0.0806867		Ttc21b	1.27723
Slc4a11	-0.867283		Slc4a11	-0.867283		Slc4a11	-0.867283		Dpm2	0.0806929		Slc35c2	1.30226
Spint1	-0.864627		Spint1	-0.864627		Spint1	-0.864627		Pcif1	0.0839153		Zhx3	1.30231
Mcts2	-0.863572		Mcts2	-0.863572		Mcts2	-0.863572		Plekha3	0.0844126		Csrp2bp	1.30678
Fgf7	-0.860016		Fgf7	-0.860016		Fgf7	-0.860016		Macrod2	0.0892434		Mcm8	1.30915
Ckap2l	-0.858092		Ckap2l	-0.858092		Ckap2l	-0.858092		Dnajc10	0.0899197		Mga	1.31035
Bdnf	-0.850129		Bdnf	-0.850129		Bdnf	-0.850129		Pmpca	0.0919872		1700037H04Rik	1.31337
Ggt7	-0.842161		Ggt7	-0.842161		Ggt7	-0.842161		Ssna1	0.0931427		Setx	1.31632
Snai1	-0.840588		Snai1	-0.840588		Snai1	-0.840588		Pkp4	0.0932353		Atp5c1	1.32211
Ino80	-0.836722		Ino80	-0.836722		Ino80	-0.836722		Cebpb	0.0942403		Acvr2a	1.32817
Mapk8ip1	-0.836462		Mapk8ip1	-0.836462		Mapk8ip1	-0.836462		Ttll9	0.0957154		Usp20	1.33271
Tgm2	-0.835795		Tgm2	-0.835795		Tgm2	-0.835795		Vapb	0.0975283		Gtf3c5	1.34413
Ak1	-0.835701		Ak1	-0.835701		Ak1	-0.835701		Wdsub1	0.101874		Emilin3	1.34819
Fkbp7	-0.833939		Fkbp7	-0.833939		Fkbp7	-0.833939		Med19	0.102381		Dut	1.36809
5430407P10Rik	-0.830947		5430407P10Rik	-0.830947		5430407P10Rik	-0.830947		Rnf114	0.103368		Depdc7	1.36914
Rbm45	-0.830333		Rbm45	-0.830333		Rbm45	-0.830333		H13	0.107086		Pdss1	1.36993
Ctsz	-0.829128		Ctsz	-0.829128		Ctsz	-0.829128		Nespas	0.114184		Eif2s2	1.37184
Nnat	-0.826296		Nnat	-0.826296		Nnat	-0.826296		Arhgap21	0.115773		Tsc1	1.38381
Ppapdc3	-0.817581		Ppapdc3	-0.817581		Ppapdc3	-0.817581		Pxmp4	0.11786		Olfr74	1.38382
Il1rn	-0.813358		Il1rn	-0.813358		Il1rn	-0.813358		Slc25a12	0.118865		Elp4	1.39002
Cd44	-0.809256		Cd44	-0.809256		Cd44	-0.809256		BC029214	0.12244		Phyh	1.43119
Ptgs1	-0.79874		Ptgs1	-0.79874					Dusp19	0.123744		Mtx2	1.44039
Eng	-0.797912		Eng	-0.797912					Slc39a12	0.13096		Catsper2	1.49084
Cds2	-0.791058		Cds2	-0.791058					Wfdc3	0.133422		Rab22a	1.49142
Sdc4	-0.784966		Sdc4	-0.784966					St6galnac6	0.13356		Tmc2	1.49285
Fut7	-0.783203		Fut7	-0.783203					Commd9	0.136155		Golga1	1.50202
Adamtsl2	-0.77773		Adamtsl2	-0.77773					Pak7	0.139399		Nr1h3	1.50244
Ifih1	-0.767161		Ifih1	-0.767161					Pkig	0.141681		Cercam	1.50591
Plcb1	-0.76403		Plcb1	-0.76403					Arfgef2	0.150372		Rae1	1.52173
Snap23	-0.760211		Snap23	-0.760211					Ssb	0.150752		2310021H06Rik	1.52692
Tspyl3	-0.759951		Tspyl3	-0.759951					Ebf4	0.16126		Bmi1	1.53293
Fbxo3	-0.759703		Fbxo3	-0.759703					4930412O13Rik	0.161807		Usp6nl	1.55303
Zdhhc12	-0.75178		Zdhhc12	-0.75178					Cstf3	0.163365		Nelf	1.55358
Arfgap1	-0.751539		Arfgap1	-0.751539					Oip5	0.165815		Nfs1	1.56683
Lbp	-0.751182		Lbp	-0.751182					Itpa	0.166016		Duox1	1.58526
Rnd3	-0.749126		Rnd3	-0.749126					Ssrp1	0.167279		Ncoa3	1.60533
Tfpi	-0.743426		Tfpi	-0.743426					Ppp2r4	0.167846		Ttc16	1.67525
Lcmt2	-0.739967		Lcmt2	-0.739967					Zfp661	0.172267		Timm10	1.68354
Lamc3	-0.735547		Lamc3	-0.735547					Fnbp4	0.177373		Yme1l1	1.69436
2410042D21Rik	-0.730374		2410042D21Rik	-0.730374					Gpd2	0.178487		Zfp120	1.69804
Rsu1	-0.724466		Rsu1	-0.724466					Tshz2	0.178613		Phf20	1.71007
Elmo2	-0.719624		Elmo2	-0.719624					Dtwd1	0.179319		Mettl5	1.71123
Pygb	-0.705377		Pygb	-0.705377					Zmynd19	0.179385		Gbgt1	1.84824
Cytip	-0.702201		Cytip	-0.702201					Ankrd16	0.179908		Zfp217	1.86036
Ctnnd1	-0.701928		Ctnnd1	-0.701928					Acbd5	0.18132		Mfap1a	1.88484
Abhd12	-0.701779		Abhd12	-0.701779					Nr5a1	0.182558		Gdap1l1	1.89391
Itgav	-0.699063		Itgav	-0.699063					Rcn1	0.183313		Rtel1	1.92187
Mocs3	-0.697999		Mocs3	-0.697999					Pdia3	0.189537		Lama5	1.96277
Spef1	-0.697481		Spef1	-0.697481					Actr5	0.196775		Acbd7	1.97379
Lhx6	-0.69646		Lhx6	-0.69646					Nudt5	0.196985		Crnkl1	2.02127
Btbd3	-0.694703		Btbd3	-0.694703					Ola1	0.197712		Rbm38	2.02277
Pkn3	-0.691781		Pkn3	-0.691781					41340	0.198273		Mamdc4	2.02821
Acvr1	-0.688079		Acvr1	-0.688079					Ckap5	0.202676		Chst1	2.05529
Clic3	-0.685996		Clic3	-0.685996					Plcg1	0.204209		Polr1b	2.06111
Ptrh1	-0.684802		Ptrh1	-0.684802					Npdc1	0.20552		Hspa5	2.08427
1200007C13Rik	-0.682165		1200007C13Rik	-0.682165					1700014B07Rik	0.207652		Ube2l6	2.10549
1700019L03Rik	-0.680682		1700019L03Rik	-0.680682					Mapkbp1	0.209839		Vps39	2.12435
Eid1	-0.678233		Eid1	-0.678233					0610011L14Rik	0.212013		Ncoa5	2.20633
Tspan18	-0.675367		Tspan18	-0.675367					Rbm18	0.212613		Coq4	2.2109
Dab2ip	-0.66955		Dab2ip	-0.66955					Traf1	0.215226		Dtd1	2.21171
Dlx2	-0.669462		Dlx2	-0.669462					Olfr73	0.219253		1500012F01Rik	2.24368
Rbms1	-0.669254		Rbms1	-0.669254					Tbr1	0.222967		Napb	2.25451
Pnpla7	-0.668879		Pnpla7	-0.668879					Fer1l4	0.224634		Gins1	2.2879
Cd302	-0.667537		Cd302	-0.667537					Nat10	0.227899		Stard7	2.3006
Abl1	-0.66667		Abl1	-0.66667					Cdh26	0.231326		Lrsam1	2.31552
Srxn1	-0.665389		Srxn1	-0.665389					Cel	0.231592		2010317E24Rik	2.33928
Map1lc3a	-0.665351		Map1lc3a	-0.665351					Fubp3	0.236242		Hoxd8	2.34893
Stx16	-0.663053		Stx16	-0.663053					Epb4.1l1	0.243178		Ptgds	2.35313
Ttl	-0.660479		Ttl	-0.660479					Uqcc	0.243266		C8g	2.40876
Dlgap4	-0.657292		Dlgap4	-0.657292					Nek6	0.245023		Uap1l1	2.43098
Arl5a	-0.650527		Arl5a	-0.650527					Itga6	0.251396		Nrsn2	2.46391
Rc3h2	-0.637643		Rc3h2	-0.637643					Spred1	0.252874		Zfp770	2.50382
Bmf	-0.636482		Bmf	-0.636482					Ubox5	0.254442		Slc30a4	2.53451
Blvra	-0.632302		Blvra	-0.632302					Serinc4	0.254857		Crls1	2.54056
Rgs19	-0.632046		Rgs19	-0.632046					1600027N09Rik	0.255241		Arpc5l	2.56823
Bcl2l11	-0.622204		Bcl2l11	-0.622204					Ss18l1	0.255769		Arl6ip6	2.63505
Ptpn1	-0.621402		Ptpn1	-0.621402					Nup214	0.25617		Sord	2.64038
Cd59a	-0.61856		Cd59a	-0.61856					Brd3	0.258543		Strbp	2.65339
Samhd1	-0.617245		Samhd1	-0.617245					Ncoa6	0.264215		Cep110	2.6869
Rassf2	-0.615768		Rassf2	-0.615768					Cse1l	0.264544		Il15ra	2.71368
Mapkap1	-0.611275		Mapkap1	-0.611275					Hrh3	0.268036		Wdr34	2.72132
Vav2	-0.600299		Vav2	-0.600299					Aurka	0.271418		Morn5	2.7624
Col5a1	-0.597994		Col5a1	-0.597994					Tmem85	0.277127		Pla2g4b	2.78099
Tubb2c	-0.593623		Tubb2c	-0.593623					Plcb2	0.277167		Myo3b	2.8279
Bcl2l1	-0.593496		Bcl2l1	-0.593496					Slc1a2	0.277804		Echdc3	2.82817
Tnks1bp1	-0.592501		Tnks1bp1	-0.592501					Fbxw5	0.280723		Myef2	2.90817
Stau1	-0.59249		Stau1	-0.59249					Rbm43	0.281813		Zbtb34	2.95855
Pak6	-0.590813		Pak6	-0.590813					Surf4	0.283769		Madd	2.98047
Rabepk	-0.589692		Rabepk	-0.589692					Angptl2	0.283837		Rbl1	2.99838
Chn1	-0.588995		Chn1	-0.588995					Sec61a2	0.284999		4933425O20Rik	3.03735
Dync1i2	-0.588407		Dync1i2	-0.588407					Slc43a3	0.285305		Lpin3	3.05167
Vps18	-0.584203		Vps18	-0.584203					1700058C13Rik	0.28799		Entpd6	3.12309
Matn4	-0.572155		Matn4	-0.572155					Cdk9	0.293274		Rif1	3.18379
BC020535	-0.571463		BC020535	-0.571463					Tgif2	0.298368		Fam102a	3.19933
1110051M20Rik	-0.569502		1110051M20Rik	-0.569502					BC006779	0.299081		Necab3	3.35248
Gorasp2	-0.566409		Gorasp2	-0.566409					Ctdspl2	0.299219		Ldlrad3	3.37818
Chrna1	-0.564299		Chrna1	-0.564299					Trpc4ap	0.300316		Pcmtd2	3.47868
Nostrin	-0.558269		Nostrin	-0.558269					Gnas	0.303983		Tox2	3.48381
Itih2	-0.557706		Itih2	-0.557706					Tm9sf4	0.307212		4930526D03Rik	3.57157
Creb3l1	-0.555497		Creb3l1	-0.555497					4930529I22Rik	0.307692		Lcn2	3.74809
Spata5l1	-0.553091		Spata5l1	-0.553091					U46068	0.311298		Mylk2	3.76341
Gsn	-0.546858		Gsn	-0.546858					Ivd	0.315562		Cdc25b	3.83166
Snap25	-0.545541		Snap25	-0.545541					Atp9a	0.317073		Ralgps1	3.83499
Ankrd5	-0.54496		Ankrd5	-0.54496					4833422F24Rik	0.317489		Suv39h2	3.83567
Hspa12b	-0.540727		Hspa12b	-0.540727					Ergic3	0.323068		Cdca7	3.93322
Cplx2	-0.53815		Cplx2	-0.53815					9430008C03Rik	0.324104		Ccbl1	4.09671
Notch1	-0.537572		Notch1	-0.537572					Odf2	0.326051		Dnajc17	4.26024
2310035K24Rik	-0.533764		2310035K24Rik	-0.533764					4833420G11Rik	0.326558		Rapsn	4.34279
Cd82	-0.532659		Cd82	-0.532659					Dnttip1	0.326709		Tasp1	4.41835
Raly	-0.532522		Raly	-0.532522					Prpf40a	0.328264		Fbln7	4.41916
Mdk	-0.532182		Mdk	-0.532182					Tmem62	0.328572		Ptges2	4.63361
Src	-0.531063		Src	-0.531063					Zbtb46	0.329834		Sfmbt2	4.64775
Oprl1	-0.530655		Oprl1	-0.530655					Ehmt1	0.329844		Sardh	4.73621
Ttc30b	-0.529904		Ttc30b	-0.529904					Scrt2	0.329919		Osbpl2	4.78963
Zfp106	-0.529624		Zfp106	-0.529624					Cry2	0.331875		Ctnnbl1	4.78964
Tmem189	-0.528932		Tmem189	-0.528932					Rexo4	0.334005		Phpt1	4.93323
Ptprj	-0.52772		Ptprj	-0.52772					Gtdc1	0.334771		Bcas1	5.15192
Phf21a	-0.523706		Phf21a	-0.523706					Cstf1	0.338744		Slc12a5	5.28428
Prnp	-0.521674		Prnp	-0.521674					Zer1	0.338875		Kcna4	5.32365
Prpf6	-0.521472		Prpf6	-0.521472					Gle1	0.340554		Dnmt3b	5.66232
Zbp1	-0.520001		Zbp1	-0.520001					Polr3k	0.340963		6530402F18Rik	6.25721
Ier5l	-0.519779		Ier5l	-0.519779					Ttpal	0.341113		Dnm1	6.39313
Rpap1	-0.517251		Rpap1	-0.517251					8430427H17Rik	0.344215		Ddb2	6.43885
Psmc3	-0.51173		Psmc3	-0.51173					Mettl8	0.345257		Pltp	6.50263
Stk35	-0.503897		Stk35	-0.503897					Rtn4rl2	0.353546		Dusp2	7.43228
Psd4	-0.501356		Psd4	-0.501356					2700094K13Rik	0.355288		Lmx1b	7.66519
A830007P12Rik	-0.498042								Pacsin3	0.356438		Pax8	7.78011
Cdc123	-0.494265								2810002D19Rik	0.356708		Syt13	7.90896
Edem2	-0.492526								Wdr5	0.359222		Barhl1	9.55288
Slc25a25	-0.485601								Prkra	0.359577		6330439K17Rik	10.0119
Ada	-0.4819								Col20a1	0.361999		Trib3	10.5785
Stxbp1	-0.48135								1700020C07Rik	0.363248		Itpka	10.6145
Zdhhc5	-0.48014								Med22	0.363491		Cox4i2	10.8404
Ctsa	-0.477616								4933433C11Rik	0.363701		Sall4	11.2222
Gata3	-0.474071								Gmeb2	0.368934		4930470P17Rik	11.8901
Serinc3	-0.469439								4921504E06Rik	0.369338		Scn1a	14.0675
Ryr3	-0.46784								Ndufa8	0.373064		Hc	27.8358
Ambra1	-0.466178								1700020A23Rik	0.373871		Gchfr	29.7627
Trp53inp2	-0.463035								2310001A20Rik	0.374437
Pank2	-0.462237								Dolpp1	0.374786
Tank	-0.459936								Nkx2-2	0.374908
Slc39a13	-0.458325								Rab14	0.379057
Sox12	-0.457774								Lrrc57	0.379087
Psmf1	-0.454422								Cobll1	0.381925
Hdc	-0.454392								Sys1	0.383646
Plcb4	-0.453525								Api5	0.391165
Cacnb4	-0.452848								Idh3b	0.392671
Gss	-0.450491								Rps29	0.393104
Spag4	-0.448048								Tmem87a	0.393518
Scrn3	-0.44645								Alkbh3	0.394102
Lin7c	-0.446045								Trmt6	0.396049
Lnp	-0.444728								Dpp7	0.398062
Ptpra	-0.442288								Top1	0.399667
Dnajc1	-0.436952								Pfdn4	0.400006
Jph2	-0.435103								Ovol2	0.400973
Rabgap1	-0.435088								Pex16	0.402239
Itch	-0.434755								2900097C17Rik	0.403607
Galk2	-0.430379								D2Wsu81e	0.404247
Sestd1	-0.430103								Pofut1	0.411601
Hipk3	-0.429327								Zfp64	0.41189
Commd3	-0.429203								Mybl2	0.413915
Pigt	-0.428173								Tmem87b	0.414955
Pter	-0.426245								Fbxw2	0.417561
Snrpb	-0.425934								Zbtb6	0.418632
Znf512b	-0.423574								Mrps26	0.418796
Trp53rk	-0.418174								Arl5b	0.424542
Bahd1	-0.417918								B230118H07Rik	0.426209
Rprd1b	-0.412332								Prpf18	0.43099
Fam163b	-0.41149								Surf6	0.435066
Shf	-0.406131								Exosc2	0.435395
Ddrgk1	-0.403082								Asxl1	0.435782
Psmd5	-0.402728								Pdyn	0.440221
Pip4k2a	-0.402298								Ywhab	0.442252
Ptpla	-0.401978								Rbck1	0.443046
Neb	-0.399289								Alx4	0.445242
2210009G21Rik	-0.397169								Slmo2	0.450608
Trim69	-0.395917								Lcn12	0.452558
Spna2	-0.391671								B4galt5	0.454378
Acp2	-0.390891								Ehf	0.457943
Mapre1	-0.390868								Mettl11a	0.461146
Tor1b	-0.390313								Nsun6	0.461619
Zswim3	-0.385838								Ddx31	0.462451
Baz2b	-0.381936								Chmp4b	0.463055
Kcnk15	-0.379174								Ermn	0.466684
Ttc17	-0.378793								Ncaph	0.468564
Slc12a6	-0.37842								Hspa14	0.472141
Ltk	-0.377807								Arfrp1	0.473516
Vim	-0.37656								BC005624	0.475263
Rnf24	-0.375772								Trub2	0.479321
Vash1	-0.374109								Tnnc2	0.481708
Gata5	-0.36318								Neurl2	0.484003
2010011I20Rik	-0.363156								Bbs5	0.484239
Tmem127	-0.358638								Siglec1	0.485335
Tomm34	-0.357955								Pcsk2	0.488914
4930402H24Rik	-0.356583								Esf1	0.495538
Cass4	-0.354477								Rpl7a	0.501694
Ciao1	-0.352498								Agps	0.511718
Dbndd2	-0.350512								Gtsf1l	0.516518
Mtap1a	-0.350038								Atp5e	0.521106
1110034G24Rik	-0.349777								Kif18a	0.530835
Myo3a	-0.349598								Surf2	0.541114
Disp2	-0.349101								Acss2	0.542971
Gabpb1	-0.348525								Zfp341	0.547535
1190002A17Rik	-0.347304								Tor2a	0.557956
Cstad	-0.344091								Mrrf	0.558241
Ass1	-0.343574								Rad51	0.564904
Kcnip3	-0.341169								Zc3h6	0.565141
Ssfa2	-0.340579								Blcap	0.567986
Ccdc32	-0.331958								Slc20a1	0.57417
Uckl1	-0.327713								Gm561	0.578125
Edf1	-0.32762								Ntsr1	0.579991
Znfx1	-0.327319								Fmnl2	0.591305
Asb6	-0.327205								Mllt10	0.592943
Meis2	-0.325876								4930568D16Rik	0.598513
Fbxo18	-0.325349								Wdr85	0.604278
Gdf5	-0.322178								Neurod1	0.608316
Fkbp1a	-0.318846								Snrpb2	0.611102
Scn2a1	-0.318646								Cbfa2t2	0.615041
Taf3	-0.316017								Fastkd5	0.621241
4931423N10Rik	-0.310957								Pip5kl1	0.623242
Birc7	-0.308295								Tgm3	0.623567
2310047K21Rik	-0.307034								Traf6	0.633279
Sephs1	-0.306796								Gapvd1	0.638867
Snx21	-0.305572								Kif16b	0.63894
Fam171b	-0.30524								Gpr155	0.640198
Tmem141	-0.302783								Wdr38	0.644352
Ehd4	-0.300705								Ift52	0.646095
Phospho2	-0.300232								Rpl35	0.658465
Ahcy	-0.297736								Stk4	0.660855
Fam171a1	-0.294379								Accs	0.668089
Spc25	-0.290056								Nacc2	0.66875
Dll4	-0.287877								B230208H17Rik	0.673884
Arrdc1	-0.28442								Bub1b	0.683596
Arfgap2	-0.277546								Sstr4	0.68366
Wipf1	-0.277527								Gtpbp5	0.683887
Abi1	-0.273901								Tubgcp4	0.687418
Surf1	-0.270776								Man1b1	0.691261
Med27	-0.269849								Sptlc3	0.693933
Ogfr	-0.269438								Csnk2a1	0.694565
Tgm6	-0.266549								Zbtb43	0.700944
C1qtnf4	-0.266234								D730039F16Rik	0.711888
Zc3h8	-0.265458								Hat1	0.715706
Urm1	-0.259994								Zfyve19	0.719893
Mbd5	-0.258948								Scg5	0.734324
A930018P22Rik	-0.256568								Ciz1	0.735379
1700026L06Rik	-0.256117								Tyro3	0.735527
5430405G05Rik	-0.254493								Nup160	0.737371
Qsox2	-0.250617								Ptges	0.739022
Mett5d1	-0.250094								Pdk1	0.74396
Frmd4a	-0.250078								Psmb7	0.751014
Kin	-0.249702								Npepl1	0.770241
D2Ertd750e	-0.24616								Plagl2	0.778368
2410001C21Rik	-0.243672								Ndor1	0.785463
Sec16a	-0.241085								Sema6d	0.788857
2700007P21Rik	-0.239316								Spinlw1	0.790418
Sh2d3c	-0.237614								Taf4a	0.793277
Lypd6	-0.233473								C330006A16Rik	0.793594
1700020I14Rik	-0.231366								Ndufs3	0.800245
Lrrc26	-0.231073								Polr3f	0.803665
Stard9	-0.230787								Adam33	0.814665
Ube2v1	-0.227487								Ntng2	0.817135
Duoxa1	-0.225359								Mrps5	0.817636
Gtf3c4	-0.220035								B2m	0.817765
Cst8	-0.219343								Slc2a8	0.820145
Tor1a	-0.219274								Lime1	0.821876
Zeb2	-0.219203								Tanc1	0.822196
Gpr107	-0.217336								Rspo4	0.823659
Nup35	-0.216234								Ndrg3	0.824088
Defb29	-0.216205								St6galnac4	0.827559
Psmd14	-0.214858								5930434B04Rik	0.829275
Gyltl1b	-0.210811								Atf2	0.833842
9030418K01Rik	-0.208148								Ndufaf1	0.83702
Snhg11	-0.207773								Rbm12	0.84393
2900064A13Rik	-0.205764								Samd10	0.85513
Tmco5	-0.202155								Bub1	0.859308
Srp14	-0.201165								1500011K16Rik	0.876366
E2f1	-0.19772								Snx5	0.878942
Fnbp1	-0.193662								Phf19	0.88326
Nanp	-0.192199								Dhx35	0.88432
Slc27a2	-0.189962								Slc34a3	0.903681
Kif3b	-0.182062								Ppp1r1c	0.910576
Shc4	-0.180316								Ttbk2	0.915779
Prosapip1	-0.179317								Nusap1	0.918828
1110008F13Rik	-0.179143								Entpd2	0.939829
Cst3	-0.176989								Fastkd1	0.94066
Golga2	-0.173219								5730494N06Rik	0.940798
Banf2	-0.173071								Mrps2	0.946482
Angpt4	-0.171466								Th1l	0.971265
Spopl	-0.17091								Ext2	0.987968
Garnl3	-0.169132								Dsn1	0.993376
Rxra	-0.16845								Spata2	0.996002
Manbal	-0.168274								Pcna	1.002
2310003L22Rik	-0.164194								Zfp408	1.00579
Adrm1	-0.16294								Ghrh	1.00971
Ube2c	-0.160899								Zc3h15	1.01781
1700029I15Rik	-0.159296								Rps21	1.01884
1500003O03Rik	-0.15742								Snapc4	1.01886
Pomt1	-0.154163								Abca2	1.03696
Lmo2	-0.154045								Adal	1.03735
2010106G01Rik	-0.153165								Trpm7	1.04408
Atpbd4	-0.148891								Fpgs	1.06443
Kcnt1	-0.145288								Pdcl	1.07538
Mastl	-0.14304								Mcm10	1.08392
2310003C23Rik	-0.141893								Atp5g3	1.09064
Anapc2	-0.140891								Ddx27	1.09304
Stam	-0.138538								1110008P14Rik	1.10598
Cep250	-0.138508								2900010J23Rik	1.10731
Cst10	-0.137934								Snta1	1.12109
Caprin1	-0.135437								2810408M09Rik	1.12976
Zswim1	-0.133415								Cep152	1.13015
Gfra4	-0.130711								Cables2	1.13625
Commd7	-0.127694								Slc9a8	1.13787
Crat	-0.127068								Nmt2	1.13871
Tpd52l2	-0.122972								Slc27a4	1.14065
5430417L22Rik	-0.122357								Pdhx	1.14763
BC051628	-0.118788								P2rx3	1.15037
Tbc1d13	-0.11134								Ubac1	1.15039
Sdccag3	-0.109538								Rpn2	1.15783
Mtch2	-0.107222								Arhgap1	1.17254
Clp1	-0.105678								Xrn2	1.17459
Sla2	-0.0971053								Glt6d1	1.1753
Tpx2	-0.0968134								Chchd5	1.17578
Hsd17b12	-0.0963631								Chac1	1.18258
Rbpjl	-0.095681								Rpl12	1.18364
Smox	-0.0946107								Gzf1	1.18974
Acot8	-0.0945019								Fahd2a	1.21861
Zfp335	-0.0932918								Cdk5rap1	1.24827
Eif2ak4	-0.0912234								Nr6a1	1.25353
Nckap1	-0.0844788								Prrg4	1.25807
Slc35c1	-0.0835329								Chd6	1.27202
Slc32a1	-0.0834411								Ckmt1	1.27541
Sh3glb2	-0.0823277								Ttc21b	1.27723
Dolk	-0.0819752								Slc35c2	1.30226
Inpp5e	-0.0818267								Zhx3	1.30231
Cacna1b	-0.0772746								Csrp2bp	1.30678
Ralgds	-0.0757107								Mcm8	1.30915
Ppp6c	-0.0736695								Mga	1.31035
Anapc1	-0.0724017								1700037H04Rik	1.31337
E030042O20Rik	-0.0723632								Setx	1.31632
Lrrc8a	-0.0686199								Atp5c1	1.32211
0610012H03Rik	-0.0662731								Acvr2a	1.32817
Serf2	-0.059935								Usp20	1.33271
Agpat2	-0.0587527								Gtf3c5	1.34413
Pldn	-0.0569706								Emilin3	1.34819
Pigu	-0.0546631								Dut	1.36809
Nfe2l2	-0.0526932								Depdc7	1.36914
Psma7	-0.0473461								Pdss1	1.36993
D430041D05Rik	-0.0433676								Eif2s2	1.37184
2310003F16Rik	-0.0427821								Tsc1	1.38381
3300002I08Rik	-0.0384916								Olfr74	1.38382
Lsm14b	-0.0383626								Elp4	1.39002
Traf2	-0.0368019								Phyh	1.43119
Kcnj3	-0.0356384								Mtx2	1.44039
Pdrg1	-0.034861								Catsper2	1.49084
Pde11a	-0.0303844								Rab22a	1.49142
Gpsm1	-0.0282219								Tmc2	1.49285
Ythdf1	-0.0255984								Golga1	1.50202
Ccndbp1	-0.0217704								Nr1h3	1.50244
Nsfl1c	-0.0182921								Cercam	1.50591
Oxt	-0.0171336								Rae1	1.52173
Uck1	-0.0170843								2310021H06Rik	1.52692
Ubr1	-0.0170651								Bmi1	1.53293
Dido1	-0.0158019								Usp6nl	1.55303
Lass6	-0.0156021								Nelf	1.55358
Cops2	-0.0154453								Nfs1	1.56683
Rrbp1	-0.0122208								Duox1	1.58526
Camsap1	-0.00665142								Ncoa3	1.60533
Aven	-0.00153129								Ttc16	1.67525
									Timm10	1.68354
									Yme1l1	1.69436
									Zfp120	1.69804
									Phf20	1.71007
									Mettl5	1.71123
									Gbgt1	1.84824
									Zfp217	1.86036
									Mfap1a	1.88484
									Gdap1l1	1.89391
									Rtel1	1.92187
									Lama5	1.96277
									Acbd7	1.97379
									Crnkl1	2.02127
									Rbm38	2.02277
									Mamdc4	2.02821
									Chst1	2.05529
									Polr1b	2.06111
									Hspa5	2.08427
									Ube2l6	2.10549
									Vps39	2.12435
									Ncoa5	2.20633
									Coq4	2.2109
									Dtd1	2.21171
									1500012F01Rik	2.24368
									Napb	2.25451
									Gins1	2.2879
									Stard7	2.3006
									Lrsam1	2.31552
									2010317E24Rik	2.33928
									Hoxd8	2.34893
									Ptgds	2.35313
									C8g	2.40876
									Uap1l1	2.43098
									Nrsn2	2.46391
									Zfp770	2.50382
									Slc30a4	2.53451
									Crls1	2.54056
									Arpc5l	2.56823
									Arl6ip6	2.63505
									Sord	2.64038
									Strbp	2.65339
									Cep110	2.6869
									Il15ra	2.71368
									Wdr34	2.72132
									Morn5	2.7624
									Pla2g4b	2.78099
									Myo3b	2.8279
									Echdc3	2.82817
									Myef2	2.90817
									Zbtb34	2.95855
									Madd	2.98047
									Rbl1	2.99838
									4933425O20Rik	3.03735
									Lpin3	3.05167
									Entpd6	3.12309
									Rif1	3.18379
									Fam102a	3.19933
									Necab3	3.35248
									Ldlrad3	3.37818
									Pcmtd2	3.47868
									Tox2	3.48381
									4930526D03Rik	3.57157
									Lcn2	3.74809
									Mylk2	3.76341
									Cdc25b	3.83166
									Ralgps1	3.83499
									Suv39h2	3.83567
									Cdca7	3.93322
									Ccbl1	4.09671
									Dnajc17	4.26024
									Rapsn	4.34279
									Tasp1	4.41835
									Fbln7	4.41916
									Ptges2	4.63361
									Sfmbt2	4.64775
									Sardh	4.73621
									Osbpl2	4.78963
									Ctnnbl1	4.78964
									Phpt1	4.93323
									Bcas1	5.15192
									Slc12a5	5.28428
									Kcna4	5.32365
									Dnmt3b	5.66232
									6530402F18Rik	6.25721
									Dnm1	6.39313
									Ddb2	6.43885
									Pltp	6.50263
									Dusp2	7.43228
									Lmx1b	7.66519
									Pax8	7.78011
									Syt13	7.90896
									Barhl1	9.55288
									6330439K17Rik	10.0119
									Trib3	10.5785
									Itpka	10.6145
									Cox4i2	10.8404
									Sall4	11.2222
									4930470P17Rik	11.8901
									Scn1a	14.0675
									Hc	27.8358
									Gchfr	29.7627

## Sheet: CH2 TC10 vs stem
up>0(431)			up>1(136)			up>4(41)			down>0(486)			down>1(152)			down>4(27)						up top5			down top5
S_up0	f_up0		S_up1	f_up1		S_up4	f_up4		S_down0	f_down0		S_down1	f_down1		S_down4	f_down4					Symbol	stem		Symbol	stem
Lmo2	-0.989515		Lmo2	-0.989515		Lmo2	-0.989515		Gtpbp5	0.0019062		Atf2	1.00518		2010317E24Rik	4.03603					Myl9	-0.8166		4930470P17Rik	11.6087
Nkain4	-0.988462		Nkain4	-0.988462		Nkain4	-0.988462		Tnks1bp1	0.0104624		Pacsin3	1.01516		Mylk2	4.10337					Fbn1	-0.815648		Dnm1	11.7919
Itpa	-0.985456		Itpa	-0.985456		Itpa	-0.985456		Atrn	0.0121039		Snapc4	1.02113		Bcas1	4.34334					Snap25	-0.813351		Chac1	11.916
Eng	-0.984878		Eng	-0.984878		Eng	-0.984878		Plcb1	0.0143665		Ss18l1	1.03157		Rassf2	4.39688					Srxn1	-0.810787		Sall4	12.2227
Egfl7	-0.977141		Egfl7	-0.977141		Egfl7	-0.977141		Wdsub1	0.0144164		Nrsn2	1.03442		Zbp1	4.50493					Fut7	-0.802882		Lcn2	45.4504
Msrb2	-0.970035		Msrb2	-0.970035		Msrb2	-0.970035		Slmo2	0.0145322		Mastl	1.03527		Sardh	4.64794
Tfpi	-0.960965		Tfpi	-0.960965		Tfpi	-0.960965		4930529I22Rik	0.0171697		Trp53bp1	1.03817		1500012F01Rik	4.68417
Id1	-0.958082		Id1	-0.958082		Id1	-0.958082		Slc1a2	0.0177381		Crls1	1.04088		Zc3h6	4.68485
Nr1h3	-0.956221		Nr1h3	-0.956221		Nr1h3	-0.956221		Pcsk2	0.0210214		Cstad	1.04254		Rif1	4.96958
Olfm1	-0.952122		Olfm1	-0.952122		Olfm1	-0.952122		Wfdc6a	0.0212559		Ptgds	1.04752		2310047K21Rik	5.10751
Ass1	-0.951486		Ass1	-0.951486		Ass1	-0.951486		Slc2a8	0.0235197		Entpd6	1.04791		Angpt4	5.12462
Rin2	-0.946199		Rin2	-0.946199		Rin2	-0.946199		Mkks	0.0248371		Snta1	1.04994		Phyh	5.3875
Cytip	-0.944012		Cytip	-0.944012		Cytip	-0.944012		Zeb2	0.0261068		Rpl12	1.05301		Ctnnbl1	5.58309
Serping1	-0.942818		Serping1	-0.942818		Serping1	-0.942818		Nespas	0.0267983		Eif2ak4	1.0559		Slc30a4	5.71481
Tgm2	-0.925456		Tgm2	-0.925456		Tgm2	-0.925456		Fam110a	0.0336126		Mcm8	1.05597		Sfmbt2	6.61653
Wfdc2	-0.924565		Wfdc2	-0.924565		Wfdc2	-0.924565		Ptprj	0.0351031		Spata2	1.06005		1200007C13Rik	6.66586
Spint1	-0.923661		Spint1	-0.923661		Spint1	-0.923661		Ubr1	0.0353702		Asxl1	1.06135		Pax8	8.13021
Procr	-0.918377		Procr	-0.918377		Procr	-0.918377		Tlk1	0.0361154		Th1l	1.06416		Lmx1b	8.17212
Loxl2	-0.914779		Loxl2	-0.914779		Loxl2	-0.914779		Mapk8ip1	0.0401917		Samd10	1.08382		Barhl1	8.54436
Cpne1	-0.9094		Cpne1	-0.9094		Cpne1	-0.9094		Ppp2r4	0.0429079		Pbx3	1.08651		Cox4i2	10.7743
Cat	-0.906709		Cat	-0.906709		Cat	-0.906709		Eif6	0.0437198		Pdk1	1.09783		Trib3	11.2193
Creb3l1	-0.905392		Creb3l1	-0.905392		Creb3l1	-0.905392		Col5a1	0.0443346		Zfp217	1.11923		Cdca7	11.4298
Wisp2	-0.896081		Wisp2	-0.896081		Wisp2	-0.896081		Ptgis	0.0456387		Ddx27	1.12363		4930470P17Rik	11.6087
A830007P12Rik	-0.886862		A830007P12Rik	-0.886862		A830007P12Rik	-0.886862		Dusp19	0.0492797		Ssrp1	1.12549		Dnm1	11.7919
Itga6	-0.879993		Itga6	-0.879993		Itga6	-0.879993		Gpsm1	0.0534703		Ckmt1	1.14098		Chac1	11.916
8430427H17Rik	-0.878708		8430427H17Rik	-0.878708		8430427H17Rik	-0.878708		Nr5a1	0.0536931		Ddx31	1.15528		Sall4	12.2227
Atp9a	-0.877149		Atp9a	-0.877149		Atp9a	-0.877149		2810002D19Rik	0.0545924		Itpka	1.1643		Lcn2	45.4504
1700026L06Rik	-0.867575		1700026L06Rik	-0.867575		1700026L06Rik	-0.867575		Lsm14b	0.0592089		Pltp	1.16975
Ak1	-0.866449		Ak1	-0.866449		Ak1	-0.866449		Ttll9	0.0635942		Slc24a3	1.18277
Dpp7	-0.864509		Dpp7	-0.864509		Dpp7	-0.864509		D430041D05Rik	0.0644624		Ptges2	1.19993
Ctsz	-0.860789		Ctsz	-0.860789		Ctsz	-0.860789		Npepl1	0.0648798		Sec61a2	1.24111
Rbm45	-0.858786		Rbm45	-0.858786		Rbm45	-0.858786		Ptpra	0.0685161		Zc3h15	1.24326
Hspa12b	-0.85577		Hspa12b	-0.85577		Hspa12b	-0.85577		Zfp64	0.0687125		Stam	1.25345
Cd59a	-0.846618		Cd59a	-0.846618		Cd59a	-0.846618		Dab2ip	0.0705191		Nanp	1.27379
Nnat	-0.841624		Nnat	-0.841624		Nnat	-0.841624		Tanc1	0.0755714		Rbbp9	1.27594
Abhd12	-0.82878		Abhd12	-0.82878		Abhd12	-0.82878		Nkx2-2	0.0761128		Ehmt1	1.27822
Myl9	-0.8166		Myl9	-0.8166		Myl9	-0.8166		Tmem87a	0.0762363		Tgm3	1.28429
Fbn1	-0.815648		Fbn1	-0.815648		Fbn1	-0.815648		Apip	0.0779529		Mettl5	1.30435
Snap25	-0.813351		Snap25	-0.813351		Snap25	-0.813351		Ccndbp1	0.0786436		Prpf40a	1.30626
Srxn1	-0.810787		Srxn1	-0.810787		Srxn1	-0.810787		Pdcl	0.0814064		Ext2	1.3235
Fut7	-0.802882		Fut7	-0.802882		Fut7	-0.802882		Mett5d1	0.0819631		Osbpl2	1.32883
Tspan18	-0.798999		Tspan18	-0.798999					1700020A23Rik	0.0849917		Rae1	1.33346
Adamtsl2	-0.796161		Adamtsl2	-0.796161					Gnas	0.086787		Mcm10	1.33527
1190002A17Rik	-0.795977		1190002A17Rik	-0.795977					Kbtbd4	0.0882206		Cebpb	1.33978
Il1rn	-0.794655		Il1rn	-0.794655					Cdan1	0.0906367		Cops2	1.34192
Tbc1d20	-0.793188		Tbc1d20	-0.793188					Eid1	0.0919342		5430405G05Rik	1.34691
Snap23	-0.788402		Snap23	-0.788402					Ghrh	0.0995329		Gdap1l1	1.37648
Hoxd8	-0.787595		Hoxd8	-0.787595					Stam2	0.101318		Emilin3	1.39007
Ppapdc3	-0.786721		Ppapdc3	-0.786721					Traf6	0.105114		Tmc2	1.41618
Cercam	-0.785353		Cercam	-0.785353					Pcna	0.106263		Tpx2	1.42765
Pnpla7	-0.783432		Pnpla7	-0.783432					Ythdf1	0.109189		Nelf	1.4333
Cpxm1	-0.779207		Cpxm1	-0.779207					Zbtb46	0.110308		Dnmt3b	1.46064
Notch1	-0.778105		Notch1	-0.778105					Scand1	0.110759		Duox1	1.47369
Tmem141	-0.773449		Tmem141	-0.773449					Rab14	0.111589		Aurka	1.48086
Lama5	-0.769755		Lama5	-0.769755					Trpc4ap	0.115723		Ralgps1	1.48357
Tubb2c	-0.767671		Tubb2c	-0.767671					Fcnb	0.117438		Ckap5	1.49051
Tspyl3	-0.751456		Tspyl3	-0.751456					Ncoa6	0.118383		Angptl2	1.50431
Lhx6	-0.750541		Lhx6	-0.750541					Ubox5	0.121195		Polr1b	1.52276
Ctsa	-0.74832		Ctsa	-0.74832					Mrps2	0.124046		2310021H06Rik	1.52961
Tmem189	-0.741091		Tmem189	-0.741091					Exosc2	0.124614		Prrg4	1.55217
Ttl	-0.740295		Ttl	-0.740295					Pdhx	0.125544		Lrsam1	1.57505
Edem2	-0.733838		Edem2	-0.733838					Cel	0.127489		Nek6	1.58941
Qsox2	-0.732014		Qsox2	-0.732014					Agps	0.130504		9430008C03Rik	1.6119
Bdnf	-0.730697		Bdnf	-0.730697					Zbtb43	0.130953		Zfp120	1.61793
Pip4k2a	-0.727082		Pip4k2a	-0.727082					Ppig	0.134265		Rps21	1.62133
Gss	-0.725636		Gss	-0.725636					Dtd1	0.134276		Ttbk2	1.66493
Pkig	-0.722291		Pkig	-0.722291					Pde11a	0.135042		Nr4a2	1.66668
Dolk	-0.712718		Dolk	-0.712718					Ttpal	0.13664		Ttc21b	1.68431
2010106G01Rik	-0.712612		2010106G01Rik	-0.712612					Ubac1	0.13787		Bub1	1.70547
Cds2	-0.707479		Cds2	-0.707479					Hdc	0.139298		Sestd1	1.70698
2210009G21Rik	-0.706609		2210009G21Rik	-0.706609					Cst13	0.140569		Vps39	1.72918
Slc2a6	-0.705592		Slc2a6	-0.705592					Arfrp1	0.140664		Myef2	1.75797
Scrn3	-0.704252		Scrn3	-0.704252					4833422F24Rik	0.140971		Odf2	1.76978
1110034G24Rik	-0.703479		1110034G24Rik	-0.703479					Chmp4b	0.141255		BC006779	1.77563
Clic3	-0.703212		Clic3	-0.703212					Usp20	0.141356		2700007P21Rik	1.78598
Pak6	-0.699274		Pak6	-0.699274					Pip5kl1	0.144451		Gtdc1	1.80039
Ckap2l	-0.698974		Ckap2l	-0.698974					Nfe2l2	0.145955		Strbp	1.80213
1700019L03Rik	-0.69816		1700019L03Rik	-0.69816					C330006A16Rik	0.146118		Nmi	1.80313
Blvra	-0.695269		Blvra	-0.695269					4933433C11Rik	0.146953		Ebf4	1.80516
Dolpp1	-0.693023		Dolpp1	-0.693023					Ptges	0.15194		Phf20	1.85122
Ehd4	-0.690195		Ehd4	-0.690195					Mtap1a	0.154854		Dsn1	1.88175
Mdk	-0.684474		Mdk	-0.684474					Lnp	0.155146		Zbtb34	1.88238
Elmo2	-0.668486		Elmo2	-0.668486					Pdyn	0.156168		Ccbl1	1.95878
Ada	-0.66784		Ada	-0.66784					Abi1	0.15722		Napb	1.97927
Cd44	-0.667058		Cd44	-0.667058					Rtn4rl2	0.161912		D2Ertd750e	2.00971
B4galt5	-0.666885		B4galt5	-0.666885					Gpr107	0.162841		Plcb4	2.01774
E2f1	-0.658391		E2f1	-0.658391					Zfp408	0.166584		Cep152	2.05489
2310035K24Rik	-0.651146		2310035K24Rik	-0.651146					Nudt5	0.167809		Zfp661	2.07828
4930402H24Rik	-0.651124		4930402H24Rik	-0.651124					Prpf18	0.168107		Dut	2.10746
Pygb	-0.646478		Pygb	-0.646478					Sema6d	0.168962		Ddb2	2.12933
Nostrin	-0.640545		Nostrin	-0.640545					Arfgap1	0.169466		Acbd7	2.13547
Fam171a1	-0.636703		Fam171a1	-0.636703					Pak7	0.173817		Nusap1	2.15378
Pigt	-0.636467		Pigt	-0.636467					2900097C17Rik	0.179298		Adal	2.19562
Prosapip1	-0.632176		Prosapip1	-0.632176					Tshz2	0.181835		Kif18a	2.20523
Meis2	-0.626951		Meis2	-0.626951					Dclre1c	0.186197		Gbgt1	2.20918
Ssfa2	-0.62643		Ssfa2	-0.62643					Rspo4	0.188166		Chd6	2.23391
Lamc3	-0.624871		Lamc3	-0.624871					4930525F21Rik	0.189785		Fnbp4	2.25006
Vav2	-0.617633		Vav2	-0.617633					Golga1	0.192229		C8g	2.28845
Vps18	-0.607711		Vps18	-0.607711					Caprin1	0.192405		Mamdc4	2.32468
Ankrd5	-0.60688		Ankrd5	-0.60688					Polr3f	0.19256		Ifih1	2.36686
Cplx2	-0.602515		Cplx2	-0.602515					D730039F16Rik	0.192595		Arl6ip6	2.46509
Tor1b	-0.601722		Tor1b	-0.601722					Arfgap2	0.19808		Myo3b	2.48953
Src	-0.601396		Src	-0.601396					Plekha3	0.198876		Kcnip3	2.49247
Neurl2	-0.599511		Neurl2	-0.599511					Hat1	0.201529		Madd	2.53795
Chrna1	-0.598655		Chrna1	-0.598655					Crnkl1	0.205849		Ldlrad3	2.57328
1700020C07Rik	-0.598218		1700020C07Rik	-0.598218					Rgs19	0.20722		Tasp1	2.60409
Trp53inp2	-0.597596		Trp53inp2	-0.597596					Ergic3	0.208675		Bub1b	2.63193
5430407P10Rik	-0.597363		5430407P10Rik	-0.597363					Stk4	0.208983		Pcmtd2	2.69348
Ctnnd1	-0.591177		Ctnnd1	-0.591177					Baz2b	0.210056		4933425O20Rik	2.69738
Gdf5	-0.58907		Gdf5	-0.58907					Arhgap21	0.210619		Dpm1	2.96272
Lcmt2	-0.588739		Lcmt2	-0.588739					Cstf3	0.212766		Fgf7	2.97784
Rsu1	-0.577972		Rsu1	-0.577972					Snx5	0.216335		Cdc25b	3.01123
Dll4	-0.569436		Dll4	-0.569436					Usp8	0.217767		Eif2s2	3.04662
Cenpb	-0.563889		Cenpb	-0.563889					Ankrd16	0.227168		Usp6nl	3.20116
Zhx3	-0.562796		Zhx3	-0.562796					Ehf	0.229208		Phpt1	3.26963
Cass4	-0.554778		Cass4	-0.554778					Rab22a	0.23662		Suv39h2	3.31249
Galk2	-0.552706		Galk2	-0.552706					Hspa5	0.237241		Kcna4	3.3137
Jph2	-0.549574		Jph2	-0.549574					Spred1	0.239133		Zfp770	3.44532
Itgav	-0.545327		Itgav	-0.545327					Dnajc10	0.240505		Rapsn	3.44731
Cobll1	-0.539468		Cobll1	-0.539468					1700037H04Rik	0.241908		Dtwd1	3.47445
Fbln7	-0.536611		Fbln7	-0.536611					Psmd14	0.241984		Esf1	3.49295
Dstn	-0.536173		Dstn	-0.536173					Atp5c1	0.242616		Gzf1	3.63651
Commd7	-0.53581		Commd7	-0.53581					Accs	0.249541		4930526D03Rik	3.65596
2010011I20Rik	-0.535454		2010011I20Rik	-0.535454					Phf21a	0.249761		Tox2	3.86265
Rc3h2	-0.534902		Rc3h2	-0.534902					Gins1	0.250782		Scn1a	3.87328
Arl5a	-0.534278		Arl5a	-0.534278					Dhx35	0.253784		2010317E24Rik	4.03603
Rprd1b	-0.533003		Rprd1b	-0.533003					Tpd52l2	0.254061		Mylk2	4.10337
Gata3	-0.530388		Gata3	-0.530388					Plcg1	0.255551		Bcas1	4.34334
Pfkfb3	-0.528001		Pfkfb3	-0.528001					Tmem87b	0.257552		Rassf2	4.39688
Fam163b	-0.525574		Fam163b	-0.525574					Camsap1	0.25836		Zbp1	4.50493
9830001H06Rik	-0.518668		9830001H06Rik	-0.518668					41340	0.259941		Sardh	4.64794
Ptpla	-0.516195		Ptpla	-0.516195					Kif16b	0.262562		1500012F01Rik	4.68417
Zc3h8	-0.508366		Zc3h8	-0.508366					Oip5	0.264353		Zc3h6	4.68485
Kcnt1	-0.505104		Kcnt1	-0.505104					Nsun6	0.264815		Rif1	4.96958
Pdia3	-0.503347		Pdia3	-0.503347					Atpbd4	0.268632		2310047K21Rik	5.10751
Slc35c1	-0.500981		Slc35c1	-0.500981					Spag4	0.272264		Angpt4	5.12462
Map1lc3a	-0.498923								Slc25a12	0.27296		Phyh	5.3875
Commd9	-0.49822								Oxt	0.273044		Ctnnbl1	5.58309
Cacnb4	-0.488315								Ndrg3	0.27547		Slc30a4	5.71481
Myo3a	-0.487592								Psma7	0.281379		Sfmbt2	6.61653
Bcl2l1	-0.484488								Rad51	0.281789		1200007C13Rik	6.66586
Mcts2	-0.480819								Actr5	0.281902		Pax8	8.13021
Neb	-0.479975								Tank	0.281932		Lmx1b	8.17212
Samhd1	-0.479353								Ogfr	0.282779		Barhl1	8.54436
Tmem62	-0.478958								Surf6	0.292001		Cox4i2	10.7743
Ptgs1	-0.477218								Nup214	0.295102		Trib3	11.2193
Banf2	-0.472768								Catsper2	0.300096		Cdca7	11.4298
Zdhhc12	-0.472162								Mtch2	0.303758		4930470P17Rik	11.6087
Serinc3	-0.470304								Rxra	0.307633		Dnm1	11.7919
Arrdc1	-0.470129								Alx4	0.310317		Chac1	11.916
Rpap1	-0.468215								Cse1l	0.311285		Sall4	12.2227
2900064A13Rik	-0.460311								Inpp5e	0.313192		Lcn2	45.4504
Alkbh3	-0.45969								1700058C13Rik	0.313564
Slc43a3	-0.459384								Bmf	0.317203
Sh3glb2	-0.457855								B230208H17Rik	0.321652
1500003O03Rik	-0.457458								Rbck1	0.322157
H13	-0.456097								Trmt6	0.324573
Psd4	-0.452449								Frmd4a	0.324682
Fbxo3	-0.451244								Mapkbp1	0.329487
A930018P22Rik	-0.451192								Serinc4	0.329548
Acot8	-0.447724								Itih2	0.330286
Ddrgk1	-0.445754								Tubgcp4	0.332818
Snhg11	-0.443887								Rbm38	0.336207
Dlgap4	-0.442836								B2m	0.336953
Dgkz	-0.442027								Uqcc	0.338283
Oprl1	-0.441642								Bmi1	0.338701
Dbndd2	-0.438351								Tgif2	0.34069
B230118H07Rik	-0.437954								Mrps26	0.341902
Fam171b	-0.434904								Prkra	0.348333
Ltk	-0.434816								Phospho2	0.34861
4931423N10Rik	-0.434441								Nfs1	0.348873
Cd82	-0.43412								U46068	0.354453
Commd3	-0.43275								Tor2a	0.354976
Mapkap1	-0.431009								Fastkd5	0.355473
Zdhhc5	-0.430917								Gpd2	0.363268
Psmc3	-0.42958								Rpl35	0.371154
E030042O20Rik	-0.427162								Necab3	0.373256
Ppp6c	-0.420105								Dnajc17	0.374875
Tmem127	-0.419422								Dnttip1	0.377318
Gata5	-0.417017								Cry2	0.382307
Ryr3	-0.411263								Upf2	0.38258
Pigu	-0.410265								Dido1	0.388444
Defb29	-0.410036								Arpc5l	0.389281
Gfra4	-0.40835								Rpl7a	0.389621
Ttll11	-0.407607								Scrt2	0.391961
Kcnk15	-0.406534								Nsfl1c	0.393347
Mrrf	-0.406319								Csrp2bp	0.402093
Psmd5	-0.404978								Rpn2	0.402842
Vash1	-0.404766								Gm561	0.408427
Fkbp1a	-0.402533								Sstr4	0.40852
Ahcy	-0.401307								Spinlw1	0.409223
BC020535	-0.399985								Arl5b	0.413678
Sqrdl	-0.399884								Olfr73	0.414422
Slc23a2	-0.398632								Fkbp7	0.418767
Gsn	-0.397466								Rnd3	0.426002
Ermn	-0.39708								Nckap1	0.426928
Golga2	-0.393412								Taf3	0.430342
Bmyc	-0.39321								Acvr2a	0.431271
Trp53i11	-0.39145								Depdc7	0.435581
Tgm6	-0.389885								Tbr1	0.435864
Matn4	-0.388176								Cdk5rap1	0.435892
Lrrc26	-0.384934								5930434B04Rik	0.43628
Coq4	-0.383038								Stau1	0.438039
Aven	-0.380049								Ndufs3	0.441363
Vim	-0.378384								Ift52	0.445424
9030418K01Rik	-0.377301								Yme1l1	0.453042
Anapc2	-0.376797								Ccdc32	0.454929
Cep250	-0.376234								Cstf1	0.456037
Pkn3	-0.375913								Pomt1	0.459119
Mapre1	-0.372819								Zer1	0.461079
Zswim3	-0.372188								Gle1	0.462786
Acvr1	-0.370222								Med19	0.464901
Slc39a12	-0.366159								Slc25a25	0.468971
Snai1	-0.363374								Nxt1	0.47474
Cst10	-0.362521								Trim69	0.474961
2310003C23Rik	-0.362123								Nup188	0.475767
Bcl2l11	-0.361793								Timm10	0.480494
Lpin3	-0.361156								Gpr155	0.484705
Prpf6	-0.361113								Pldn	0.493953
Nacc2	-0.360481								Wdr34	0.495931
Sla2	-0.359945								Mbd5	0.496513
Slc32a1	-0.35741								Stard7	0.502216
Pdrg1	-0.356472								Ube2l6	0.50942
Asb6	-0.354042								Siglec1	0.509661
Cd93	-0.353997								Cables2	0.510414
Slpi	-0.349341								Xrn2	0.511021
Ciao1	-0.346219								Fpgs	0.514713
Itch	-0.345981								Slc27a4	0.516028
BC051628	-0.345359								Mllt10	0.520819
Sdc4	-0.342723								Pdss1	0.520834
Med27	-0.339902								Ino80	0.524523
Pkp4	-0.338793								Slc35c2	0.527835
Sec16a	-0.335724								Ncoa5	0.527893
Snx21	-0.335629								Zbtb6	0.530213
Cst3	-0.331187								Psmf1	0.532424
Sox12	-0.330522								1600027N09Rik	0.53295
Slc20a1	-0.325865								Lbp	0.537573
Tomm34	-0.325651								Fmnl2	0.540403
Tbc1d13	-0.324709								Ndor1	0.542033
Ube2v1	-0.323846								Glt6d1	0.544592
Mfap1a	-0.32265								4921504E06Rik	0.551151
Traf1	-0.322287								Rtel1	0.555098
Ivd	-0.320289								Rbm12	0.555971
Cd302	-0.314297								Taf4a	0.559348
Bahd1	-0.31331								Sptlc3	0.56272
Trp53rk	-0.311064								Rexo4	0.563715
Agpat2	-0.305137								Scg5	0.565988
Fam102a	-0.304452								Ndufaf1	0.570449
Ptrh1	-0.3038								Spopl	0.571599
Serf2	-0.303798								Olfr74	0.577921
Stard9	-0.303134								Rbm18	0.586296
Tmco5	-0.301448								Top1	0.587477
Scn2a1	-0.29998								Wdr38	0.5878
BC005624	-0.299437								3300002I08Rik	0.591895
Lin7c	-0.296445								1700014B07Rik	0.593484
Dync1i2	-0.295049								Shf	0.598535
Atp5e	-0.293217								Smox	0.599942
Vapb	-0.292787								6820408C15Rik	0.608056
Sys1	-0.29273								Chst14	0.609618
5430417L22Rik	-0.292201								Hrh3	0.609707
Gyltl1b	-0.290257								4930568D16Rik	0.611572
Cubn	-0.290144								Hspa14	0.615353
Crat	-0.288258								Ciz1	0.615512
Ncoa3	-0.287793								Setx	0.619804
Edf1	-0.285511								Wdr5	0.620183
Acss2	-0.282256								Ube2e3	0.622701
Zfp335	-0.276818								Il15ra	0.633694
AA467197	-0.273082								D2Wsu81e	0.640927
Rabepk	-0.266881								Gtsf1l	0.641839
0610012H03Rik	-0.264023								Pter	0.646301
6330439K17Rik	-0.263222								Sord	0.652119
Slc4a11	-0.257144								2810408M09Rik	0.655925
St6galnac6	-0.251348								Trub2	0.658482
Plagl2	-0.251064								Rnf114	0.667519
1110008F13Rik	-0.246787								1110008P14Rik	0.669825
Pank2	-0.246126								Fubp3	0.681272
Ggt7	-0.24598								Nr6a1	0.685915
Znfx1	-0.245837								P2rx3	0.686842
Rapgef1	-0.239294								Psmb7	0.689967
Hipk3	-0.23927								Ola1	0.69302
Rbpjl	-0.238691								Chchd5	0.69494
Pex16	-0.238472								Ntsr1	0.695911
Disp2	-0.238158								Elp4	0.696476
Dennd1a	-0.235311								Trpm7	0.702253
Abl1	-0.233902								Pla2g4b	0.711295
Polr3k	-0.23334								Gapvd1	0.714207
Cst8	-0.23269								Abca2	0.734175
Trim44	-0.231447								Mtx2	0.735958
Prnp	-0.227401								Lass6	0.741364
Duoxa1	-0.226241								Pfdn4	0.746391
Blcap	-0.224589								Arhgap1	0.750005
Rnf24	-0.222226								Sephs1	0.77866
Dnajc1	-0.22139								Anapc1	0.781544
2410001C21Rik	-0.217763								Gmeb2	0.78906
Ssb	-0.217605								Tsc1	0.796608
Entpd2	-0.215908								Lime1	0.797848
Slc12a6	-0.214297								Mrps5	0.802051
Arfgef2	-0.214121								Cep110	0.807367
Dpm2	-0.213622								Gabpb1	0.818386
Pxmp4	-0.21257								Ncaph	0.827401
Znf512b	-0.209908								Gorasp2	0.83161
Ttc17	-0.209634								Mga	0.831928
Spna2	-0.207033								2700094K13Rik	0.834379
Acp2	-0.204933								Echdc3	0.840306
Slc39a13	-0.204841								Set	0.842784
C1qtnf4	-0.202639								Api5	0.843281
Cacna1b	-0.201071								Snrpb2	0.86641
Slc9a8	-0.200937								Nup160	0.871187
Sulf2	-0.199979								Aqr	0.87398
Ssna1	-0.19586								Zmynd19	0.875317
Phf19	-0.195566								Ctdspl2	0.876192
Surf4	-0.195209								Surf2	0.890203
2310003F16Rik	-0.192918								Mettl11a	0.904901
Aplnr	-0.187555								Col20a1	0.906983
Ppp1r1c	-0.187388								Traf2	0.908374
Bbox1	-0.186467								Slc12a5	0.911473
Sdccag3	-0.17905								Ntng2	0.913566
Dnajc5	-0.178834								Cbfa2t2	0.915889
Lypd6	-0.177739								Brd3	0.921227
Wfdc3	-0.176124								Nat10	0.9228
Tyro3	-0.175148								2900010J23Rik	0.931803
Hc	-0.174506								Gchfr	0.940092
Kin	-0.172824								Ube2c	0.940314
Rrbp1	-0.169589								Apbb1ip	0.941106
BC029214	-0.163363								Wdr85	0.953706
Neurod1	-0.162623								Wipf1	0.955103
Cdk9	-0.159767								Slc34a3	0.965951
Fbxw2	-0.159575								Uap1l1	0.967509
Sdcbp2	-0.15802								Chst1	0.97421
Rbms1	-0.156683								Ttc16	0.974694
Nmt2	-0.154847								Rcn1	0.977656
Trdmt1	-0.153724								Csnk2a1	0.981368
Ptpn1	-0.152868								Adam33	0.9849
Urm1	-0.150477								Ovol2	0.992843
2310003L22Rik	-0.148441								Atf2	1.00518
Snrpb	-0.144037								Pacsin3	1.01516
2410042D21Rik	-0.144036								Snapc4	1.02113
Bbs5	-0.143702								Ss18l1	1.03157
Dynlrb1	-0.143407								Nrsn2	1.03442
Btbd3	-0.142078								Mastl	1.03527
Hsd17b12	-0.139362								Trp53bp1	1.03817
Fbxo18	-0.1386								Crls1	1.04088
Stx16	-0.13818								Cstad	1.04254
Mettl8	-0.134919								Ptgds	1.04752
Fahd2a	-0.131309								Entpd6	1.04791
Rbm43	-0.12986								Snta1	1.04994
Dusp2	-0.125806								Rpl12	1.05301
Nup35	-0.125668								Eif2ak4	1.0559
Stk35	-0.125267								Mcm8	1.05597
Zfp106	-0.118864								Spata2	1.06005
Syt13	-0.117641								Asxl1	1.06135
Sh2d3c	-0.117391								Th1l	1.06416
1700029I15Rik	-0.117377								Samd10	1.08382
6530402F18Rik	-0.117013								Pbx3	1.08651
Garnl3	-0.110959								Pdk1	1.09783
Fam129b	-0.110709								Zfp217	1.11923
Gtf3c4	-0.110451								Ddx27	1.12363
Uck1	-0.110418								Ssrp1	1.12549
Man1b1	-0.109707								Ckmt1	1.14098
Ttc30b	-0.10665								Ddx31	1.15528
Tnnc2	-0.106214								Itpka	1.1643
Idh3b	-0.102816								Pltp	1.16975
Adrm1	-0.100785								Slc24a3	1.18277
Tm9sf4	-0.100451								Ptges2	1.19993
Shc4	-0.0958474								Sec61a2	1.24111
Spc25	-0.0955976								Zc3h15	1.24326
Lrrc8a	-0.0944912								Stam	1.25345
1500011K16Rik	-0.0943661								Nanp	1.27379
Chn1	-0.0920896								Rbbp9	1.27594
Ambra1	-0.0917176								Ehmt1	1.27822
Birc7	-0.0909707								Tgm3	1.28429
Morn5	-0.0900395								Mettl5	1.30435
Dlx2	-0.0899284								Prpf40a	1.30626
Chrm4	-0.0897245								Ext2	1.3235
Rabgap1	-0.0885633								Osbpl2	1.32883
Atp5g3	-0.085713								Rae1	1.33346
Spata5l1	-0.0852062								Mcm10	1.33527
4930412O13Rik	-0.0848992								Cebpb	1.33978
Fer1l4	-0.083923								Cops2	1.34192
Med22	-0.0825133								5430405G05Rik	1.34691
Zswim1	-0.0821748								Gdap1l1	1.37648
Manbal	-0.0804077								Emilin3	1.39007
Surf1	-0.0771435								Tmc2	1.41618
Tmem85	-0.0770319								Tpx2	1.42765
Stk39	-0.0764918								Nelf	1.4333
5730494N06Rik	-0.0762408								Dnmt3b	1.46064
Lcn12	-0.0751757								Duox1	1.47369
Acbd5	-0.0738986								Aurka	1.48086
Tor1a	-0.0734014								Ralgps1	1.48357
Cdh26	-0.0709692								Ckap5	1.49051
2310001A20Rik	-0.0660558								Angptl2	1.50431
Kif3b	-0.0628754								Polr1b	1.52276
Grin1	-0.0622603								2310021H06Rik	1.52961
Kcnj3	-0.0595226								Prrg4	1.55217
Pofut1	-0.0591512								Lrsam1	1.57505
Fnbp1	-0.0560747								Nek6	1.58941
4833420G11Rik	-0.0541055								9430008C03Rik	1.6119
Rps29	-0.0511575								Zfp120	1.61793
Gtf3c5	-0.0498685								Rps21	1.62133
Pmpca	-0.0471175								Ttbk2	1.66493
Clp1	-0.0464208								Nr4a2	1.66668
Ier5l	-0.042089								Ttc21b	1.68431
Slc27a2	-0.0418987								Bub1	1.70547
Epb4.1l1	-0.0418636								Sestd1	1.70698
Cdc123	-0.0386921								Vps39	1.72918
St6galnac4	-0.038644								Myef2	1.75797
Spef1	-0.0361903								Odf2	1.76978
Ndufa8	-0.0348725								BC006779	1.77563
Zfp341	-0.0326075								2700007P21Rik	1.78598
Rbl1	-0.0325391								Gtdc1	1.80039
1700020I14Rik	-0.0325227								Strbp	1.80213
0610011L14Rik	-0.0292886								Nmi	1.80313
Fastkd1	-0.0289727								Ebf4	1.80516
Ralgds	-0.0281793								Phf20	1.85122
1110051M20Rik	-0.0269905								Dsn1	1.88175
Mocs3	-0.0253453								Zbtb34	1.88238
Mmp24	-0.0212985								Ccbl1	1.95878
Raly	-0.0187773								Napb	1.97927
Stxbp1	-0.018459								D2Ertd750e	2.00971
Ywhab	-0.0174773								Plcb4	2.01774
Npdc1	-0.0170505								Cep152	2.05489
Plcb2	-0.0161222								Zfp661	2.07828
Uckl1	-0.0149099								Dut	2.10746
Zfyve19	-0.0143081								Ddb2	2.12933
Lrrc57	-0.0132316								Acbd7	2.13547
Srp14	-0.0129758								Nusap1	2.15378
Pcif1	-0.00815679								Adal	2.19562
Fjx1	-0.00783418								Kif18a	2.20523
Fbxw5	-0.00539064								Gbgt1	2.20918
Mybl2	-0.00505026								Chd6	2.23391
Macrod2	-0.000363469								Fnbp4	2.25006
									C8g	2.28845
									Mamdc4	2.32468
									Ifih1	2.36686
									Arl6ip6	2.46509
									Myo3b	2.48953
									Kcnip3	2.49247
									Madd	2.53795
									Ldlrad3	2.57328
									Tasp1	2.60409
									Bub1b	2.63193
									Pcmtd2	2.69348
									4933425O20Rik	2.69738
									Dpm1	2.96272
									Fgf7	2.97784
									Cdc25b	3.01123
									Eif2s2	3.04662
									Usp6nl	3.20116
									Phpt1	3.26963
									Suv39h2	3.31249
									Kcna4	3.3137
									Zfp770	3.44532
									Rapsn	3.44731
									Dtwd1	3.47445
									Esf1	3.49295
									Gzf1	3.63651
									4930526D03Rik	3.65596
									Tox2	3.86265
									Scn1a	3.87328
									2010317E24Rik	4.03603
									Mylk2	4.10337
									Bcas1	4.34334
									Rassf2	4.39688
									Zbp1	4.50493
									Sardh	4.64794
									1500012F01Rik	4.68417
									Zc3h6	4.68485
									Rif1	4.96958
									2310047K21Rik	5.10751
									Angpt4	5.12462
									Phyh	5.3875
									Ctnnbl1	5.58309
									Slc30a4	5.71481
									Sfmbt2	6.61653
									1200007C13Rik	6.66586
									Pax8	8.13021
									Lmx1b	8.17212
									Barhl1	8.54436
									Cox4i2	10.7743
									Trib3	11.2193
									Cdca7	11.4298
									4930470P17Rik	11.6087
									Dnm1	11.7919
									Chac1	11.916
									Sall4	12.2227
									Lcn2	45.4504

## Sheet: CH2 TC10 vs ATII
up>0(238)			up>1(104)			up>4(35)			down>0(679)			down>1(516)			down>4(296)						up top5			down top5
S_up0	f_up0		S_up1	f_up1		S_up4	f_up4		S_down0	f_down0		S_down1	f_down1		S_down4	f_down4					Symbol	ATII		Symbol	ATII
Exosc2	-0.996586		Exosc2	-0.996586		Exosc2	-0.996586		Crls1	0.00470416		Brd3	1.00211		Mapre1	4.02948					Wdr34	-0.8255		Bcl2l11	209.715
Zfp408	-0.989707		Zfp408	-0.989707		Zfp408	-0.989707		Tmc2	0.00825513		Cenpb	1.00605		Duoxa1	4.03328					D2Wsu81e	-0.81601		Matn4	250.39
Fgf7	-0.977086		Fgf7	-0.977086		Fgf7	-0.977086		Serf2	0.0145108		Pcsk2	1.01526		Odf2	4.04354					Spc25	-0.811969		Wfdc2	377.022
Ndor1	-0.976993		Ndor1	-0.976993		Ndor1	-0.976993		Slpi	0.0174729		Kcnk15	1.02694		1700020A23Rik	4.08474					Ak1	-0.811814		Hc	1721.27
Myl9	-0.973693		Myl9	-0.973693		Myl9	-0.973693		Slc25a12	0.0203141		Serinc3	1.028		Lin7c	4.13673					Meis2	-0.811013		Hdc	1779.33
Snap25	-0.971464		Snap25	-0.971464		Snap25	-0.971464		Trub2	0.0233886		Frmd4a	1.02912		Phospho2	4.15017
Col5a1	-0.967666		Col5a1	-0.967666		Col5a1	-0.967666		1700029I15Rik	0.026978		Ttc17	1.03014		Pfdn4	4.15038
2310003F16Rik	-0.967593		2310003F16Rik	-0.967593		2310003F16Rik	-0.967593		Esf1	0.0295007		Gpr107	1.03567		Prrg4	4.18609
Wisp2	-0.9675		Wisp2	-0.9675		Wisp2	-0.9675		Rrbp1	0.0297185		Ralgps1	1.04091		Phyh	4.20239
Rapsn	-0.963825		Rapsn	-0.963825		Rapsn	-0.963825		Ermn	0.0344025		Cdh26	1.04322		Fnbp4	4.22719
Apbb1ip	-0.950484		Apbb1ip	-0.950484		Apbb1ip	-0.950484		Ythdf1	0.0398384		Smox	1.04954		Tor1b	4.23894
Snai1	-0.942652		Snai1	-0.942652		Snai1	-0.942652		Csnk2a1	0.0551352		Polr3k	1.06204		Mga	4.25815
Cep250	-0.937916		Cep250	-0.937916		Cep250	-0.937916		Gata5	0.0579131		Mdk	1.07943		Gapvd1	4.26143
Bdnf	-0.9353		Bdnf	-0.9353		Bdnf	-0.9353		Fam129b	0.0629869		Adam33	1.07952		Nsun6	4.31723
Tfpi	-0.929027		Tfpi	-0.929027		Tfpi	-0.929027		4833422F24Rik	0.0646801		Phf20	1.10147		Ciao1	4.34999
Loxl2	-0.918859		Loxl2	-0.918859		Loxl2	-0.918859		Chst1	0.0749547		Tnks1bp1	1.10254		Tm9sf4	4.35136
Zer1	-0.918024		Zer1	-0.918024		Zer1	-0.918024		Msrb2	0.0784008		Nek6	1.10368		Gbgt1	4.35418
Vash1	-0.91445		Vash1	-0.91445		Vash1	-0.91445		Pla2g4b	0.0974328		Caprin1	1.11856		Wfdc3	4.37885
Fbn1	-0.907015		Fbn1	-0.907015		Fbn1	-0.907015		Mastl	0.105616		Nup160	1.12844		Bmf	4.38524
Raly	-0.898979		Raly	-0.898979		Raly	-0.898979		Nudt5	0.116237		Bcas1	1.14929		Prnp	4.43654
Rcn1	-0.895541		Rcn1	-0.895541		Rcn1	-0.895541		Ambra1	0.123029		Arl6ip6	1.17506		Uqcc	4.47297
Ptgis	-0.876734		Ptgis	-0.876734		Ptgis	-0.876734		1500003O03Rik	0.128102		B2m	1.18141		Cass4	4.50054
Dbndd2	-0.874084		Dbndd2	-0.874084		Dbndd2	-0.874084		Setx	0.139897		Pnpla7	1.18672		Coq4	4.50709
Ptrh1	-0.858953		Ptrh1	-0.858953		Ptrh1	-0.858953		Anapc2	0.141161		BC005624	1.20164		Mmp24	4.65023
Ggt7	-0.856705		Ggt7	-0.856705		Ggt7	-0.856705		Kif18a	0.153943		2310003C23Rik	1.20234		Ptges2	4.72573
Rsu1	-0.854029		Rsu1	-0.854029		Rsu1	-0.854029		Ndufs3	0.15536		Kif16b	1.20366		Cercam	4.72612
Ass1	-0.844103		Ass1	-0.844103		Ass1	-0.844103		Pigu	0.16189		Dgkz	1.22215		E030042O20Rik	4.73115
B230208H17Rik	-0.842255		B230208H17Rik	-0.842255		B230208H17Rik	-0.842255		0610011L14Rik	0.16626		Fbln7	1.23743		Dclre1c	4.76567
Pfkfb3	-0.837348		Pfkfb3	-0.837348		Pfkfb3	-0.837348		Zfp770	0.168978		Accs	1.25953		Mtap1a	4.79235
Anapc1	-0.835879		Anapc1	-0.835879		Anapc1	-0.835879		Plcb4	0.170645		Dolk	1.27048		Zbp1	4.81569
Wdr34	-0.8255		Wdr34	-0.8255		Wdr34	-0.8255		Atp5e	0.171916		Sh2d3c	1.27408		Pdcl	4.82302
D2Wsu81e	-0.81601		D2Wsu81e	-0.81601		D2Wsu81e	-0.81601		2900010J23Rik	0.172087		Gabpb1	1.28246		Dstn	4.85102
Spc25	-0.811969		Spc25	-0.811969		Spc25	-0.811969		Snx21	0.172362		Rbl1	1.28748		5730494N06Rik	4.85254
Ak1	-0.811814		Ak1	-0.811814		Ak1	-0.811814		Zmynd19	0.186366		Traf6	1.30814		2700094K13Rik	4.85754
Meis2	-0.811013		Meis2	-0.811013		Meis2	-0.811013		Ergic3	0.193581		Nr4a2	1.30967		Zbtb43	4.89025
Pdrg1	-0.794378		Pdrg1	-0.794378					Fkbp1a	0.193732		Strbp	1.31242		Ywhab	4.89307
Dpp7	-0.780568		Dpp7	-0.780568					Kbtbd4	0.207157		Tpd52l2	1.32067		Duox1	5.0304
Cubn	-0.778921		Cubn	-0.778921					Med27	0.21062		Ubox5	1.32542		Dtwd1	5.0374
Slc20a1	-0.775305		Slc20a1	-0.775305					Pofut1	0.211023		Dtd1	1.3355		2310003L22Rik	5.07619
Id1	-0.771589		Id1	-0.771589					Mcts2	0.213887		Mrps2	1.34347		Pdk1	5.07918
Sall4	-0.763717		Sall4	-0.763717					Aven	0.22411		Upf2	1.35962		Atp9a	5.07997
Abl1	-0.761948		Abl1	-0.761948					Ddx31	0.228472		Ift52	1.36578		Zdhhc12	5.13836
Pkn3	-0.760261		Pkn3	-0.760261					2310035K24Rik	0.232109		Bmi1	1.36869		Ptprj	5.16028
Lhx6	-0.749254		Lhx6	-0.749254					Ttl	0.24059		Nelf	1.37063		Fnbp1	5.18944
Ctnnd1	-0.739918		Ctnnd1	-0.739918					Cbfa2t2	0.240794		Fastkd5	1.37378		Ptgds	5.21788
Barhl1	-0.738409		Barhl1	-0.738409					Birc7	0.242881		Tubgcp4	1.3756		Ehmt1	5.25251
Cplx2	-0.737282		Cplx2	-0.737282					Surf6	0.248552		Gchfr	1.37908		Sys1	5.25749
Fjx1	-0.728609		Fjx1	-0.728609					Ttbk2	0.25497		Pank2	1.37914		4921504E06Rik	5.26891
Egfl7	-0.728342		Egfl7	-0.728342					Trp53rk	0.26892		Galk2	1.38117		D730039F16Rik	5.2946
Manbal	-0.727757		Manbal	-0.727757					Spef1	0.272683		Ptgs1	1.40224		Gdf5	5.31614
Plekha3	-0.727306		Plekha3	-0.727306					Shc4	0.277842		Chrna1	1.41166		Polr1b	5.33634
Zeb2	-0.72551		Zeb2	-0.72551					Trim69	0.284669		Sfmbt2	1.42462		D430041D05Rik	5.42923
Ckap5	-0.724528		Ckap5	-0.724528					1500012F01Rik	0.285544		Dpm2	1.42879		Pbx3	5.45342
Snta1	-0.724031		Snta1	-0.724031					Atrn	0.286949		Rnf114	1.43875		Mapkap1	5.45461
1110008F13Rik	-0.721944		1110008F13Rik	-0.721944					Trib3	0.287884		Rbm12	1.45319		Ifih1	5.45588
Sdccag3	-0.719929		Sdccag3	-0.719929					Ddx27	0.296097		4933433C11Rik	1.46449		Sord	5.46537
Slc9a8	-0.719689		Slc9a8	-0.719689					Dolpp1	0.299796		Ciz1	1.46814		Stx16	5.48208
Snapc4	-0.716322		Snapc4	-0.716322					Pak7	0.31285		Nkx2-2	1.47617		Mllt10	5.49312
Fbxw5	-0.714926		Fbxw5	-0.714926					Slc30a4	0.315898		Chn1	1.48574		Ralgds	5.49584
Suv39h2	-0.713653		Suv39h2	-0.713653					Mett5d1	0.319018		Napb	1.48649		Tbc1d20	5.49799
Ola1	-0.700972		Ola1	-0.700972					Asb6	0.321658		Stard7	1.54358		5430407P10Rik	5.52672
Lama5	-0.699859		Lama5	-0.699859					Camsap1	0.326747		Cdca7	1.55337		Fbxo3	5.5408
Procr	-0.697531		Procr	-0.697531					Ebf4	0.329888		Snap23	1.55548		1700058C13Rik	5.54161
Rtel1	-0.694174		Rtel1	-0.694174					Cox4i2	0.336403		Arpc5l	1.57832		Samd10	5.54326
Ptpra	-0.69015		Ptpra	-0.69015					2700007P21Rik	0.340749		Zfp106	1.58078		Elp4	5.57776
Stxbp1	-0.688185		Stxbp1	-0.688185					Chac1	0.346818		Adal	1.5836		2810002D19Rik	5.60211
Itpa	-0.683003		Itpa	-0.683003					Slc35c2	0.350064		Syt13	1.5869		Dsn1	5.68742
Srxn1	-0.675978		Srxn1	-0.675978					Dnajc5	0.352153		Cstf3	1.58744		Stau1	5.73288
Urm1	-0.673722		Urm1	-0.673722					Cstad	0.353155		Pacsin3	1.58757		Sardh	5.74671
Pigt	-0.656907		Pigt	-0.656907					Sec61a2	0.356447		Gyltl1b	1.59992		Uckl1	5.77723
Ptges	-0.653818		Ptges	-0.653818					Stk39	0.35744		Aqr	1.60404		Scg5	5.81517
B4galt5	-0.643283		B4galt5	-0.643283					Nrsn2	0.361998		Cpne1	1.61475		Sema6d	5.84929
Tor1a	-0.632596		Tor1a	-0.632596					Eif2s2	0.366191		Cel	1.61529		BC051628	5.91558
Sh3glb2	-0.631562		Sh3glb2	-0.631562					Spna2	0.373948		Gdap1l1	1.62669		5430405G05Rik	5.92389
Fkbp7	-0.625619		Fkbp7	-0.625619					Baz2b	0.376292		Asxl1	1.62679		Eid1	5.97252
4933425O20Rik	-0.621655		4933425O20Rik	-0.621655					Nusap1	0.377927		Ryr3	1.66264		Snhg11	5.98948
Commd7	-0.619603		Commd7	-0.619603					Sulf2	0.378603		Spopl	1.67444		Ivd	6.00811
Dpm1	-0.618719		Dpm1	-0.618719					Slc39a12	0.3787		Plcb1	1.68276		Acbd5	6.01566
Trpc4ap	-0.617644		Trpc4ap	-0.617644					Serping1	0.383938		Prpf18	1.68375		Tank	6.02231
Mettl11a	-0.606684		Mettl11a	-0.606684					Kin	0.392829		Nr1h3	1.69971		Arl5a	6.16866
Gnas	-0.596337		Gnas	-0.596337					1110034G24Rik	0.395058		Zc3h6	1.70657		Disp2	6.17574
Agps	-0.593388		Agps	-0.593388					Adrm1	0.39528		Tbr1	1.7078		Wdr38	6.20651
E2f1	-0.59175		E2f1	-0.59175					Tgm3	0.397833		Rbm43	1.71012		Lypd6	6.28446
Lpin3	-0.587117		Lpin3	-0.587117					Ubac1	0.40041		Uap1l1	1.71386		2310047K21Rik	6.30264
Gata3	-0.583368		Gata3	-0.583368					Ogfr	0.405038		Stk35	1.73888		Pip4k2a	6.39618
2900064A13Rik	-0.581806		2900064A13Rik	-0.581806					Olfr74	0.418789		Rpn2	1.75174		Bahd1	6.40744
Hspa14	-0.578908		Hspa14	-0.578908					Ssb	0.418829		Ncoa6	1.77124		Ube2l6	6.41049
Itch	-0.572982		Itch	-0.572982					Kcnip3	0.428111		Ccndbp1	1.7886		Arrdc1	6.4493
Edf1	-0.568222		Edf1	-0.568222					Dnajc10	0.435007		Gfra4	1.83848		Slc23a2	6.55807
Hoxd8	-0.566418		Hoxd8	-0.566418					Tshz2	0.446215		Nsfl1c	1.84045		0610012H03Rik	6.56558
Neb	-0.555525		Neb	-0.555525					Zfp661	0.448469		Tbc1d13	1.84924		Gss	6.58816
Gins1	-0.552688		Gins1	-0.552688					Wdr5	0.450425		Golga2	1.8848		Hsd17b12	6.59417
Man1b1	-0.545871		Man1b1	-0.545871					Med22	0.452988		Rbbp9	1.88972		Cse1l	6.61624
Ada	-0.542959		Ada	-0.542959					Mbd5	0.454834		Cep152	1.912		Rbm45	6.64706
D2Ertd750e	-0.538868		D2Ertd750e	-0.538868					Rab22a	0.462178		Pde11a	1.91902		Slc25a25	6.64897
Fut7	-0.537373		Fut7	-0.537373					2010317E24Rik	0.468155		Bub1b	1.94909		Rabepk	6.73477
Trdmt1	-0.536402		Trdmt1	-0.536402					P2rx3	0.484981		4930526D03Rik	1.95334		Fam110a	6.80431
Rpap1	-0.535575		Rpap1	-0.535575					Eif6	0.492896		Tgm6	1.96207		BC020535	6.81764
Vapb	-0.524466		Vapb	-0.524466					Bmyc	0.501761		Fam102a	1.98028		Nmi	6.84915
Nat10	-0.523023		Nat10	-0.523023					Tomm34	0.506221		Taf3	1.98933		Arfgap1	6.88042
Arhgap21	-0.520251		Arhgap21	-0.520251					Gsn	0.520791		Rspo4	1.99106		Macrod2	6.97453
Nkain4	-0.516449		Nkain4	-0.516449					1110008P14Rik	0.531364		Arhgap1	1.99364		Chchd5	7.04965
Commd3	-0.504563		Commd3	-0.504563					Cst3	0.53217		Dut	2.01016		Mamdc4	7.14285
Slc35c1	-0.503304		Slc35c1	-0.503304					Gtdc1	0.54091		Lnp	2.01985		Wfdc6a	7.32421
Mybl2	-0.499478								Ntng2	0.555197		Ube2v1	2.02853		Ltk	7.34811
Creb3l1	-0.492218								Psmd5	0.558445		Apip	2.05054		Tor2a	7.46223
Ankrd16	-0.488216								Zdhhc5	0.560393		Pmpca	2.06205		Polr3f	7.50042
Aurka	-0.479188								Spata2	0.56268		2310021H06Rik	2.06791		1700020C07Rik	7.5244
Garnl3	-0.478827								Ncoa3	0.567412		Tspan18	2.08271		Pcmtd2	7.57413
Trim44	-0.477868								Ghrh	0.569617		Tyro3	2.09247		Stk4	7.67496
Rpl12	-0.475219								Sestd1	0.576945		Bbs5	2.12814		Tox2	7.83651
Dlx2	-0.46808								Rassf2	0.579949		Rif1	2.12988		Arfrp1	7.92703
Ncoa5	-0.466684								C330006A16Rik	0.584252		A830007P12Rik	2.13529		Zfp335	7.96499
Ptpla	-0.465071								Mkks	0.597843		Myef2	2.13885		Pdhx	8.00167
Acvr1	-0.464762								Hspa12b	0.601956		Dnttip1	2.14364		Nanp	8.05973
Slc12a6	-0.458808								Cobll1	0.614322		Necab3	2.17226		Phpt1	8.07879
4931423N10Rik	-0.456475								4833420G11Rik	0.620826		Tmco5	2.18326		Stam	8.09586
Lcn12	-0.454694								Lrsam1	0.622576		Ctsz	2.18593		Pomt1	8.11621
2410042D21Rik	-0.452539								Ssrp1	0.626824		Hipk3	2.1931		Npepl1	8.15018
Npdc1	-0.437718								C8g	0.629409		1500011K16Rik	2.196		Kcnj3	8.16171
Tubb2c	-0.421381								Lmx1b	0.64184		Trmt6	2.20628		Cat	8.19642
Fam171b	-0.420422								Alx4	0.65208		Zfyve19	2.20781		Abi1	8.25666
Rc3h2	-0.416598								Timm10	0.66468		Zfp341	2.21183		4930470P17Rik	8.29783
Fam171a1	-0.413114								Top1	0.668418		Cdk9	2.21225		Mcm8	8.54109
Pdia3	-0.408325								Prkra	0.670072		Slc32a1	2.21344		Zfp217	8.69139
Bcl2l1	-0.403251								Actr5	0.672813		Stam2	2.22241		Zswim3	8.91008
Csrp2bp	-0.394359								Nfs1	0.685483		Ccbl1	2.2338		Ndufa8	8.97564
Gtpbp5	-0.390003								Oip5	0.688321		Ntsr1	2.23681		Arl5b	9.33373
Chrm4	-0.383565								Rps29	0.690108		Banf2	2.24108		Gtf3c4	9.45536
Pkig	-0.382544								Slc2a8	0.690662		Ckap2l	2.26038		Depdc7	9.50239
Eif2ak4	-0.382223								Atp5g3	0.700695		Traf2	2.27265		Cdan1	9.58473
Dnajc1	-0.374977								Dido1	0.708309		Ovol2	2.30097		Pak6	9.6683
Tlk1	-0.374637								Cpxm1	0.713902		4930568D16Rik	2.3045		Fastkd1	9.68259
Cstf1	-0.374189								Rae1	0.716295		Nr5a1	2.32362		Nespas	9.68419
Eng	-0.373335								Sstr4	0.717493		Med19	2.33031		Prosapip1	9.7128
Uck1	-0.371404								Olfr73	0.718533		2210009G21Rik	2.36092		Plcb2	9.75685
Slmo2	-0.371047								Vps18	0.731834		3300002I08Rik	2.36108		Grin1	9.76923
Rbm18	-0.368557								Usp20	0.748811		Slc12a5	2.36544		Abca2	9.80685
Dync1i2	-0.367596								Ctnnbl1	0.750046		Acot8	2.37061		Cdk5rap1	9.8108
Trp53inp2	-0.365122								Gtf3c5	0.761149		Slc2a6	2.37178		Tmem87b	9.91108
Tpx2	-0.364754								Tspyl3	0.76347		Cdc123	2.38638		Angptl2	9.94482
Tmem85	-0.364148								Srp14	0.774362		Zc3h15	2.40168		Cd82	9.95185
9830001H06Rik	-0.359128								Rad51	0.78611		Lamc3	2.43999		Ttll9	9.99812
Dlgap4	-0.348231								St6galnac6	0.78827		Slc43a3	2.44632		Echdc3	10.0439
Mtch2	-0.345015								Ppp6c	0.796388		6530402F18Rik	2.45212		Fahd2a	10.0738
Siglec1	-0.343371								5930434B04Rik	0.81266		Pcna	2.45655		Hat1	10.2148
2900097C17Rik	-0.342632								Scn1a	0.816365		Inpp5e	2.48378		4930525F21Rik	10.3044
Ttpal	-0.341496								Fbxo18	0.819388		Wipf1	2.51124		Fcnb	10.316
Slc24a3	-0.341343								Adamtsl2	0.831698		Nckap1	2.51203		Jph2	10.4479
Psmc3	-0.339891								Ube2e3	0.835738		Fam163b	2.53792		Catsper2	10.4585
Sqrdl	-0.335843								Ttll11	0.844588		Sec16a	2.54653		Edem2	10.5505
Scn2a1	-0.331861								Kcna4	0.844906		Mylk2	2.55774		Slc34a3	10.6663
Ctsa	-0.328594								Shf	0.869274		Pax8	2.58962		Entpd2	10.7353
Lrrc57	-0.327801								Cep110	0.902067		Nmt2	2.59635		Kif3b	10.8064
Surf2	-0.326563								Spred1	0.91199		Atp5c1	2.60677		Rtn4rl2	11.0542
Cd302	-0.323466								Spag4	0.944117		Cables2	2.63075		Gtsf1l	11.1077
Rnd3	-0.32257								41340	0.948371		Il15ra	2.64449		Sla2	11.1523
Tgm2	-0.31838								Itgav	0.9581		2010011I20Rik	2.64597		Vps39	11.1793
1700037H04Rik	-0.312499								BC029214	0.960531		Cacnb4	2.65279		Zbtb46	11.2554
Alkbh3	-0.309812								Nfe2l2	0.961004		Col20a1	2.65387		Angpt4	11.4271
Myo3a	-0.298088								Oprl1	0.962816		Pip5kl1	2.66374		Fmnl2	11.6732
Madd	-0.297139								Prpf40a	0.965258		Tasp1	2.67311		Zfp120	11.6748
Vim	-0.29552								9430008C03Rik	0.990537		Lcmt2	2.67842		1700019L03Rik	11.7686
Slc39a13	-0.29398								Brd3	1.00211		Ppig	2.69583		Abhd12	11.8621
Trpm7	-0.287707								Cenpb	1.00605		Itga6	2.71505		Gmeb2	11.8705
Rexo4	-0.285606								Pcsk2	1.01526		Glt6d1	2.72467		Cry2	11.8917
Stard9	-0.284379								Kcnk15	1.02694		Blvra	2.74665		Wdsub1	11.9477
Dab2ip	-0.283062								Serinc3	1.028		Spata5l1	2.77212		Acbd7	12.0008
Samhd1	-0.281099								Frmd4a	1.02912		Set	2.79375		Sox12	12.2484
Dnm1	-0.280715								Ttc17	1.03014		Atpbd4	2.84464		Dennd1a	12.471
Rpl35	-0.280196								Gpr107	1.03567		1600027N09Rik	2.84627		4930402H24Rik	12.4748
Taf4a	-0.275515								Ralgps1	1.04091		Trp53bp1	2.86529		1190002A17Rik	12.5599
Psma7	-0.27324								Cdh26	1.04322		Phf19	2.89753		Fubp3	12.6337
Rapgef1	-0.27254								Smox	1.04954		Surf1	2.89825		Chd6	12.6399
Ncaph	-0.272241								Polr3k	1.06204		Ttc21b	2.9042		2310001A20Rik	12.6452
Pldn	-0.269004								Mdk	1.07943		Pex16	2.9093		Ddrgk1	12.6873
Mcm10	-0.267467								Adam33	1.07952		Mrps5	2.92761		Neurod1	12.8219
Cst10	-0.26688								Phf20	1.10147		Cd59a	2.9345		Pxmp4	13.1613
Tmem127	-0.264717								Tnks1bp1	1.10254		Kcnt1	2.93552		2010106G01Rik	13.1996
8430427H17Rik	-0.259767								Nek6	1.10368		Atf2	2.94091		Ttc16	13.2488
Ppapdc3	-0.25693								Caprin1	1.11856		Trp53i11	2.94931		Fer1l4	13.5662
Znfx1	-0.256036								Nup160	1.12844		Ndufaf1	2.96855		Commd9	13.7013
Snrpb2	-0.256032								Bcas1	1.14929		2410001C21Rik	2.9844		Psd4	13.7303
Mrps26	-0.255086								Arl6ip6	1.17506		Chmp4b	2.99683		Nup188	13.9215
Myo3b	-0.248834								B2m	1.18141		Prpf6	3.01533		Rxra	13.9666
Mtx2	-0.248716								Pnpla7	1.18672		Ankrd5	3.04614		Gpsm1	13.9927
Lrrc8a	-0.247052								BC005624	1.20164		C1qtnf4	3.0682		Arfgef2	14.0054
Rgs19	-0.243378								2310003C23Rik	1.20234		Gle1	3.08143		Gzf1	14.0171
Phf21a	-0.22655								Kif16b	1.20366		Cds2	3.09286		Ppp1r1c	14.2387
Nup35	-0.222799								Dgkz	1.22215		Fbxw2	3.12259		1700014B07Rik	14.3906
Ier5l	-0.22012								Fbln7	1.23743		Ldlrad3	3.1336		Rpl7a	14.568
Lmo2	-0.214838								Accs	1.25953		Gpd2	3.13699		Ddb2	14.5759
Olfm1	-0.21445								Dolk	1.27048		Hrh3	3.1536		Scrn3	14.6452
Golga1	-0.212821								Sh2d3c	1.27408		BC006779	3.16201		2810408M09Rik	14.7661
Scrt2	-0.204631								Gabpb1	1.28246		Dnmt3b	3.19003		Dll4	15.2591
Mocs3	-0.201753								Rbl1	1.28748		Api5	3.21161		Bbox1	15.4008
Dynlrb1	-0.197367								Traf6	1.30814		Ssna1	3.21937		9030418K01Rik	15.4358
Cebpb	-0.195305								Nr4a2	1.30967		Ino80	3.23005		Btbd3	15.5088
Tmem141	-0.195067								Strbp	1.31242		Ehd4	3.2978		Lass6	15.7026
Surf4	-0.193419								Tpd52l2	1.32067		Lsm14b	3.34431		Psmd14	15.7455
Xrn2	-0.191051								Ubox5	1.32542		Plagl2	3.42073		Itih2	15.7534
Bub1	-0.188183								Dtd1	1.3355		Cacna1b	3.50603		Cd44	16.2238
Neurl2	-0.187124								Mrps2	1.34347		4930529I22Rik	3.5696		Ss18l1	16.3292
Tsc1	-0.180832								Upf2	1.35962		Mettl5	3.58344		Nr6a1	16.4446
Defb29	-0.169617								Ift52	1.36578		Cst13	3.67326		Rbm38	16.4582
B230118H07Rik	-0.162256								Bmi1	1.36869		Rprd1b	3.68027		Cdc25b	16.5964
Wdr85	-0.15008								Nelf	1.37063		Snx5	3.68083		Acvr2a	16.8629
Lime1	-0.145933								Fastkd5	1.37378		Slc4a11	3.6925		Spinlw1	17.0615
H13	-0.144562								Tubgcp4	1.3756		Idh3b	3.71394		St6galnac4	17.2184
Ppp2r4	-0.133539								Gchfr	1.37908		Ccdc32	3.7225		Tmem189	17.9149
AA467197	-0.132127								Pank2	1.37914		Th1l	3.72475		Serinc4	18.0484
Dhx35	-0.128217								Galk2	1.38117		Yme1l1	3.73653		Snrpb	18.1988
4930412O13Rik	-0.121142								Ptgs1	1.40224		Rin2	3.73831		Nostrin	18.4875
Nxt1	-0.117584								Chrna1	1.41166		Ckmt1	3.81871		Ctdspl2	18.5856
Rbck1	-0.113191								Sfmbt2	1.42462		Acss2	3.83199		Dnajc17	18.91
Cd93	-0.10703								Dpm2	1.42879		Sdcbp2	3.83634		6330439K17Rik	19.1353
Chst14	-0.104938								Rnf114	1.43875		Zc3h8	3.87309		Slc1a2	19.1499
Ndrg3	-0.101068								Rbm12	1.45319		Arfgap2	3.95062		Ahcy	19.3966
1200007C13Rik	-0.0986512								4933433C11Rik	1.46449		Osbpl2	3.96216		Rbpjl	19.5444
Rab14	-0.0969012								Ciz1	1.46814		Acp2	3.98793		Gorasp2	19.7309
Ube2c	-0.0860998								Nkx2-2	1.47617		Mapre1	4.02948		Pkp4	19.7713
Pdss1	-0.0822846								Chn1	1.48574		Duoxa1	4.03328		Il1rn	20.2274
Tnnc2	-0.0774961								Napb	1.48649		Odf2	4.04354		Slc27a4	20.9378
Pdyn	-0.0757324								Stard7	1.54358		1700020A23Rik	4.08474		Usp6nl	21.0918
Nacc2	-0.0755999								Cdca7	1.55337		Lin7c	4.13673		Mfap1a	21.2739
Mapk8ip1	-0.075193								Snap23	1.55548		Phospho2	4.15017		Sephs1	21.6246
Rnf24	-0.0645673								Arpc5l	1.57832		Pfdn4	4.15038		1700026L06Rik	21.7718
Cops2	-0.0637764								Zfp106	1.58078		Prrg4	4.18609		Tgif2	22.3605
Rbms1	-0.0587875								Adal	1.5836		Phyh	4.20239		Sptlc3	22.6622
Scand1	-0.0505991								Syt13	1.5869		Fnbp4	4.22719		Ubr1	22.6785
Fpgs	-0.0445097								Cstf3	1.58744		Tor1b	4.23894		Dusp2	22.8006
A930018P22Rik	-0.0429456								Pacsin3	1.58757		Mga	4.25815		Ttc30b	23.7453
Pter	-0.0399064								Gyltl1b	1.59992		Gapvd1	4.26143		5430417L22Rik	23.8688
Zfp64	-0.0349566								Aqr	1.60404		Nsun6	4.31723		Ext2	24.0595
Hspa5	-0.0208637								Cpne1	1.61475		Ciao1	4.34999		Traf1	25.0718
Znf512b	-0.0117227								Cel	1.61529		Tm9sf4	4.35136		Emilin3	25.2023
Gm561	-0.00689572								Gdap1l1	1.62669		Gbgt1	4.35418		1110051M20Rik	25.4326
Zhx3	-0.00439727								Asxl1	1.62679		Wfdc3	4.37885		Ptpn1	25.6732
									Ryr3	1.66264		Bmf	4.38524		Oxt	25.9277
									Spopl	1.67444		Prnp	4.43654		Aplnr	26.0046
									Plcb1	1.68276		Uqcc	4.47297		Psmf1	26.977
									Prpf18	1.68375		Cass4	4.50054		Clp1	27.1132
									Nr1h3	1.69971		Coq4	4.50709		Dusp19	27.3216
									Zc3h6	1.70657		Mmp24	4.65023		Itpka	27.3512
									Tbr1	1.7078		Ptges2	4.72573		Elmo2	27.4741
									Rbm43	1.71012		Cercam	4.72612		Sdc4	28.6451
									Uap1l1	1.71386		E030042O20Rik	4.73115		Mettl8	29.0697
									Stk35	1.73888		Dclre1c	4.76567		Tmem87a	29.1638
									Rpn2	1.75174		Mtap1a	4.79235		Psmb7	29.7181
									Ncoa6	1.77124		Zbp1	4.81569		Zbtb6	31.9775
									Ccndbp1	1.7886		Pdcl	4.82302		Zswim1	32.1216
									Gfra4	1.83848		Dstn	4.85102		Qsox2	33.1718
									Nsfl1c	1.84045		5730494N06Rik	4.85254		Usp8	33.1913
									Tbc1d13	1.84924		2700094K13Rik	4.85754		Ssfa2	33.5645
									Golga2	1.8848		Zbtb43	4.89025		Morn5	33.7775
									Rbbp9	1.88972		Ywhab	4.89307		Rabgap1	35.9207
									Cep152	1.912		Duox1	5.0304		Blcap	36.1669
									Pde11a	1.91902		Dtwd1	5.0374		Agpat2	36.7082
									Bub1b	1.94909		2310003L22Rik	5.07619		1700020I14Rik	37.2622
									4930526D03Rik	1.95334		Pdk1	5.07918		Crnkl1	37.7161
									Tgm6	1.96207		Atp9a	5.07997		Notch1	38.4187
									Fam102a	1.98028		Zdhhc12	5.13836		Tanc1	39.6021
									Taf3	1.98933		Ptprj	5.16028		Vav2	40.0596
									Rspo4	1.99106		Fnbp1	5.18944		Nup214	41.0748
									Arhgap1	1.99364		Ptgds	5.21788		Lcn2	41.2392
									Dut	2.01016		Ehmt1	5.25251		Zbtb34	43.7315
									Lnp	2.01985		Sys1	5.25749		Tmem62	44.4307
									Ube2v1	2.02853		4921504E06Rik	5.26891		Src	45.5473
									Apip	2.05054		D730039F16Rik	5.2946		Ehf	47.4187
									Pmpca	2.06205		Gdf5	5.31614		Entpd6	47.8815
									2310021H06Rik	2.06791		Polr1b	5.33634		Cytip	47.9287
									Tspan18	2.08271		D430041D05Rik	5.42923		Plcg1	50.5939
									Tyro3	2.09247		Pbx3	5.45342		Pcif1	51.1864
									Bbs5	2.12814		Mapkap1	5.45461		Slc27a2	51.2573
									Rif1	2.12988		Ifih1	5.45588		Mrrf	51.627
									A830007P12Rik	2.13529		Sord	5.46537		Map1lc3a	55.9553
									Myef2	2.13885		Stx16	5.48208		Crat	59.8872
									Dnttip1	2.14364		Mllt10	5.49312		Spint1	60.49
									Necab3	2.17226		Ralgds	5.49584		U46068	66.2413
									Tmco5	2.18326		Tbc1d20	5.49799		6820408C15Rik	75.8677
									Ctsz	2.18593		5430407P10Rik	5.52672		Mapkbp1	82.6209
									Hipk3	2.1931		Fbxo3	5.5408		Nnat	84.8159
									1500011K16Rik	2.196		1700058C13Rik	5.54161		Gpr155	91.125
									Trmt6	2.20628		Samd10	5.54326		Rps21	93.092
									Zfyve19	2.20781		Elp4	5.57776		Pltp	94.6426
									Zfp341	2.21183		2810002D19Rik	5.60211		Pygb	94.6895
									Cdk9	2.21225		Dsn1	5.68742		Lrrc26	111.084
									Slc32a1	2.21344		Stau1	5.73288		Lbp	112.696
									Stam2	2.22241		Sardh	5.74671		Epb4.1l1	122.605
									Ccbl1	2.2338		Uckl1	5.77723		Cst8	134.264
									Ntsr1	2.23681		Scg5	5.81517		Clic3	196.97
									Banf2	2.24108		Sema6d	5.84929		Bcl2l11	209.715
									Ckap2l	2.26038		BC051628	5.91558		Matn4	250.39
									Traf2	2.27265		5430405G05Rik	5.92389		Wfdc2	377.022
									Ovol2	2.30097		Eid1	5.97252		Hc	1721.27
									4930568D16Rik	2.3045		Snhg11	5.98948		Hdc	1779.33
									Nr5a1	2.32362		Ivd	6.00811
									Med19	2.33031		Acbd5	6.01566
									2210009G21Rik	2.36092		Tank	6.02231
									3300002I08Rik	2.36108		Arl5a	6.16866
									Slc12a5	2.36544		Disp2	6.17574
									Acot8	2.37061		Wdr38	6.20651
									Slc2a6	2.37178		Lypd6	6.28446
									Cdc123	2.38638		2310047K21Rik	6.30264
									Zc3h15	2.40168		Pip4k2a	6.39618
									Lamc3	2.43999		Bahd1	6.40744
									Slc43a3	2.44632		Ube2l6	6.41049
									6530402F18Rik	2.45212		Arrdc1	6.4493
									Pcna	2.45655		Slc23a2	6.55807
									Inpp5e	2.48378		0610012H03Rik	6.56558
									Wipf1	2.51124		Gss	6.58816
									Nckap1	2.51203		Hsd17b12	6.59417
									Fam163b	2.53792		Cse1l	6.61624
									Sec16a	2.54653		Rbm45	6.64706
									Mylk2	2.55774		Slc25a25	6.64897
									Pax8	2.58962		Rabepk	6.73477
									Nmt2	2.59635		Fam110a	6.80431
									Atp5c1	2.60677		BC020535	6.81764
									Cables2	2.63075		Nmi	6.84915
									Il15ra	2.64449		Arfgap1	6.88042
									2010011I20Rik	2.64597		Macrod2	6.97453
									Cacnb4	2.65279		Chchd5	7.04965
									Col20a1	2.65387		Mamdc4	7.14285
									Pip5kl1	2.66374		Wfdc6a	7.32421
									Tasp1	2.67311		Ltk	7.34811
									Lcmt2	2.67842		Tor2a	7.46223
									Ppig	2.69583		Polr3f	7.50042
									Itga6	2.71505		1700020C07Rik	7.5244
									Glt6d1	2.72467		Pcmtd2	7.57413
									Blvra	2.74665		Stk4	7.67496
									Spata5l1	2.77212		Tox2	7.83651
									Set	2.79375		Arfrp1	7.92703
									Atpbd4	2.84464		Zfp335	7.96499
									1600027N09Rik	2.84627		Pdhx	8.00167
									Trp53bp1	2.86529		Nanp	8.05973
									Phf19	2.89753		Phpt1	8.07879
									Surf1	2.89825		Stam	8.09586
									Ttc21b	2.9042		Pomt1	8.11621
									Pex16	2.9093		Npepl1	8.15018
									Mrps5	2.92761		Kcnj3	8.16171
									Cd59a	2.9345		Cat	8.19642
									Kcnt1	2.93552		Abi1	8.25666
									Atf2	2.94091		4930470P17Rik	8.29783
									Trp53i11	2.94931		Mcm8	8.54109
									Ndufaf1	2.96855		Zfp217	8.69139
									2410001C21Rik	2.9844		Zswim3	8.91008
									Chmp4b	2.99683		Ndufa8	8.97564
									Prpf6	3.01533		Arl5b	9.33373
									Ankrd5	3.04614		Gtf3c4	9.45536
									C1qtnf4	3.0682		Depdc7	9.50239
									Gle1	3.08143		Cdan1	9.58473
									Cds2	3.09286		Pak6	9.6683
									Fbxw2	3.12259		Fastkd1	9.68259
									Ldlrad3	3.1336		Nespas	9.68419
									Gpd2	3.13699		Prosapip1	9.7128
									Hrh3	3.1536		Plcb2	9.75685
									BC006779	3.16201		Grin1	9.76923
									Dnmt3b	3.19003		Abca2	9.80685
									Api5	3.21161		Cdk5rap1	9.8108
									Ssna1	3.21937		Tmem87b	9.91108
									Ino80	3.23005		Angptl2	9.94482
									Ehd4	3.2978		Cd82	9.95185
									Lsm14b	3.34431		Ttll9	9.99812
									Plagl2	3.42073		Echdc3	10.0439
									Cacna1b	3.50603		Fahd2a	10.0738
									4930529I22Rik	3.5696		Hat1	10.2148
									Mettl5	3.58344		4930525F21Rik	10.3044
									Cst13	3.67326		Fcnb	10.316
									Rprd1b	3.68027		Jph2	10.4479
									Snx5	3.68083		Catsper2	10.4585
									Slc4a11	3.6925		Edem2	10.5505
									Idh3b	3.71394		Slc34a3	10.6663
									Ccdc32	3.7225		Entpd2	10.7353
									Th1l	3.72475		Kif3b	10.8064
									Yme1l1	3.73653		Rtn4rl2	11.0542
									Rin2	3.73831		Gtsf1l	11.1077
									Ckmt1	3.81871		Sla2	11.1523
									Acss2	3.83199		Vps39	11.1793
									Sdcbp2	3.83634		Zbtb46	11.2554
									Zc3h8	3.87309		Angpt4	11.4271
									Arfgap2	3.95062		Fmnl2	11.6732
									Osbpl2	3.96216		Zfp120	11.6748
									Acp2	3.98793		1700019L03Rik	11.7686
									Mapre1	4.02948		Abhd12	11.8621
									Duoxa1	4.03328		Gmeb2	11.8705
									Odf2	4.04354		Cry2	11.8917
									1700020A23Rik	4.08474		Wdsub1	11.9477
									Lin7c	4.13673		Acbd7	12.0008
									Phospho2	4.15017		Sox12	12.2484
									Pfdn4	4.15038		Dennd1a	12.471
									Prrg4	4.18609		4930402H24Rik	12.4748
									Phyh	4.20239		1190002A17Rik	12.5599
									Fnbp4	4.22719		Fubp3	12.6337
									Tor1b	4.23894		Chd6	12.6399
									Mga	4.25815		2310001A20Rik	12.6452
									Gapvd1	4.26143		Ddrgk1	12.6873
									Nsun6	4.31723		Neurod1	12.8219
									Ciao1	4.34999		Pxmp4	13.1613
									Tm9sf4	4.35136		2010106G01Rik	13.1996
									Gbgt1	4.35418		Ttc16	13.2488
									Wfdc3	4.37885		Fer1l4	13.5662
									Bmf	4.38524		Commd9	13.7013
									Prnp	4.43654		Psd4	13.7303
									Uqcc	4.47297		Nup188	13.9215
									Cass4	4.50054		Rxra	13.9666
									Coq4	4.50709		Gpsm1	13.9927
									Mmp24	4.65023		Arfgef2	14.0054
									Ptges2	4.72573		Gzf1	14.0171
									Cercam	4.72612		Ppp1r1c	14.2387
									E030042O20Rik	4.73115		1700014B07Rik	14.3906
									Dclre1c	4.76567		Rpl7a	14.568
									Mtap1a	4.79235		Ddb2	14.5759
									Zbp1	4.81569		Scrn3	14.6452
									Pdcl	4.82302		2810408M09Rik	14.7661
									Dstn	4.85102		Dll4	15.2591
									5730494N06Rik	4.85254		Bbox1	15.4008
									2700094K13Rik	4.85754		9030418K01Rik	15.4358
									Zbtb43	4.89025		Btbd3	15.5088
									Ywhab	4.89307		Lass6	15.7026
									Duox1	5.0304		Psmd14	15.7455
									Dtwd1	5.0374		Itih2	15.7534
									2310003L22Rik	5.07619		Cd44	16.2238
									Pdk1	5.07918		Ss18l1	16.3292
									Atp9a	5.07997		Nr6a1	16.4446
									Zdhhc12	5.13836		Rbm38	16.4582
									Ptprj	5.16028		Cdc25b	16.5964
									Fnbp1	5.18944		Acvr2a	16.8629
									Ptgds	5.21788		Spinlw1	17.0615
									Ehmt1	5.25251		St6galnac4	17.2184
									Sys1	5.25749		Tmem189	17.9149
									4921504E06Rik	5.26891		Serinc4	18.0484
									D730039F16Rik	5.2946		Snrpb	18.1988
									Gdf5	5.31614		Nostrin	18.4875
									Polr1b	5.33634		Ctdspl2	18.5856
									D430041D05Rik	5.42923		Dnajc17	18.91
									Pbx3	5.45342		6330439K17Rik	19.1353
									Mapkap1	5.45461		Slc1a2	19.1499
									Ifih1	5.45588		Ahcy	19.3966
									Sord	5.46537		Rbpjl	19.5444
									Stx16	5.48208		Gorasp2	19.7309
									Mllt10	5.49312		Pkp4	19.7713
									Ralgds	5.49584		Il1rn	20.2274
									Tbc1d20	5.49799		Slc27a4	20.9378
									5430407P10Rik	5.52672		Usp6nl	21.0918
									Fbxo3	5.5408		Mfap1a	21.2739
									1700058C13Rik	5.54161		Sephs1	21.6246
									Samd10	5.54326		1700026L06Rik	21.7718
									Elp4	5.57776		Tgif2	22.3605
									2810002D19Rik	5.60211		Sptlc3	22.6622
									Dsn1	5.68742		Ubr1	22.6785
									Stau1	5.73288		Dusp2	22.8006
									Sardh	5.74671		Ttc30b	23.7453
									Uckl1	5.77723		5430417L22Rik	23.8688
									Scg5	5.81517		Ext2	24.0595
									Sema6d	5.84929		Traf1	25.0718
									BC051628	5.91558		Emilin3	25.2023
									5430405G05Rik	5.92389		1110051M20Rik	25.4326
									Eid1	5.97252		Ptpn1	25.6732
									Snhg11	5.98948		Oxt	25.9277
									Ivd	6.00811		Aplnr	26.0046
									Acbd5	6.01566		Psmf1	26.977
									Tank	6.02231		Clp1	27.1132
									Arl5a	6.16866		Dusp19	27.3216
									Disp2	6.17574		Itpka	27.3512
									Wdr38	6.20651		Elmo2	27.4741
									Lypd6	6.28446		Sdc4	28.6451
									2310047K21Rik	6.30264		Mettl8	29.0697
									Pip4k2a	6.39618		Tmem87a	29.1638
									Bahd1	6.40744		Psmb7	29.7181
									Ube2l6	6.41049		Zbtb6	31.9775
									Arrdc1	6.4493		Zswim1	32.1216
									Slc23a2	6.55807		Qsox2	33.1718
									0610012H03Rik	6.56558		Usp8	33.1913
									Gss	6.58816		Ssfa2	33.5645
									Hsd17b12	6.59417		Morn5	33.7775
									Cse1l	6.61624		Rabgap1	35.9207
									Rbm45	6.64706		Blcap	36.1669
									Slc25a25	6.64897		Agpat2	36.7082
									Rabepk	6.73477		1700020I14Rik	37.2622
									Fam110a	6.80431		Crnkl1	37.7161
									BC020535	6.81764		Notch1	38.4187
									Nmi	6.84915		Tanc1	39.6021
									Arfgap1	6.88042		Vav2	40.0596
									Macrod2	6.97453		Nup214	41.0748
									Chchd5	7.04965		Lcn2	41.2392
									Mamdc4	7.14285		Zbtb34	43.7315
									Wfdc6a	7.32421		Tmem62	44.4307
									Ltk	7.34811		Src	45.5473
									Tor2a	7.46223		Ehf	47.4187
									Polr3f	7.50042		Entpd6	47.8815
									1700020C07Rik	7.5244		Cytip	47.9287
									Pcmtd2	7.57413		Plcg1	50.5939
									Stk4	7.67496		Pcif1	51.1864
									Tox2	7.83651		Slc27a2	51.2573
									Arfrp1	7.92703		Mrrf	51.627
									Zfp335	7.96499		Map1lc3a	55.9553
									Pdhx	8.00167		Crat	59.8872
									Nanp	8.05973		Spint1	60.49
									Phpt1	8.07879		U46068	66.2413
									Stam	8.09586		6820408C15Rik	75.8677
									Pomt1	8.11621		Mapkbp1	82.6209
									Npepl1	8.15018		Nnat	84.8159
									Kcnj3	8.16171		Gpr155	91.125
									Cat	8.19642		Rps21	93.092
									Abi1	8.25666		Pltp	94.6426
									4930470P17Rik	8.29783		Pygb	94.6895
									Mcm8	8.54109		Lrrc26	111.084
									Zfp217	8.69139		Lbp	112.696
									Zswim3	8.91008		Epb4.1l1	122.605
									Ndufa8	8.97564		Cst8	134.264
									Arl5b	9.33373		Clic3	196.97
									Gtf3c4	9.45536		Bcl2l11	209.715
									Depdc7	9.50239		Matn4	250.39
									Cdan1	9.58473		Wfdc2	377.022
									Pak6	9.6683		Hc	1721.27
									Fastkd1	9.68259		Hdc	1779.33
									Nespas	9.68419
									Prosapip1	9.7128
									Plcb2	9.75685
									Grin1	9.76923
									Abca2	9.80685
									Cdk5rap1	9.8108
									Tmem87b	9.91108
									Angptl2	9.94482
									Cd82	9.95185
									Ttll9	9.99812
									Echdc3	10.0439
									Fahd2a	10.0738
									Hat1	10.2148
									4930525F21Rik	10.3044
									Fcnb	10.316
									Jph2	10.4479
									Catsper2	10.4585
									Edem2	10.5505
									Slc34a3	10.6663
									Entpd2	10.7353
									Kif3b	10.8064
									Rtn4rl2	11.0542
									Gtsf1l	11.1077
									Sla2	11.1523
									Vps39	11.1793
									Zbtb46	11.2554
									Angpt4	11.4271
									Fmnl2	11.6732
									Zfp120	11.6748
									1700019L03Rik	11.7686
									Abhd12	11.8621
									Gmeb2	11.8705
									Cry2	11.8917
									Wdsub1	11.9477
									Acbd7	12.0008
									Sox12	12.2484
									Dennd1a	12.471
									4930402H24Rik	12.4748
									1190002A17Rik	12.5599
									Fubp3	12.6337
									Chd6	12.6399
									2310001A20Rik	12.6452
									Ddrgk1	12.6873
									Neurod1	12.8219
									Pxmp4	13.1613
									2010106G01Rik	13.1996
									Ttc16	13.2488
									Fer1l4	13.5662
									Commd9	13.7013
									Psd4	13.7303
									Nup188	13.9215
									Rxra	13.9666
									Gpsm1	13.9927
									Arfgef2	14.0054
									Gzf1	14.0171
									Ppp1r1c	14.2387
									1700014B07Rik	14.3906
									Rpl7a	14.568
									Ddb2	14.5759
									Scrn3	14.6452
									2810408M09Rik	14.7661
									Dll4	15.2591
									Bbox1	15.4008
									9030418K01Rik	15.4358
									Btbd3	15.5088
									Lass6	15.7026
									Psmd14	15.7455
									Itih2	15.7534
									Cd44	16.2238
									Ss18l1	16.3292
									Nr6a1	16.4446
									Rbm38	16.4582
									Cdc25b	16.5964
									Acvr2a	16.8629
									Spinlw1	17.0615
									St6galnac4	17.2184
									Tmem189	17.9149
									Serinc4	18.0484
									Snrpb	18.1988
									Nostrin	18.4875
									Ctdspl2	18.5856
									Dnajc17	18.91
									6330439K17Rik	19.1353
									Slc1a2	19.1499
									Ahcy	19.3966
									Rbpjl	19.5444
									Gorasp2	19.7309
									Pkp4	19.7713
									Il1rn	20.2274
									Slc27a4	20.9378
									Usp6nl	21.0918
									Mfap1a	21.2739
									Sephs1	21.6246
									1700026L06Rik	21.7718
									Tgif2	22.3605
									Sptlc3	22.6622
									Ubr1	22.6785
									Dusp2	22.8006
									Ttc30b	23.7453
									5430417L22Rik	23.8688
									Ext2	24.0595
									Traf1	25.0718
									Emilin3	25.2023
									1110051M20Rik	25.4326
									Ptpn1	25.6732
									Oxt	25.9277
									Aplnr	26.0046
									Psmf1	26.977
									Clp1	27.1132
									Dusp19	27.3216
									Itpka	27.3512
									Elmo2	27.4741
									Sdc4	28.6451
									Mettl8	29.0697
									Tmem87a	29.1638
									Psmb7	29.7181
									Zbtb6	31.9775
									Zswim1	32.1216
									Qsox2	33.1718
									Usp8	33.1913
									Ssfa2	33.5645
									Morn5	33.7775
									Rabgap1	35.9207
									Blcap	36.1669
									Agpat2	36.7082
									1700020I14Rik	37.2622
									Crnkl1	37.7161
									Notch1	38.4187
									Tanc1	39.6021
									Vav2	40.0596
									Nup214	41.0748
									Lcn2	41.2392
									Zbtb34	43.7315
									Tmem62	44.4307
									Src	45.5473
									Ehf	47.4187
									Entpd6	47.8815
									Cytip	47.9287
									Plcg1	50.5939
									Pcif1	51.1864
									Slc27a2	51.2573
									Mrrf	51.627
									Map1lc3a	55.9553
									Crat	59.8872
									Spint1	60.49
									U46068	66.2413
									6820408C15Rik	75.8677
									Mapkbp1	82.6209
									Nnat	84.8159
									Gpr155	91.125
									Rps21	93.092
									Pltp	94.6426
									Pygb	94.6895
									Lrrc26	111.084
									Lbp	112.696
									Epb4.1l1	122.605
									Cst8	134.264
									Clic3	196.97
									Bcl2l11	209.715
									Matn4	250.39
									Wfdc2	377.022
									Hc	1721.27
									Hdc	1779.33

## Sheet: CH2 TC10 vs CD8BL
up>0(294)			up>1(196)			up>4(97)			down>0(623)			down>1(485)			down>4(284)						up top5			down top5
S_up0	f_up0		S_up1	f_up1		S_up4	f_up4		S_down0	f_down0		S_down1	f_down1		S_down4	f_down4					Symbol	CD8_T_BL		Symbol	CD8_T_BL
Myl9	-0.999378		Myl9	-0.999378		Myl9	-0.999378		Bmf	0.00446108		Il1rn	1.00193		Pfdn4	4.0106					Slc35c1	-0.82521		Plcg1	117.209
Ak1	-0.998008		Ak1	-0.998008		Ak1	-0.998008		Gins1	0.0168665		Birc7	1.00236		Dhx35	4.04274					Pfkfb3	-0.821069		Pcif1	131.115
Ctnnd1	-0.996607		Ctnnd1	-0.996607		Ctnnd1	-0.996607		Snapc4	0.01738		Trub2	1.01742		Abca2	4.07278					Edf1	-0.816471		Rps21	152.133
Ptgis	-0.996588		Ptgis	-0.996588		Ptgis	-0.996588		Dync1i2	0.0196318		Gm561	1.02908		Vav2	4.09771					Ldlrad3	-0.815854		Cytip	213.887
Id1	-0.995639		Id1	-0.995639		Id1	-0.995639		Rpn2	0.0243835		Rps29	1.031		41340	4.13274					Cenpb	-0.809754		Bcl2l11	547.411
Exosc2	-0.995288		Exosc2	-0.995288		Exosc2	-0.995288		Coq4	0.0282766		Rab22a	1.03442		Abhd12	4.15156
Ptgs1	-0.994874		Ptgs1	-0.994874		Ptgs1	-0.994874		Atp9a	0.0291344		Srp14	1.03726		Shc4	4.1667
Slc24a3	-0.994143		Slc24a3	-0.994143		Slc24a3	-0.994143		Nusap1	0.037937		Chrm4	1.05022		Samhd1	4.23053
Wisp2	-0.991793		Wisp2	-0.991793		Wisp2	-0.991793		Rab14	0.0381892		Macrod2	1.05181		2700007P21Rik	4.25554
Procr	-0.991765		Procr	-0.991765		Procr	-0.991765		Mylk2	0.0456802		Rexo4	1.05833		Ino80	4.26919
Creb3l1	-0.990603		Creb3l1	-0.990603		Creb3l1	-0.990603		Fpgs	0.0567441		Serinc3	1.06095		Pcna	4.27042
Rapsn	-0.989397		Rapsn	-0.989397		Rapsn	-0.989397		Rassf2	0.0596688		Oprl1	1.08486		Trpm7	4.29314
Wdr34	-0.988486		Wdr34	-0.988486		Wdr34	-0.988486		Zmynd19	0.0636071		Esf1	1.08607		Lime1	4.32653
Fam129b	-0.987196		Fam129b	-0.987196		Fam129b	-0.987196		Frmd4a	0.0710443		Golga2	1.09761		Angpt4	4.33191
Col5a1	-0.987182		Col5a1	-0.987182		Col5a1	-0.987182		Slmo2	0.0781013		Alkbh3	1.10265		Rbm43	4.35789
Cebpb	-0.983406		Cebpb	-0.983406		Cebpb	-0.983406		Nrsn2	0.0907677		Znf512b	1.10552		2310003C23Rik	4.36481
Lpin3	-0.983084		Lpin3	-0.983084		Lpin3	-0.983084		Scand1	0.0972364		1500012F01Rik	1.10715		Arl6ip6	4.3652
Tgm2	-0.982063		Tgm2	-0.982063		Tgm2	-0.982063		Chn1	0.102203		Necab3	1.1096		Strbp	4.37928
Srxn1	-0.98108		Srxn1	-0.98108		Srxn1	-0.98108		Itch	0.106702		Pomt1	1.11406		9030418K01Rik	4.38864
Trp53inp2	-0.97711		Trp53inp2	-0.97711		Trp53inp2	-0.97711		Neurl2	0.120098		Cops2	1.11955		Dut	4.39311
Fgf7	-0.974894		Fgf7	-0.974894		Fgf7	-0.974894		Gchfr	0.127893		Acp2	1.12817		Mga	4.42012
Rin2	-0.970569		Rin2	-0.970569		Rin2	-0.970569		C8g	0.135297		Ntsr1	1.13611		Inpp5e	4.45495
Rnd3	-0.966895		Rnd3	-0.966895		Rnd3	-0.966895		4931423N10Rik	0.150919		Rbbp9	1.13951		P2rx3	4.46218
Ptges	-0.966029		Ptges	-0.966029		Ptges	-0.966029		Acbd7	0.156887		Atrn	1.15811		Rbm38	4.4692
Loxl2	-0.964088		Loxl2	-0.964088		Loxl2	-0.964088		Gata3	0.157331		Slc30a4	1.16545		Ryr3	4.4757
Zeb2	-0.963637		Zeb2	-0.963637		Zeb2	-0.963637		Smox	0.15998		Kcnip3	1.17908		Fbxo18	4.50713
Cd302	-0.963601		Cd302	-0.963601		Cd302	-0.963601		Pdss1	0.163781		Ddx31	1.20809		Tbc1d20	4.63274
Fbn1	-0.963127		Fbn1	-0.963127		Fbn1	-0.963127		Ambra1	0.17604		Elp4	1.20988		Set	4.66267
Spef1	-0.958375		Spef1	-0.958375		Spef1	-0.958375		Bbs5	0.187091		Alx4	1.21899		Lsm14b	4.67724
Npdc1	-0.957364		Npdc1	-0.957364		Npdc1	-0.957364		Dnm1	0.194982		Nup35	1.22251		Nmt2	4.68006
Zfp408	-0.956831		Zfp408	-0.956831		Zfp408	-0.956831		Pdyn	0.197808		Caprin1	1.22561		Polr1b	4.7235
Egfl7	-0.956341		Egfl7	-0.956341		Egfl7	-0.956341		Depdc7	0.199962		Adamtsl2	1.23106		Gbgt1	4.75074
Dbndd2	-0.955731		Dbndd2	-0.955731		Dbndd2	-0.955731		Scrt2	0.204312		Ift52	1.23225		1600027N09Rik	4.7719
Snai1	-0.953463		Snai1	-0.953463		Snai1	-0.953463		BC005624	0.205624		Tpd52l2	1.25521		Cd82	4.77501
Acvr1	-0.952079		Acvr1	-0.952079		Acvr1	-0.952079		Zdhhc5	0.207546		Ivd	1.26022		Ctnnbl1	4.77796
Ass1	-0.949853		Ass1	-0.949853		Ass1	-0.949853		Eif6	0.216497		Surf6	1.28282		Taf3	4.85839
Cd93	-0.949637		Cd93	-0.949637		Cd93	-0.949637		Ube2v1	0.218391		Baz2b	1.28566		Pdhx	4.86898
Cobll1	-0.948493		Cobll1	-0.948493		Cobll1	-0.948493		Lbp	0.22005		Kif16b	1.3094		Zfp341	4.92655
Slpi	-0.947906		Slpi	-0.947906		Slpi	-0.947906		Spna2	0.222216		Tm9sf4	1.33234		Spata5l1	5.09013
Rsu1	-0.947868		Rsu1	-0.947868		Rsu1	-0.947868		Lmx1b	0.226024		Dpm2	1.3397		Osbpl2	5.12761
Raly	-0.946826		Raly	-0.946826		Raly	-0.946826		Csnk2a1	0.244904		Mkks	1.36213		1700020C07Rik	5.21644
Lama5	-0.943594		Lama5	-0.943594		Lama5	-0.943594		Bub1b	0.248435		Ddx27	1.3721		Ncoa3	5.22557
Dab2ip	-0.942865		Dab2ip	-0.942865		Dab2ip	-0.942865		Spint1	0.254607		Cstf3	1.38758		Fmnl2	5.29186
Cox4i2	-0.941498		Cox4i2	-0.941498		Cox4i2	-0.941498		Galk2	0.258412		Clic3	1.39388		Rprd1b	5.36106
Fam110a	-0.941166		Fam110a	-0.941166		Fam110a	-0.941166		Grin1	0.25876		Ppp6c	1.41185		Ifih1	5.37641
Ier5l	-0.940619		Ier5l	-0.940619		Ier5l	-0.940619		Stk35	0.271819		Gabpb1	1.43412		1110034G24Rik	5.38201
Lhx6	-0.935141		Lhx6	-0.935141		Lhx6	-0.935141		Ehf	0.272493		Pla2g4b	1.43513		Stard7	5.40705
Nkain4	-0.935027		Nkain4	-0.935027		Nkain4	-0.935027		Snrpb2	0.295232		Dnajc10	1.45059		Ccndbp1	5.40765
Man1b1	-0.934017		Man1b1	-0.934017		Man1b1	-0.934017		Cacna1b	0.296231		Rae1	1.45228		Ankrd5	5.43412
Gsn	-0.930982		Gsn	-0.930982		Gsn	-0.930982		Timm10	0.29867		Sardh	1.48162		1700020A23Rik	5.43861
Snta1	-0.927439		Snta1	-0.927439		Snta1	-0.927439		2310035K24Rik	0.301625		Cdh26	1.4823		Disp2	5.44825
Bdnf	-0.926672		Bdnf	-0.926672		Bdnf	-0.926672		Btbd3	0.312691		Cat	1.48463		Scrn3	5.49421
Ndor1	-0.925294		Ndor1	-0.925294		Ndor1	-0.925294		Hspa14	0.315323		Golga1	1.50831		Phf20	5.50567
4933425O20Rik	-0.923099		4933425O20Rik	-0.923099		4933425O20Rik	-0.923099		Chrna1	0.317588		Dido1	1.51426		Phyh	5.53552
Vash1	-0.914132		Vash1	-0.914132		Vash1	-0.914132		Apip	0.33832		Spata2	1.53296		Angptl2	5.55599
9830001H06Rik	-0.905539		9830001H06Rik	-0.905539		9830001H06Rik	-0.905539		Rbm18	0.370628		Rad51	1.53809		Api5	5.6061
Apbb1ip	-0.905535		Apbb1ip	-0.905535		Apbb1ip	-0.905535		Rbms1	0.378688		Pip5kl1	1.59645		2310001A20Rik	5.6112
Stxbp1	-0.905056		Stxbp1	-0.905056		Stxbp1	-0.905056		Nudt5	0.382807		Sec61a2	1.59952		Rbm12	5.61881
Prnp	-0.903061		Prnp	-0.903061		Prnp	-0.903061		Rspo4	0.382972		Ndrg3	1.61323		Jph2	5.73128
Bcl2l1	-0.902884		Bcl2l1	-0.902884		Bcl2l1	-0.902884		Itpka	0.383118		Gss	1.64545		Gapvd1	5.76605
Dpp7	-0.900135		Dpp7	-0.900135		Dpp7	-0.900135		Uck1	0.39145		Mtap1a	1.64617		Cstad	5.87393
Shf	-0.889047		Shf	-0.889047		Shf	-0.889047		Mbd5	0.401566		Cdca7	1.66886		Prpf6	5.87753
Arhgap21	-0.88756		Arhgap21	-0.88756		Arhgap21	-0.88756		Nr5a1	0.408684		Rgs19	1.68821		Tor1b	5.91751
Chac1	-0.8824		Chac1	-0.8824		Chac1	-0.8824		2310021H06Rik	0.42088		Arhgap1	1.69935		1700058C13Rik	5.92751
Ggt7	-0.881421		Ggt7	-0.881421		Ggt7	-0.881421		Tgm6	0.423769		Dtd1	1.71629		Cdc123	5.94436
Pdia3	-0.880629		Pdia3	-0.880629		Pdia3	-0.880629		Sh2d3c	0.431936		Tspan18	1.77303		2410001C21Rik	5.97638
Lcn2	-0.878971		Lcn2	-0.878971		Lcn2	-0.878971		Pldn	0.436909		Sptlc3	1.80039		Zbtb46	5.99417
Dynlrb1	-0.878038		Dynlrb1	-0.878038		Dynlrb1	-0.878038		Cel	0.440831		Ttll11	1.81636		Psmb7	5.99643
Lmo2	-0.87586		Lmo2	-0.87586		Lmo2	-0.87586		Gtf3c5	0.44959		Prpf40a	1.8444		Mapre1	6.07318
Ptpla	-0.864821		Ptpla	-0.864821		Ptpla	-0.864821		Ythdf1	0.462425		Ttbk2	1.86225		Rabepk	6.07952
D730039F16Rik	-0.86084		D730039F16Rik	-0.86084		D730039F16Rik	-0.86084		Olfr74	0.463055		Lcmt2	1.88158		Tmco5	6.11691
Ppapdc3	-0.860424		Ppapdc3	-0.860424		Ppapdc3	-0.860424		Eif2s2	0.468535		BC020535	1.88467		Chmp4b	6.21799
B230208H17Rik	-0.860322		B230208H17Rik	-0.860322		B230208H17Rik	-0.860322		Brd3	0.49467		Ckap2l	1.89101		6820408C15Rik	6.22491
Garnl3	-0.860032		Garnl3	-0.860032		Garnl3	-0.860032		Ptprj	0.496292		Morn5	1.91019		Lin7c	6.26241
Fkbp7	-0.859284		Fkbp7	-0.859284		Fkbp7	-0.859284		Phf21a	0.502056		Lamc3	1.9194		Tor2a	6.26664
Meis2	-0.857558		Meis2	-0.857558		Meis2	-0.857558		BC029214	0.505779		Itga6	1.94544		Mmp24	6.35343
Sqrdl	-0.855297		Sqrdl	-0.855297		Sqrdl	-0.855297		Tlk1	0.511941		Ttc21b	1.95046		Spopl	6.43427
Cep250	-0.854089		Cep250	-0.854089		Cep250	-0.854089		Rc3h2	0.529766		Lypd6	1.95389		Zfp335	6.44199
Dstn	-0.853502		Dstn	-0.853502		Dstn	-0.853502		1500011K16Rik	0.53712		Blvra	1.95605		Agpat2	6.45152
Olfm1	-0.85289		Olfm1	-0.85289		Olfm1	-0.85289		Slc27a2	0.554437		Tsc1	1.97276		Bahd1	6.47661
Serping1	-0.848926		Serping1	-0.848926		Serping1	-0.848926		Mett5d1	0.557553		Ptges2	1.97611		Fahd2a	6.53436
B230118H07Rik	-0.846339		B230118H07Rik	-0.846339		B230118H07Rik	-0.846339		Dolk	0.558424		Kif18a	1.97995		Dgkz	6.59033
Ptrh1	-0.846011		Ptrh1	-0.846011		Ptrh1	-0.846011		Cd44	0.560265		Mamdc4	1.98634		Atp5c1	6.59356
Tfpi	-0.845214		Tfpi	-0.845214		Tfpi	-0.845214		Slc23a2	0.561767		Pex16	2.00968		Aqr	6.64345
Tmem141	-0.840909		Tmem141	-0.840909		Tmem141	-0.840909		Slc2a6	0.573145		Nelf	2.01407		Plagl2	6.65581
Vim	-0.840586		Vim	-0.840586		Vim	-0.840586		Rapgef1	0.573434		3300002I08Rik	2.08641		Npepl1	6.69454
Ckmt1	-0.835786		Ckmt1	-0.835786		Ckmt1	-0.835786		4921504E06Rik	0.573826		Uqcc	2.12863		Dnttip1	6.74234
Pkig	-0.833186		Pkig	-0.833186		Pkig	-0.833186		Aven	0.576711		B2m	2.13058		Slc32a1	6.81538
B4galt5	-0.831433		B4galt5	-0.831433		B4galt5	-0.831433		2810408M09Rik	0.584127		Th1l	2.14123		Cables2	6.82006
Cplx2	-0.830051		Cplx2	-0.830051		Cplx2	-0.830051		Bmyc	0.586901		Ubox5	2.14209		Gle1	6.8266
Cst3	-0.827829		Cst3	-0.827829		Cst3	-0.827829		Gpr107	0.605081		Rxra	2.15672		Lrrc26	6.82678
Ermn	-0.825686		Ermn	-0.825686		Ermn	-0.825686		Pofut1	0.635377		4930568D16Rik	2.16634		Ccdc32	6.84749
Slc35c1	-0.82521		Slc35c1	-0.82521		Slc35c1	-0.82521		Scn1a	0.643246		Spinlw1	2.17729		2310047K21Rik	6.86028
Pfkfb3	-0.821069		Pfkfb3	-0.821069		Pfkfb3	-0.821069		Wdr85	0.646266		Nkx2-2	2.20825		Wfdc3	7.03513
Edf1	-0.816471		Edf1	-0.816471		Edf1	-0.816471		Anapc2	0.664541		Pmpca	2.21536		Cep110	7.15577
Ldlrad3	-0.815854		Ldlrad3	-0.815854		Ldlrad3	-0.815854		Kcna4	0.664798		Trp53i11	2.24309		Pdk1	7.18168
Cenpb	-0.809754		Cenpb	-0.809754		Cenpb	-0.809754		Rbck1	0.666522		Mrps26	2.24415		Sys1	7.18705
Cubn	-0.796521		Cubn	-0.796521					Rtel1	0.668875		Acot8	2.25526		Cpne1	7.23037
1110008F13Rik	-0.796118		1110008F13Rik	-0.796118					2010317E24Rik	0.695747		U46068	2.2588		Lnp	7.26261
Fam171a1	-0.794384		Fam171a1	-0.794384					Lrsam1	0.708128		Defb29	2.28097		Polr3f	7.31922
Ube2c	-0.780713		Ube2c	-0.780713					Crls1	0.710874		Wfdc6a	2.31111		Pdcl	7.40358
Kcnk15	-0.773331		Kcnk15	-0.773331					Mdk	0.713792		Atpbd4	2.31803		Ssna1	7.40715
2900097C17Rik	-0.77319		2900097C17Rik	-0.77319					2010011I20Rik	0.714016		Pax8	2.33868		Ankrd16	7.44381
Fut7	-0.77288		Fut7	-0.77288					Ttpal	0.714533		Surf1	2.35026		Cst13	7.44755
8430427H17Rik	-0.771915		8430427H17Rik	-0.771915					4933433C11Rik	0.716295		4833420G11Rik	2.35529		Ehmt1	7.45306
Ctsz	-0.770721		Ctsz	-0.770721					Pde11a	0.730844		Myef2	2.35845		Arl5a	7.49306
Hspa12b	-0.768833		Hspa12b	-0.768833					Med19	0.73195		4930529I22Rik	2.38378		Cercam	7.68922
Slc2a8	-0.765793		Slc2a8	-0.765793					Atp5g3	0.735145		Cds2	2.3887		6330439K17Rik	8.0517
Fbxw5	-0.764494		Fbxw5	-0.764494					Ciz1	0.744771		Dnajc5	2.40344		Pank2	8.06827
Pter	-0.763765		Pter	-0.763765					Nckap1	0.749763		Fam163b	2.4236		Col20a1	8.07434
Manbal	-0.75827		Manbal	-0.75827					Tgm3	0.75479		E030042O20Rik	2.4419		Fbxo3	8.09828
Commd3	-0.756896		Commd3	-0.756896					Mastl	0.756521		Duoxa1	2.46471		Usp6nl	8.14193
Rcn1	-0.752252		Rcn1	-0.752252					Taf4a	0.764966		Echdc3	2.51806		Fcnb	8.18132
Sdccag3	-0.740422		Sdccag3	-0.740422					Nr4a2	0.773488		Pak6	2.51842		Dll4	8.23485
Sh3glb2	-0.740288		Sh3glb2	-0.740288					Il15ra	0.784101		Ncoa6	2.52655		9430008C03Rik	8.24686
Pkn3	-0.739166		Pkn3	-0.739166					Tmem127	0.784445		Hc	2.52781		Ndufa8	8.26228
Snap25	-0.737647		Snap25	-0.737647					Sulf2	0.785114		2210009G21Rik	2.53576		Stam	8.36187
Gnas	-0.735929		Gnas	-0.735929					Ptgds	0.79065		A830007P12Rik	2.54218		Lass6	8.37708
Urm1	-0.735449		Urm1	-0.735449					1700029I15Rik	0.812089		Mrps2	2.56072		Sfmbt2	8.41143
1190002A17Rik	-0.729643		1190002A17Rik	-0.729643					Gpd2	0.824953		St6galnac4	2.57579		4930402H24Rik	8.43109
Tubb2c	-0.727926		Tubb2c	-0.727926					Ube2e3	0.839683		Rnf114	2.57592		Arfgap2	8.43962
Eng	-0.724911		Eng	-0.724911					Zdhhc12	0.850409		Stau1	2.57852		Mettl5	8.43997
Mapk8ip1	-0.724416		Mapk8ip1	-0.724416					Snap23	0.85125		Gorasp2	2.58691		Ppig	8.44659
Mybl2	-0.718458		Mybl2	-0.718458					Nfs1	0.861203		Slc25a12	2.59913		Map1lc3a	8.44789
Tshz2	-0.706721		Tshz2	-0.706721					Samd10	0.871832		Slc12a5	2.62246		Arpc5l	8.5518
Nostrin	-0.701513		Nostrin	-0.701513					Cbfa2t2	0.872602		Polr3k	2.63144		BC051628	8.64324
Chst1	-0.6896		Chst1	-0.6896					Ada	0.874399		Src	2.65615		Phospho2	8.65398
Sall4	-0.684594		Sall4	-0.684594					Napb	0.884458		Gdap1l1	2.66071		Snx5	8.79759
Ckap5	-0.684048		Ckap5	-0.684048					Ogfr	0.889837		Slc4a11	2.68171		1110051M20Rik	9.02773
Vapb	-0.682796		Vapb	-0.682796					Kbtbd4	0.901495		Wdr38	2.68452		Atf2	9.06463
Sdc4	-0.681918		Sdc4	-0.681918					Slc43a3	0.90601		Itih2	2.68626		Mapkap1	9.06542
Surf4	-0.680887		Surf4	-0.680887					Camsap1	0.916219		Hipk3	2.70077		Blcap	9.15638
Gdf5	-0.673872		Gdf5	-0.673872					Ttl	0.918932		Sdcbp2	2.70806		Slc27a4	9.20108
Hoxd8	-0.672463		Hoxd8	-0.672463					5930434B04Rik	0.924033		Gfra4	2.70957		Arfgap1	9.22735
Snx21	-0.666166		Snx21	-0.666166					Itgav	0.925074		Xrn2	2.73632		Yme1l1	9.29782
Spc25	-0.665523		Spc25	-0.665523					Ssrp1	0.925669		Aplnr	2.75411		Ywhab	9.43303
Stard9	-0.661878		Stard9	-0.661878					Psmd5	0.945045		Sema6d	2.75702		Nsun6	9.47193
Ovol2	-0.649429		Ovol2	-0.649429					Wdr5	0.98872		Ltk	2.76493		Rif1	9.49333
Mettl11a	-0.646905		Mettl11a	-0.646905					Il1rn	1.00193		C1qtnf4	2.76516		Tmem189	9.50139
Tmc2	-0.646891		Tmc2	-0.646891					Birc7	1.00236		Nsfl1c	2.76781		Ciao1	9.67636
1110008P14Rik	-0.646414		1110008P14Rik	-0.646414					Trub2	1.01742		Entpd2	2.78596		Acvr2a	9.70278
2900010J23Rik	-0.637742		2900010J23Rik	-0.637742					Gm561	1.02908		Traf2	2.8881		Zbtb43	9.71859
Phpt1	-0.636571		Phpt1	-0.636571					Rps29	1.031		Hsd17b12	2.93341		Eid1	9.75365
Stk39	-0.63476		Stk39	-0.63476					Rab22a	1.03442		Kin	2.93579		Ssfa2	9.78693
Nek6	-0.633586		Nek6	-0.633586					Srp14	1.03726		Actr5	2.95449		Pnpla7	9.8329
1200007C13Rik	-0.631262		1200007C13Rik	-0.631262					Chrm4	1.05022		Cdk9	3.03449		4930525F21Rik	9.89696
Spred1	-0.629155		Spred1	-0.629155					Macrod2	1.05181		Tubgcp4	3.03645		Slc1a2	9.91294
Tpx2	-0.625534		Tpx2	-0.625534					Rexo4	1.05833		Adal	3.05685		Sox12	9.92476
Atp5e	-0.618879		Atp5e	-0.618879					Serinc3	1.06095		Asxl1	3.05975		Accs	10.0337
Bub1	-0.618602		Bub1	-0.618602					Oprl1	1.08486		Zfyve19	3.07364		Tanc1	10.1176
Myo3a	-0.61519		Myo3a	-0.61519					Esf1	1.08607		Nespas	3.0834		Duox1	10.2458
D430041D05Rik	-0.610419		D430041D05Rik	-0.610419					Golga2	1.09761		Mrps5	3.0838		Gzf1	10.4845
4930526D03Rik	-0.60829		4930526D03Rik	-0.60829					Alkbh3	1.10265		Ralgps1	3.09489		Neb	10.6113
Slc35c2	-0.603641		Slc35c2	-0.603641					Znf512b	1.10552		Madd	3.10662		Glt6d1	10.6266
Uap1l1	-0.601332		Uap1l1	-0.601332					1500012F01Rik	1.10715		Prpf18	3.11338		Rtn4rl2	10.73
Ehd4	-0.599275		Ehd4	-0.599275					Necab3	1.1096		Fastkd5	3.14933		Odf2	11.1363
E2f1	-0.597008		E2f1	-0.597008					Pomt1	1.11406		Kcnj3	3.17216		Slc34a3	11.1626
1700026L06Rik	-0.596081		1700026L06Rik	-0.596081					Cops2	1.11955		Zfp106	3.18713		5430405G05Rik	11.3437
Tnnc2	-0.595245		Tnnc2	-0.595245					Acp2	1.12817		2700094K13Rik	3.2125		Kif3b	11.3686
Usp20	-0.590601		Usp20	-0.590601					Ntsr1	1.13611		Ttll9	3.21329		Ntng2	11.4718
Nacc2	-0.590473		Nacc2	-0.590473					Rbbp9	1.13951		Pltp	3.22139		Dclre1c	11.511
Commd7	-0.590458		Commd7	-0.590458					Atrn	1.15811		Prosapip1	3.22494		Plcb2	11.6788
Trpc4ap	-0.584324		Trpc4ap	-0.584324					Slc30a4	1.16545		Slc12a6	3.22789		Cdk5rap1	11.9605
Lrrc8a	-0.583813		Lrrc8a	-0.583813					Kcnip3	1.17908		Phf19	3.24921		Fbxw2	11.9695
Fjx1	-0.583671		Fjx1	-0.583671					Ddx31	1.20809		Ubac1	3.27845		Setx	12.1098
Chst14	-0.582874		Chst14	-0.582874					Elp4	1.20988		A930018P22Rik	3.28904		BC006779	12.2089
Nnat	-0.582412		Nnat	-0.582412					Alx4	1.21899		Gtdc1	3.29933		Vps39	12.2216
4833422F24Rik	-0.580498		4833422F24Rik	-0.580498					Nup35	1.22251		Stam2	3.35314		Elmo2	12.4729
5430407P10Rik	-0.580389		5430407P10Rik	-0.580389					Caprin1	1.22561		Ssb	3.379		Cse1l	12.4808
Slc39a13	-0.579542		Slc39a13	-0.579542					Adamtsl2	1.23106		Ttc16	3.38727		Gmeb2	12.5301
Itpa	-0.578838		Itpa	-0.578838					Ift52	1.23225		Ttc30b	3.3907		Nr6a1	12.5557
Ppp2r4	-0.573451		Ppp2r4	-0.573451					Tpd52l2	1.25521		Zfp770	3.39115		Hdc	12.5752
Ncoa5	-0.570771		Ncoa5	-0.570771					Ivd	1.26022		Commd9	3.39828		Serinc4	12.6329
Pbx3	-0.565011		Pbx3	-0.565011					Surf6	1.28282		Chchd5	3.42578		Banf2	13.053
H13	-0.563889		H13	-0.563889					Baz2b	1.28566		Slc39a12	3.43857		Rpl7a	13.1619
Trim44	-0.56217		Trim44	-0.56217					Kif16b	1.3094		Pxmp4	3.47098		Gpr155	13.2104
St6galnac6	-0.562157		St6galnac6	-0.562157					Tm9sf4	1.33234		Traf6	3.47203		2810002D19Rik	13.3077
Syt13	-0.559477		Syt13	-0.559477					Dpm2	1.3397		Olfr73	3.51669		Dtwd1	13.3699
Cd59a	-0.553355		Cd59a	-0.553355					Mkks	1.36213		Kcnt1	3.53179		Zfp120	13.6039
Fam171b	-0.553055		Fam171b	-0.553055					Ddx27	1.3721		Zfp661	3.53988		Rbm45	13.7635
Slc9a8	-0.552839		Slc9a8	-0.552839					Cstf3	1.38758		Tomm34	3.55655		Arfrp1	14.1365
Lrrc57	-0.552597		Lrrc57	-0.552597					Clic3	1.39388		5730494N06Rik	3.56414		1700014B07Rik	14.1972
Pigt	-0.551794		Pigt	-0.551794					Ppp6c	1.41185		Idh3b	3.57376		Fnbp1	14.5122
1700019L03Rik	-0.54756		1700019L03Rik	-0.54756					Gabpb1	1.43412		Oip5	3.58769		4930470P17Rik	14.5315
2900064A13Rik	-0.541641		2900064A13Rik	-0.541641					Pla2g4b	1.43513		Ndufaf1	3.62872		Upf2	14.9254
AA467197	-0.534413		AA467197	-0.534413					Dnajc10	1.45059		Zc3h15	3.64223		Tmem87b	14.9465
Psma7	-0.533458		Psma7	-0.533458					Rae1	1.45228		Bmi1	3.65986		Neurod1	15.487
Cst8	-0.533372		Cst8	-0.533372					Sardh	1.48162		Tox2	3.67115		Fam102a	15.8697
Gyltl1b	-0.53226		Gyltl1b	-0.53226					Cdh26	1.4823		0610012H03Rik	3.69298		Tbr1	15.9792
Tnks1bp1	-0.524921		Tnks1bp1	-0.524921					Cat	1.48463		Arrdc1	3.69674		Acbd5	16.1236
Pdrg1	-0.524599		Pdrg1	-0.524599					Golga1	1.50831		Edem2	3.7056		Rbl1	16.1767
Pacsin3	-0.519644		Pacsin3	-0.519644					Dido1	1.51426		Bbox1	3.79402		Arfgef2	16.2187
D2Wsu81e	-0.519304		D2Wsu81e	-0.519304					Spata2	1.53296		Wdsub1	3.82623		Zc3h8	16.2541
Adam33	-0.508747		Adam33	-0.508747					Rad51	1.53809		Nup160	3.84213		Gtf3c4	16.2574
Ctsa	-0.507185		Ctsa	-0.507185					Pip5kl1	1.59645		Fbln7	3.8627		2310003L22Rik	16.3612
Mocs3	-0.501772		Mocs3	-0.501772					Sec61a2	1.59952		Zswim3	3.87277		Arl5b	16.9013
Dlx2	-0.496437								Ndrg3	1.61323		Prrg4	3.92451		Catsper2	16.9061
Pak7	-0.494193								Gss	1.64545		6530402F18Rik	3.93095		Ddrgk1	17.8551
Matn4	-0.483631								Mtap1a	1.64617		Cry2	3.96145		Nup188	17.8834
Siglec1	-0.482049								Cdca7	1.66886		Spag4	3.99188		Zbp1	18.3818
Barhl1	-0.480905								Rgs19	1.68821		Sec16a	3.99546		Fastkd1	18.4585
Anapc1	-0.468362								Arhgap1	1.69935		Pfdn4	4.0106		Wipf1	18.8447
Trib3	-0.463515								Dtd1	1.71629		Dhx35	4.04274		Tasp1	19.3975
2310003F16Rik	-0.463068								Tspan18	1.77303		Abca2	4.07278		Ubr1	19.5198
Trdmt1	-0.46262								Sptlc3	1.80039		Vav2	4.09771		Epb4.1l1	19.7364
Hspa5	-0.462534								Ttll11	1.81636		41340	4.13274		Pkp4	20.0908
Cst10	-0.459524								Prpf40a	1.8444		Abhd12	4.15156		Trmt6	20.1625
Lcn12	-0.456189								Ttbk2	1.86225		Shc4	4.1667		Dennd1a	20.1757
Dolpp1	-0.453705								Lcmt2	1.88158		Samhd1	4.23053		Ptpn1	20.5751
Med22	-0.451422								BC020535	1.88467		2700007P21Rik	4.25554		Mcm8	20.683
Tmem85	-0.449297								Ckap2l	1.89101		Ino80	4.26919		Mapkbp1	20.8749
Myo3b	-0.441858								Morn5	1.91019		Pcna	4.27042		Uckl1	21.14
Znfx1	-0.433963								Lamc3	1.9194		Trpm7	4.29314		Dnajc17	21.3913
Ncaph	-0.432593								Itga6	1.94544		Lime1	4.32653		Hrh3	22.0434
Aurka	-0.432331								Ttc21b	1.95046		Angpt4	4.33191		2010106G01Rik	22.3245
4930412O13Rik	-0.432223								Lypd6	1.95389		Rbm43	4.35789		Oxt	22.6189
Sord	-0.429954								Blvra	1.95605		2310003C23Rik	4.36481		Abi1	22.6767
Trp53rk	-0.425996								Tsc1	1.97276		Arl6ip6	4.3652		Ppp1r1c	23.2656
Nfe2l2	-0.425728								Ptges2	1.97611		Strbp	4.37928		Zc3h6	23.8181
Suv39h2	-0.414063								Kif18a	1.97995		9030418K01Rik	4.38864		Sephs1	23.9412
Ola1	-0.412363								Mamdc4	1.98634		Dut	4.39311		Gtsf1l	24.4954
Zhx3	-0.40284								Pex16	2.00968		Mga	4.42012		5430417L22Rik	24.6508
Plekha3	-0.400768								Nelf	2.01407		Inpp5e	4.45495		Zfp217	24.8009
Ndufs3	-0.39997								3300002I08Rik	2.08641		P2rx3	4.46218		Tgif2	25.164
Ebf4	-0.399189								Uqcc	2.12863		Rbm38	4.4692		Usp8	25.2685
Scn2a1	-0.395941								B2m	2.13058		Ryr3	4.4757		Pygb	25.9991
Pcsk2	-0.393338								Th1l	2.14123		Fbxo18	4.50713		Trp53bp1	26.1818
Nr1h3	-0.390392								Ubox5	2.14209		Tbc1d20	4.63274		Crat	26.2547
Eif2ak4	-0.38714								Rxra	2.15672		Set	4.66267		Tank	26.9974
Ergic3	-0.385516								4930568D16Rik	2.16634		Lsm14b	4.67724		Cep152	27.5727
Plcb1	-0.375515								Spinlw1	2.17729		Nmt2	4.68006		Qsox2	27.5839
1500003O03Rik	-0.372043								Nkx2-2	2.20825		Polr1b	4.7235		Pcmtd2	27.6263
Mtx2	-0.36652								Pmpca	2.21536		Gbgt1	4.75074		Psd4	27.6969
Mcts2	-0.365128								Trp53i11	2.24309		1600027N09Rik	4.7719		Dnmt3b	27.9643
Rnf24	-0.364002								Mrps26	2.24415		Cd82	4.77501		Fer1l4	27.9895
Adrm1	-0.339901								Acot8	2.25526		Ctnnbl1	4.77796		Fubp3	28.7212
Mtch2	-0.336027								U46068	2.2588		Taf3	4.85839		Stk4	30.0655
Trim69	-0.333528								Defb29	2.28097		Pdhx	4.86898		Snrpb	30.4904
Bcas1	-0.329562								Wfdc6a	2.31111		Zfp341	4.92655		Ext2	30.6113
Tbc1d13	-0.328326								Atpbd4	2.31803		Spata5l1	5.09013		Zswim1	30.6274
Sstr4	-0.32574								Pax8	2.33868		Osbpl2	5.12761		Nanp	30.8087
Cass4	-0.324765								Surf1	2.35026		1700020C07Rik	5.21644		Cdc25b	31.9878
Abl1	-0.320578								4833420G11Rik	2.35529		Ncoa3	5.22557		Mfap1a	32.59
Tyro3	-0.319365								Myef2	2.35845		Fmnl2	5.29186		Mllt10	32.7678
Rrbp1	-0.309591								4930529I22Rik	2.38378		Rprd1b	5.36106		Nmi	32.965
Ralgds	-0.294272								Cds2	2.3887		Ifih1	5.37641		Tmem62	33.0462
Fkbp1a	-0.287326								Dnajc5	2.40344		1110034G24Rik	5.38201		Fnbp4	33.8665
Zer1	-0.284391								Fam163b	2.4236		Stard7	5.40705		Dsn1	34.3954
Ptpra	-0.278308								E030042O20Rik	2.4419		Ccndbp1	5.40765		Psmd14	36.6311
Rbpjl	-0.270675								Duoxa1	2.46471		Ankrd5	5.43412		Psmf1	37.1711
1700037H04Rik	-0.265871								Echdc3	2.51806		1700020A23Rik	5.43861		Hat1	38.118
C330006A16Rik	-0.254278								Pak6	2.51842		Disp2	5.44825		Emilin3	38.2697
Sestd1	-0.2522								Ncoa6	2.52655		Scrn3	5.49421		Tspyl3	38.7829
Ttc17	-0.248757								Hc	2.52781		Phf20	5.50567		Ahcy	39.476
Mcm10	-0.237843								2210009G21Rik	2.53576		Phyh	5.53552		Nup214	39.5898
Acss2	-0.237031								A830007P12Rik	2.54218		Angptl2	5.55599		Stx16	39.9829
Vps18	-0.232946								Mrps2	2.56072		Api5	5.6061		Entpd6	42.7611
Asb6	-0.217898								St6galnac4	2.57579		2310001A20Rik	5.6112		Cdan1	43.2905
Cacnb4	-0.210833								Rnf114	2.57592		Rbm12	5.61881		Scg5	46.2458
Cstf1	-0.21037								Stau1	2.57852		Jph2	5.73128		Ss18l1	46.868
Msrb2	-0.204155								Gorasp2	2.58691		Gapvd1	5.76605		Dusp19	51.6119
Top1	-0.20392								Slc25a12	2.59913		Cstad	5.87393		Traf1	52.0198
Psmc3	-0.194647								Slc12a5	2.62246		Prpf6	5.87753		Rabgap1	59.9065
Serf2	-0.191866								Polr3k	2.63144		Tor1b	5.91751		Dusp2	65.1047
Gata5	-0.188344								Src	2.65615		1700058C13Rik	5.92751		Crnkl1	71.6749
Med27	-0.184897								Gdap1l1	2.66071		Cdc123	5.94436		Chd6	73.8225
Dlgap4	-0.176963								Slc4a11	2.68171		2410001C21Rik	5.97638		Tmem87a	76.6926
Prkra	-0.15882								Wdr38	2.68452		Zbtb46	5.99417		Sla2	78.1139
Plcb4	-0.154915								Itih2	2.68626		Psmb7	5.99643		1700020I14Rik	78.9564
Snhg11	-0.147841								Hipk3	2.70077		Mapre1	6.07318		Pip4k2a	83.4216
Ccbl1	-0.137988								Sdcbp2	2.70806		Rabepk	6.07952		Zbtb6	84.5036
Agps	-0.132065								Gfra4	2.70957		Tmco5	6.11691		Notch1	84.7769
Pigu	-0.128076								Xrn2	2.73632		Chmp4b	6.21799		Mettl8	88.6192
Csrp2bp	-0.118618								Aplnr	2.75411		6820408C15Rik	6.22491		Gpsm1	88.8577
Ghrh	-0.106515								Sema6d	2.75702		Lin7c	6.26241		Zbtb34	96.5523
0610011L14Rik	-0.104286								Ltk	2.76493		Tor2a	6.26664		Mrrf	100.748
Surf2	-0.10131								C1qtnf4	2.76516		Mmp24	6.35343		Ctdspl2	100.852
Rpl35	-0.090006								Nsfl1c	2.76781		Spopl	6.43427		Ddb2	105.936
Slc25a25	-0.0875898								Entpd2	2.78596		Zfp335	6.44199		Clp1	110.344
Wfdc2	-0.0837199								Traf2	2.8881		Agpat2	6.45152		Plcg1	117.209
D2Ertd750e	-0.0791995								Hsd17b12	2.93341		Bahd1	6.47661		Pcif1	131.115
Rpl12	-0.0766249								Kin	2.93579		Fahd2a	6.53436		Rps21	152.133
Slc20a1	-0.0735272								Actr5	2.95449		Dgkz	6.59033		Cytip	213.887
2410042D21Rik	-0.0733456								Cdk9	3.03449		Atp5c1	6.59356		Bcl2l11	547.411
Dnajc1	-0.0718682								Tubgcp4	3.03645		Aqr	6.64345
Gtpbp5	-0.0684559								Adal	3.05685		Plagl2	6.65581
Ube2l6	-0.0580308								Asxl1	3.05975		Npepl1	6.69454
Tor1a	-0.0443131								Zfyve19	3.07364		Dnttip1	6.74234
Zfp64	-0.0397257								Nespas	3.0834		Slc32a1	6.81538
Rpap1	-0.0354868								Mrps5	3.0838		Cables2	6.82006
Cpxm1	-0.0295263								Ralgps1	3.09489		Gle1	6.8266
Nat10	-0.014161								Madd	3.10662		Lrrc26	6.82678
Dpm1	-0.0113645								Prpf18	3.11338		Ccdc32	6.84749
Nxt1	-0.00249177								Fastkd5	3.14933		2310047K21Rik	6.86028
									Kcnj3	3.17216		Wfdc3	7.03513
									Zfp106	3.18713		Cep110	7.15577
									2700094K13Rik	3.2125		Pdk1	7.18168
									Ttll9	3.21329		Sys1	7.18705
									Pltp	3.22139		Cpne1	7.23037
									Prosapip1	3.22494		Lnp	7.26261
									Slc12a6	3.22789		Polr3f	7.31922
									Phf19	3.24921		Pdcl	7.40358
									Ubac1	3.27845		Ssna1	7.40715
									A930018P22Rik	3.28904		Ankrd16	7.44381
									Gtdc1	3.29933		Cst13	7.44755
									Stam2	3.35314		Ehmt1	7.45306
									Ssb	3.379		Arl5a	7.49306
									Ttc16	3.38727		Cercam	7.68922
									Ttc30b	3.3907		6330439K17Rik	8.0517
									Zfp770	3.39115		Pank2	8.06827
									Commd9	3.39828		Col20a1	8.07434
									Chchd5	3.42578		Fbxo3	8.09828
									Slc39a12	3.43857		Usp6nl	8.14193
									Pxmp4	3.47098		Fcnb	8.18132
									Traf6	3.47203		Dll4	8.23485
									Olfr73	3.51669		9430008C03Rik	8.24686
									Kcnt1	3.53179		Ndufa8	8.26228
									Zfp661	3.53988		Stam	8.36187
									Tomm34	3.55655		Lass6	8.37708
									5730494N06Rik	3.56414		Sfmbt2	8.41143
									Idh3b	3.57376		4930402H24Rik	8.43109
									Oip5	3.58769		Arfgap2	8.43962
									Ndufaf1	3.62872		Mettl5	8.43997
									Zc3h15	3.64223		Ppig	8.44659
									Bmi1	3.65986		Map1lc3a	8.44789
									Tox2	3.67115		Arpc5l	8.5518
									0610012H03Rik	3.69298		BC051628	8.64324
									Arrdc1	3.69674		Phospho2	8.65398
									Edem2	3.7056		Snx5	8.79759
									Bbox1	3.79402		1110051M20Rik	9.02773
									Wdsub1	3.82623		Atf2	9.06463
									Nup160	3.84213		Mapkap1	9.06542
									Fbln7	3.8627		Blcap	9.15638
									Zswim3	3.87277		Slc27a4	9.20108
									Prrg4	3.92451		Arfgap1	9.22735
									6530402F18Rik	3.93095		Yme1l1	9.29782
									Cry2	3.96145		Ywhab	9.43303
									Spag4	3.99188		Nsun6	9.47193
									Sec16a	3.99546		Rif1	9.49333
									Pfdn4	4.0106		Tmem189	9.50139
									Dhx35	4.04274		Ciao1	9.67636
									Abca2	4.07278		Acvr2a	9.70278
									Vav2	4.09771		Zbtb43	9.71859
									41340	4.13274		Eid1	9.75365
									Abhd12	4.15156		Ssfa2	9.78693
									Shc4	4.1667		Pnpla7	9.8329
									Samhd1	4.23053		4930525F21Rik	9.89696
									2700007P21Rik	4.25554		Slc1a2	9.91294
									Ino80	4.26919		Sox12	9.92476
									Pcna	4.27042		Accs	10.0337
									Trpm7	4.29314		Tanc1	10.1176
									Lime1	4.32653		Duox1	10.2458
									Angpt4	4.33191		Gzf1	10.4845
									Rbm43	4.35789		Neb	10.6113
									2310003C23Rik	4.36481		Glt6d1	10.6266
									Arl6ip6	4.3652		Rtn4rl2	10.73
									Strbp	4.37928		Odf2	11.1363
									9030418K01Rik	4.38864		Slc34a3	11.1626
									Dut	4.39311		5430405G05Rik	11.3437
									Mga	4.42012		Kif3b	11.3686
									Inpp5e	4.45495		Ntng2	11.4718
									P2rx3	4.46218		Dclre1c	11.511
									Rbm38	4.4692		Plcb2	11.6788
									Ryr3	4.4757		Cdk5rap1	11.9605
									Fbxo18	4.50713		Fbxw2	11.9695
									Tbc1d20	4.63274		Setx	12.1098
									Set	4.66267		BC006779	12.2089
									Lsm14b	4.67724		Vps39	12.2216
									Nmt2	4.68006		Elmo2	12.4729
									Polr1b	4.7235		Cse1l	12.4808
									Gbgt1	4.75074		Gmeb2	12.5301
									1600027N09Rik	4.7719		Nr6a1	12.5557
									Cd82	4.77501		Hdc	12.5752
									Ctnnbl1	4.77796		Serinc4	12.6329
									Taf3	4.85839		Banf2	13.053
									Pdhx	4.86898		Rpl7a	13.1619
									Zfp341	4.92655		Gpr155	13.2104
									Spata5l1	5.09013		2810002D19Rik	13.3077
									Osbpl2	5.12761		Dtwd1	13.3699
									1700020C07Rik	5.21644		Zfp120	13.6039
									Ncoa3	5.22557		Rbm45	13.7635
									Fmnl2	5.29186		Arfrp1	14.1365
									Rprd1b	5.36106		1700014B07Rik	14.1972
									Ifih1	5.37641		Fnbp1	14.5122
									1110034G24Rik	5.38201		4930470P17Rik	14.5315
									Stard7	5.40705		Upf2	14.9254
									Ccndbp1	5.40765		Tmem87b	14.9465
									Ankrd5	5.43412		Neurod1	15.487
									1700020A23Rik	5.43861		Fam102a	15.8697
									Disp2	5.44825		Tbr1	15.9792
									Scrn3	5.49421		Acbd5	16.1236
									Phf20	5.50567		Rbl1	16.1767
									Phyh	5.53552		Arfgef2	16.2187
									Angptl2	5.55599		Zc3h8	16.2541
									Api5	5.6061		Gtf3c4	16.2574
									2310001A20Rik	5.6112		2310003L22Rik	16.3612
									Rbm12	5.61881		Arl5b	16.9013
									Jph2	5.73128		Catsper2	16.9061
									Gapvd1	5.76605		Ddrgk1	17.8551
									Cstad	5.87393		Nup188	17.8834
									Prpf6	5.87753		Zbp1	18.3818
									Tor1b	5.91751		Fastkd1	18.4585
									1700058C13Rik	5.92751		Wipf1	18.8447
									Cdc123	5.94436		Tasp1	19.3975
									2410001C21Rik	5.97638		Ubr1	19.5198
									Zbtb46	5.99417		Epb4.1l1	19.7364
									Psmb7	5.99643		Pkp4	20.0908
									Mapre1	6.07318		Trmt6	20.1625
									Rabepk	6.07952		Dennd1a	20.1757
									Tmco5	6.11691		Ptpn1	20.5751
									Chmp4b	6.21799		Mcm8	20.683
									6820408C15Rik	6.22491		Mapkbp1	20.8749
									Lin7c	6.26241		Uckl1	21.14
									Tor2a	6.26664		Dnajc17	21.3913
									Mmp24	6.35343		Hrh3	22.0434
									Spopl	6.43427		2010106G01Rik	22.3245
									Zfp335	6.44199		Oxt	22.6189
									Agpat2	6.45152		Abi1	22.6767
									Bahd1	6.47661		Ppp1r1c	23.2656
									Fahd2a	6.53436		Zc3h6	23.8181
									Dgkz	6.59033		Sephs1	23.9412
									Atp5c1	6.59356		Gtsf1l	24.4954
									Aqr	6.64345		5430417L22Rik	24.6508
									Plagl2	6.65581		Zfp217	24.8009
									Npepl1	6.69454		Tgif2	25.164
									Dnttip1	6.74234		Usp8	25.2685
									Slc32a1	6.81538		Pygb	25.9991
									Cables2	6.82006		Trp53bp1	26.1818
									Gle1	6.8266		Crat	26.2547
									Lrrc26	6.82678		Tank	26.9974
									Ccdc32	6.84749		Cep152	27.5727
									2310047K21Rik	6.86028		Qsox2	27.5839
									Wfdc3	7.03513		Pcmtd2	27.6263
									Cep110	7.15577		Psd4	27.6969
									Pdk1	7.18168		Dnmt3b	27.9643
									Sys1	7.18705		Fer1l4	27.9895
									Cpne1	7.23037		Fubp3	28.7212
									Lnp	7.26261		Stk4	30.0655
									Polr3f	7.31922		Snrpb	30.4904
									Pdcl	7.40358		Ext2	30.6113
									Ssna1	7.40715		Zswim1	30.6274
									Ankrd16	7.44381		Nanp	30.8087
									Cst13	7.44755		Cdc25b	31.9878
									Ehmt1	7.45306		Mfap1a	32.59
									Arl5a	7.49306		Mllt10	32.7678
									Cercam	7.68922		Nmi	32.965
									6330439K17Rik	8.0517		Tmem62	33.0462
									Pank2	8.06827		Fnbp4	33.8665
									Col20a1	8.07434		Dsn1	34.3954
									Fbxo3	8.09828		Psmd14	36.6311
									Usp6nl	8.14193		Psmf1	37.1711
									Fcnb	8.18132		Hat1	38.118
									Dll4	8.23485		Emilin3	38.2697
									9430008C03Rik	8.24686		Tspyl3	38.7829
									Ndufa8	8.26228		Ahcy	39.476
									Stam	8.36187		Nup214	39.5898
									Lass6	8.37708		Stx16	39.9829
									Sfmbt2	8.41143		Entpd6	42.7611
									4930402H24Rik	8.43109		Cdan1	43.2905
									Arfgap2	8.43962		Scg5	46.2458
									Mettl5	8.43997		Ss18l1	46.868
									Ppig	8.44659		Dusp19	51.6119
									Map1lc3a	8.44789		Traf1	52.0198
									Arpc5l	8.5518		Rabgap1	59.9065
									BC051628	8.64324		Dusp2	65.1047
									Phospho2	8.65398		Crnkl1	71.6749
									Snx5	8.79759		Chd6	73.8225
									1110051M20Rik	9.02773		Tmem87a	76.6926
									Atf2	9.06463		Sla2	78.1139
									Mapkap1	9.06542		1700020I14Rik	78.9564
									Blcap	9.15638		Pip4k2a	83.4216
									Slc27a4	9.20108		Zbtb6	84.5036
									Arfgap1	9.22735		Notch1	84.7769
									Yme1l1	9.29782		Mettl8	88.6192
									Ywhab	9.43303		Gpsm1	88.8577
									Nsun6	9.47193		Zbtb34	96.5523
									Rif1	9.49333		Mrrf	100.748
									Tmem189	9.50139		Ctdspl2	100.852
									Ciao1	9.67636		Ddb2	105.936
									Acvr2a	9.70278		Clp1	110.344
									Zbtb43	9.71859		Plcg1	117.209
									Eid1	9.75365		Pcif1	131.115
									Ssfa2	9.78693		Rps21	152.133
									Pnpla7	9.8329		Cytip	213.887
									4930525F21Rik	9.89696		Bcl2l11	547.411
									Slc1a2	9.91294
									Sox12	9.92476
									Accs	10.0337
									Tanc1	10.1176
									Duox1	10.2458
									Gzf1	10.4845
									Neb	10.6113
									Glt6d1	10.6266
									Rtn4rl2	10.73
									Odf2	11.1363
									Slc34a3	11.1626
									5430405G05Rik	11.3437
									Kif3b	11.3686
									Ntng2	11.4718
									Dclre1c	11.511
									Plcb2	11.6788
									Cdk5rap1	11.9605
									Fbxw2	11.9695
									Setx	12.1098
									BC006779	12.2089
									Vps39	12.2216
									Elmo2	12.4729
									Cse1l	12.4808
									Gmeb2	12.5301
									Nr6a1	12.5557
									Hdc	12.5752
									Serinc4	12.6329
									Banf2	13.053
									Rpl7a	13.1619
									Gpr155	13.2104
									2810002D19Rik	13.3077
									Dtwd1	13.3699
									Zfp120	13.6039
									Rbm45	13.7635
									Arfrp1	14.1365
									1700014B07Rik	14.1972
									Fnbp1	14.5122
									4930470P17Rik	14.5315
									Upf2	14.9254
									Tmem87b	14.9465
									Neurod1	15.487
									Fam102a	15.8697
									Tbr1	15.9792
									Acbd5	16.1236
									Rbl1	16.1767
									Arfgef2	16.2187
									Zc3h8	16.2541
									Gtf3c4	16.2574
									2310003L22Rik	16.3612
									Arl5b	16.9013
									Catsper2	16.9061
									Ddrgk1	17.8551
									Nup188	17.8834
									Zbp1	18.3818
									Fastkd1	18.4585
									Wipf1	18.8447
									Tasp1	19.3975
									Ubr1	19.5198
									Epb4.1l1	19.7364
									Pkp4	20.0908
									Trmt6	20.1625
									Dennd1a	20.1757
									Ptpn1	20.5751
									Mcm8	20.683
									Mapkbp1	20.8749
									Uckl1	21.14
									Dnajc17	21.3913
									Hrh3	22.0434
									2010106G01Rik	22.3245
									Oxt	22.6189
									Abi1	22.6767
									Ppp1r1c	23.2656
									Zc3h6	23.8181
									Sephs1	23.9412
									Gtsf1l	24.4954
									5430417L22Rik	24.6508
									Zfp217	24.8009
									Tgif2	25.164
									Usp8	25.2685
									Pygb	25.9991
									Trp53bp1	26.1818
									Crat	26.2547
									Tank	26.9974
									Cep152	27.5727
									Qsox2	27.5839
									Pcmtd2	27.6263
									Psd4	27.6969
									Dnmt3b	27.9643
									Fer1l4	27.9895
									Fubp3	28.7212
									Stk4	30.0655
									Snrpb	30.4904
									Ext2	30.6113
									Zswim1	30.6274
									Nanp	30.8087
									Cdc25b	31.9878
									Mfap1a	32.59
									Mllt10	32.7678
									Nmi	32.965
									Tmem62	33.0462
									Fnbp4	33.8665
									Dsn1	34.3954
									Psmd14	36.6311
									Psmf1	37.1711
									Hat1	38.118
									Emilin3	38.2697
									Tspyl3	38.7829
									Ahcy	39.476
									Nup214	39.5898
									Stx16	39.9829
									Entpd6	42.7611
									Cdan1	43.2905
									Scg5	46.2458
									Ss18l1	46.868
									Dusp19	51.6119
									Traf1	52.0198
									Rabgap1	59.9065
									Dusp2	65.1047
									Crnkl1	71.6749
									Chd6	73.8225
									Tmem87a	76.6926
									Sla2	78.1139
									1700020I14Rik	78.9564
									Pip4k2a	83.4216
									Zbtb6	84.5036
									Notch1	84.7769
									Mettl8	88.6192
									Gpsm1	88.8577
									Zbtb34	96.5523
									Mrrf	100.748
									Ctdspl2	100.852
									Ddb2	105.936
									Clp1	110.344
									Plcg1	117.209
									Pcif1	131.115
									Rps21	152.133
									Cytip	213.887
									Bcl2l11	547.411

## Sheet: CH2 TC10 vs CD8LL
up>0(288)			up>1(187)			up>4(97)			down>0(629)			down>1(482)			down>4(289)						up top5			down top5
S_up0	f_up0		S_up1	f_up1		S_up4	f_up4		S_down0	f_down0		S_down1	f_down1		S_down4	f_down4					Symbol	CD8_T_LL		Symbol	CD8_T_LL
Myl9	-0.99872		Myl9	-0.99872		Myl9	-0.99872		Dpm1	0.001073		Nkx2-2	1.00798		Inpp5e	4.01094					Man1b1	-0.817517		Ddb2	119.461
Ctnnd1	-0.997061		Ctnnd1	-0.997061		Ctnnd1	-0.997061		Med19	0.00538723		1700026L06Rik	1.01421		Pdyn	4.0335					Gnas	-0.815398		Gpsm1	134.5
Exosc2	-0.996248		Exosc2	-0.996248		Exosc2	-0.996248		Anapc2	0.0163349		Caprin1	1.01941		Wdsub1	4.03848					Cd93	-0.813577		Rps21	148.322
Wdr34	-0.994707		Wdr34	-0.994707		Wdr34	-0.994707		Kbtbd4	0.0330455		Gpr107	1.02074		Mtap1a	4.05177					Ptges2	-0.80887		Cytip	275.15
Ptgs1	-0.993644		Ptgs1	-0.993644		Ptgs1	-0.993644		Slc25a25	0.0370098		Slc25a12	1.02596		Trpm7	4.05275					Ckmt1	-0.806648		Bcl2l11	652.233
Creb3l1	-0.99052		Creb3l1	-0.99052		Creb3l1	-0.99052		Cacnb4	0.0416984		Kif18a	1.0305		Cpne1	4.07207
Rapsn	-0.989482		Rapsn	-0.989482		Rapsn	-0.989482		Rbck1	0.045136		Dido1	1.03286		Pfdn4	4.07773
Rnd3	-0.988774		Rnd3	-0.988774		Rnd3	-0.988774		Ghrh	0.0483536		Sstr4	1.03522		Mylk2	4.07983
Ptgis	-0.982754		Ptgis	-0.982754		Ptgis	-0.982754		6330439K17Rik	0.0516094		Gdf5	1.04707		Tox2	4.16412
Ak1	-0.981239		Ak1	-0.981239		Ak1	-0.981239		Spna2	0.0599198		Serinc3	1.09014		Rspo4	4.21577
Loxl2	-0.977708		Loxl2	-0.977708		Loxl2	-0.977708		Zfp64	0.0610662		Banf2	1.09285		Tomm34	4.39704
Lcn2	-0.973121		Lcn2	-0.973121		Lcn2	-0.973121		Rpl12	0.0678907		Mrps2	1.09402		Traf6	4.41251
Lpin3	-0.972519		Lpin3	-0.972519		Lpin3	-0.972519		Slc39a12	0.0717909		Slc23a2	1.09767		Slc27a4	4.42169
Ier5l	-0.970479		Ier5l	-0.970479		Ier5l	-0.970479		Lmx1b	0.0723608		Ndrg3	1.11451		Macrod2	4.46091
Bdnf	-0.966125		Bdnf	-0.966125		Bdnf	-0.966125		Hspa14	0.0750329		Gpd2	1.14771		Blcap	4.47308
Cep250	-0.96576		Cep250	-0.96576		Cep250	-0.96576		Cass4	0.0803744		Esf1	1.1516		1110034G24Rik	4.49004
Fam129b	-0.965294		Fam129b	-0.965294		Fam129b	-0.965294		Rbpjl	0.0843806		Mrps5	1.15975		Pax8	4.49114
Srxn1	-0.965102		Srxn1	-0.965102		Srxn1	-0.965102		Top1	0.0862877		Rab22a	1.19844		Gapvd1	4.50591
Egfl7	-0.964957		Egfl7	-0.964957		Egfl7	-0.964957		Apip	0.0873076		Aven	1.19962		Ssna1	4.52682
Snai1	-0.964035		Snai1	-0.964035		Snai1	-0.964035		Sestd1	0.0884478		Slc43a3	1.20561		Phyh	4.544
Fgf7	-0.960885		Fgf7	-0.960885		Fgf7	-0.960885		4930470P17Rik	0.0909939		Ddx27	1.21234		Pdcl	4.54686
Cebpb	-0.960822		Cebpb	-0.960822		Cebpb	-0.960822		Ambra1	0.104751		Cst8	1.23981		Myef2	4.56321
4933425O20Rik	-0.960451		4933425O20Rik	-0.960451		4933425O20Rik	-0.960451		Itch	0.104934		Trim69	1.24715		Mapkap1	4.57305
Id1	-0.959207		Id1	-0.959207		Id1	-0.959207		Oprl1	0.105458		Itgav	1.25379		Phf19	4.58428
Npdc1	-0.95918		Npdc1	-0.95918		Npdc1	-0.95918		Zdhhc5	0.107486		Ntsr1	1.26427		Api5	4.5922
Fbn1	-0.958673		Fbn1	-0.958673		Fbn1	-0.958673		Znf512b	0.122602		St6galnac4	1.26554		Jph2	4.60042
Col5a1	-0.957901		Col5a1	-0.957901		Col5a1	-0.957901		1190002A17Rik	0.124682		Gss	1.27508		BC051628	4.60252
Rsu1	-0.957889		Rsu1	-0.957889		Rsu1	-0.957889		Ada	0.128956		Mkks	1.2772		Zc3h15	4.61608
Fam110a	-0.957326		Fam110a	-0.957326		Fam110a	-0.957326		Prkra	0.130543		Bmyc	1.28513		Gfra4	4.62484
Wisp2	-0.954042		Wisp2	-0.954042		Wisp2	-0.954042		2410042D21Rik	0.141225		Gtsf1l	1.29247		Atf2	4.62536
Zfp408	-0.951154		Zfp408	-0.951154		Zfp408	-0.951154		Rbbp9	0.155173		Sulf2	1.31069		1700020A23Rik	4.62753
Slc24a3	-0.947052		Slc24a3	-0.947052		Slc24a3	-0.947052		Trub2	0.167799		Ptprj	1.34988		Pak6	4.67125
Raly	-0.946099		Raly	-0.946099		Raly	-0.946099		Rtel1	0.176035		Lcn12	1.37343		Cd82	4.74123
Trp53inp2	-0.943887		Trp53inp2	-0.943887		Trp53inp2	-0.943887		Ube2l6	0.183624		Src	1.38132		Map1lc3a	4.75182
Acvr1	-0.937393		Acvr1	-0.937393		Acvr1	-0.937393		Surf2	0.18716		Napb	1.4049		Kcnt1	4.80778
Dbndd2	-0.935039		Dbndd2	-0.935039		Dbndd2	-0.935039		Nudt5	0.1885		Dpm2	1.41359		Abca2	4.8383
Ptges	-0.932022		Ptges	-0.932022		Ptges	-0.932022		Slmo2	0.202167		Ryr3	1.49627		Tor2a	4.88635
B4galt5	-0.931287		B4galt5	-0.931287		B4galt5	-0.931287		Ube2e3	0.207132		Ehf	1.54207		Phospho2	4.90871
Fam171a1	-0.929874		Fam171a1	-0.929874		Fam171a1	-0.929874		Atrn	0.212614		Polr3k	1.54855		Ralgps1	4.94881
Gsn	-0.928097		Gsn	-0.928097		Gsn	-0.928097		Nusap1	0.212834		Zfyve19	1.55514		Ccdc32	4.96902
Ptpla	-0.924317		Ptpla	-0.924317		Ptpla	-0.924317		Kcna4	0.214961		Lcmt2	1.59671		Cep110	4.98897
Procr	-0.918311		Procr	-0.918311		Procr	-0.918311		Trp53rk	0.221878		A830007P12Rik	1.63758		Ssb	4.99102
Chac1	-0.918065		Chac1	-0.918065		Chac1	-0.918065		Syt13	0.23404		Th1l	1.64404		Acbd7	4.99729
Ndor1	-0.91717		Ndor1	-0.91717		Ndor1	-0.91717		Ccbl1	0.237958		Ncoa6	1.65131		Rbm12	5.03433
Pdia3	-0.915404		Pdia3	-0.915404		Pdia3	-0.915404		Samd10	0.242088		Gyltl1b	1.65752		41340	5.03917
Vash1	-0.910815		Vash1	-0.910815		Vash1	-0.910815		Rbm18	0.248605		Edem2	1.6701		Mga	5.06514
Rin2	-0.907704		Rin2	-0.907704		Rin2	-0.907704		Mcts2	0.251212		Ttc21b	1.67339		Ino80	5.07542
Med27	-0.903865		Med27	-0.903865		Med27	-0.903865		Wdr5	0.265682		Tbr1	1.67487		BC020535	5.08897
Spef1	-0.903128		Spef1	-0.903128		Spef1	-0.903128		Gins1	0.269922		Surf1	1.67837		Samhd1	5.11524
Phpt1	-0.90099		Phpt1	-0.90099		Phpt1	-0.90099		Dnajc1	0.277707		1500012F01Rik	1.6849		Arrdc1	5.12668
Lama5	-0.900117		Lama5	-0.900117		Lama5	-0.900117		Ttpal	0.286294		Zfp770	1.68538		Lime1	5.13309
Nkain4	-0.899351		Nkain4	-0.899351		Nkain4	-0.899351		5930434B04Rik	0.292506		4930568D16Rik	1.68827		Fahd2a	5.22006
Ube2c	-0.898933		Ube2c	-0.898933		Ube2c	-0.898933		Ogfr	0.295639		Gorasp2	1.71874		Prpf6	5.27917
Dpp7	-0.898193		Dpp7	-0.898193		Dpp7	-0.898193		Btbd3	0.300508		Nsfl1c	1.734		Dll4	5.29879
Gchfr	-0.896589		Gchfr	-0.896589		Gchfr	-0.896589		Timm10	0.321726		Rps29	1.73488		Chmp4b	5.32959
Garnl3	-0.895972		Garnl3	-0.895972		Garnl3	-0.895972		Crls1	0.333039		Fastkd5	1.73643		Tor1b	5.35826
Pkig	-0.892564		Pkig	-0.892564		Pkig	-0.892564		Tlk1	0.334264		A930018P22Rik	1.74498		Duoxa1	5.48998
Dab2ip	-0.891441		Dab2ip	-0.891441		Dab2ip	-0.891441		Ssrp1	0.339918		Scrt2	1.75518		Nr5a1	5.49651
Cenpb	-0.887432		Cenpb	-0.887432		Cenpb	-0.887432		Cdca7	0.349419		Rae1	1.77031		Cables2	5.53997
Snta1	-0.887075		Snta1	-0.887075		Snta1	-0.887075		Eif2s2	0.354991		Tspan18	1.79785		Gmeb2	5.55156
Cplx2	-0.885464		Cplx2	-0.885464		Cplx2	-0.885464		Pdss1	0.357405		Depdc7	1.80478		Birc7	5.57367
Bcl2l1	-0.885249		Bcl2l1	-0.885249		Bcl2l1	-0.885249		Sec61a2	0.362647		Cstf3	1.80953		Lin7c	5.63535
Slc35c1	-0.884156		Slc35c1	-0.884156		Slc35c1	-0.884156		Rc3h2	0.366651		Golga1	1.81012		Bahd1	5.63732
Cobll1	-0.883183		Cobll1	-0.883183		Cobll1	-0.883183		Rapgef1	0.387763		Acp2	1.81417		Usp6nl	5.65376
Dynlrb1	-0.882262		Dynlrb1	-0.882262		Dynlrb1	-0.882262		Dolpp1	0.390743		Pcsk2	1.82085		1600027N09Rik	5.6833
Stxbp1	-0.878472		Stxbp1	-0.878472		Stxbp1	-0.878472		Mett5d1	0.393134		Ubox5	1.89486		9030418K01Rik	5.70661
Zeb2	-0.875266		Zeb2	-0.875266		Zeb2	-0.875266		Nckap1	0.395822		Prpf40a	1.89753		Gbgt1	5.71626
Tfpi	-0.873214		Tfpi	-0.873214		Tfpi	-0.873214		Ddx31	0.405551		Tgm3	1.90429		Entpd2	5.86299
Sqrdl	-0.872879		Sqrdl	-0.872879		Sqrdl	-0.872879		Psmd5	0.406908		Hipk3	1.90908		Vav2	5.90407
Pter	-0.863929		Pter	-0.863929		Pter	-0.863929		Nfs1	0.40834		Madd	1.91285		Stam	5.93936
B230208H17Rik	-0.856858		B230208H17Rik	-0.856858		B230208H17Rik	-0.856858		Brd3	0.408836		2700094K13Rik	1.94062		Ttll9	6.00357
1110008F13Rik	-0.852599		1110008F13Rik	-0.852599		1110008F13Rik	-0.852599		Golga2	0.414808		Acot8	1.94263		Eid1	6.04203
Meis2	-0.852524		Meis2	-0.852524		Meis2	-0.852524		Prosapip1	0.416082		Ttbk2	1.94834		Pde11a	6.05019
Ldlrad3	-0.851592		Ldlrad3	-0.851592		Ldlrad3	-0.851592		Mbd5	0.422469		4833420G11Rik	1.9494		Arl5a	6.09106
Arhgap21	-0.850756		Arhgap21	-0.850756		Arhgap21	-0.850756		Ivd	0.422483		Cds2	1.94955		Ncoa3	6.16318
Dstn	-0.847348		Dstn	-0.847348		Dstn	-0.847348		Taf4a	0.42475		Cry2	1.95725		Mettl5	6.16923
Tbc1d13	-0.845991		Tbc1d13	-0.845991		Tbc1d13	-0.845991		Nup35	0.456245		Tpd52l2	1.96421		Ciao1	6.20048
Pfkfb3	-0.842889		Pfkfb3	-0.842889		Pfkfb3	-0.842889		Gtf3c5	0.469746		Xrn2	2.01989		Ifih1	6.2043
Slpi	-0.839202		Slpi	-0.839202		Slpi	-0.839202		BC029214	0.482208		Uqcc	2.02512		Cdc123	6.24408
Tnks1bp1	-0.838591		Tnks1bp1	-0.838591		Tnks1bp1	-0.838591		Sall4	0.492318		Alx4	2.02545		Ndufa8	6.32724
Edf1	-0.837982		Edf1	-0.837982		Edf1	-0.837982		Defb29	0.498039		U46068	2.03906		Arfgap1	6.33127
Cst3	-0.835209		Cst3	-0.835209		Cst3	-0.835209		Dolk	0.501992		Traf2	2.04612		Dnttip1	6.33761
Serping1	-0.834623		Serping1	-0.834623		Serping1	-0.834623		3300002I08Rik	0.517903		Gdap1l1	2.10184		Mapre1	6.39762
Apbb1ip	-0.833606		Apbb1ip	-0.833606		Apbb1ip	-0.833606		Plcb4	0.518937		Ckap2l	2.10559		Prrg4	6.4004
Ass1	-0.832057		Ass1	-0.832057		Ass1	-0.832057		Tm9sf4	0.522306		Adal	2.12059		Ehmt1	6.42604
9830001H06Rik	-0.831454		9830001H06Rik	-0.831454		9830001H06Rik	-0.831454		Fam171b	0.523925		Sec16a	2.12477		Spopl	6.44025
Ptrh1	-0.828532		Ptrh1	-0.828532		Ptrh1	-0.828532		Atp5g3	0.525746		Trp53i11	2.14271		Angpt4	6.45778
Olfr74	-0.826244		Olfr74	-0.826244		Olfr74	-0.826244		Dnajc10	0.526308		Rnf114	2.15372		Rabepk	6.47378
Ckap5	-0.820679		Ckap5	-0.820679		Ckap5	-0.820679		Stk35	0.533065		Ttc30b	2.1613		1700020C07Rik	6.51116
Ggt7	-0.82049		Ggt7	-0.82049		Ggt7	-0.82049		4933433C11Rik	0.547783		Hsd17b12	2.16143		Nsun6	6.53784
Bbs5	-0.820358		Bbs5	-0.820358		Bbs5	-0.820358		Ttl	0.551721		Polr1b	2.1651		Fbxo3	6.54303
Med22	-0.818234		Med22	-0.818234		Med22	-0.818234		Csnk2a1	0.559009		Mamdc4	2.17746		Nmt2	6.65384
Man1b1	-0.817517		Man1b1	-0.817517		Man1b1	-0.817517		Slc30a4	0.562378		Asxl1	2.18724		Wfdc6a	6.66618
Gnas	-0.815398		Gnas	-0.815398		Gnas	-0.815398		Pla2g4b	0.591291		Aplnr	2.19809		Arpc5l	6.73119
Cd93	-0.813577		Cd93	-0.813577		Cd93	-0.813577		Tmem127	0.593118		Gabpb1	2.20078		Sys1	6.75211
Ptges2	-0.80887		Ptges2	-0.80887		Ptges2	-0.80887		Ppp6c	0.595357		Prpf18	2.21531		Il1rn	6.76841
Ckmt1	-0.806648		Ckmt1	-0.806648		Ckmt1	-0.806648		Phf21a	0.60385		Tsc1	2.21543		5430405G05Rik	6.77113
Tyro3	-0.790599		Tyro3	-0.790599					Ciz1	0.610439		Ndufaf1	2.22345		4930525F21Rik	6.78156
Atp5e	-0.789272		Atp5e	-0.789272					Rbms1	0.610811		D430041D05Rik	2.27967		Kin	6.79056
Bub1b	-0.788983		Bub1b	-0.788983					Olfr73	0.621294		Dhx35	2.29609		4931423N10Rik	6.91831
Prnp	-0.787355		Prnp	-0.787355					Kif16b	0.625127		Blvra	2.29994		Zfp335	6.92756
D730039F16Rik	-0.781689		D730039F16Rik	-0.781689					Cat	0.627276		Bbox1	2.31863		Arfgap2	7.05457
Lrsam1	-0.779728		Lrsam1	-0.779728					Gm561	0.630262		2010317E24Rik	2.33781		Itpka	7.06633
Ppp2r4	-0.772902		Ppp2r4	-0.772902					Sh2d3c	0.639181		Mrps26	2.34593		Pnpla7	7.25053
E2f1	-0.772306		E2f1	-0.772306					1500011K16Rik	0.655429		B2m	2.36889		Tmem189	7.29574
Fkbp7	-0.76893		Fkbp7	-0.76893					Spata2	0.664655		Itga6	2.36989		4921504E06Rik	7.39585
Fut7	-0.763409		Fut7	-0.763409					Ift52	0.666742		Chchd5	2.37935		Wdr38	7.42397
Trib3	-0.760086		Trib3	-0.760086					Fam163b	0.670048		Zfp106	2.38975		Pip5kl1	7.50185
1110008P14Rik	-0.758381		1110008P14Rik	-0.758381					Ralgds	0.670219		Echdc3	2.41518		Pank2	7.55736
Mybl2	-0.756569		Mybl2	-0.756569					Uck1	0.679467		Plcb1	2.42781		Zbtb46	7.61791
Tubb2c	-0.753431		Tubb2c	-0.753431					Mdk	0.680683		Lsm14b	2.45769		Accs	7.62983
Ehd4	-0.749112		Ehd4	-0.749112					4930412O13Rik	0.684746		Cel	2.45799		Ankrd16	7.64736
Ctsz	-0.742065		Ctsz	-0.742065					1700029I15Rik	0.685085		Nnat	2.46478		Ppig	7.65078
Bub1	-0.741667		Bub1	-0.741667					Cops2	0.690645		Slc12a6	2.47585		2410001C21Rik	7.74639
Pigt	-0.741126		Pigt	-0.741126					Snap23	0.692373		Kcnj3	2.51934		Hc	7.75329
Fbxw5	-0.734416		Fbxw5	-0.734416					Scn2a1	0.693821		Il15ra	2.54371		Cercam	7.76431
C8g	-0.734175		C8g	-0.734175					Ovol2	0.70045		Scn1a	2.58621		Cdk5rap1	7.8632
Ncoa5	-0.732441		Ncoa5	-0.732441					Dtd1	0.718234		2210009G21Rik	2.60255		Sdcbp2	7.9158
5430407P10Rik	-0.73145		5430407P10Rik	-0.73145					Arhgap1	0.730168		2700007P21Rik	2.60392		Gzf1	7.97
Cst10	-0.730964		Cst10	-0.730964					4930529I22Rik	0.740226		Bmi1	2.614		Pdk1	8.04989
Tgm2	-0.729799		Tgm2	-0.729799					Ebf4	0.744753		Pmpca	2.65451		Gle1	8.08625
Commd3	-0.729724		Commd3	-0.729724					Mastl	0.759957		Slc4a11	2.71214		Tgm6	8.19066
B230118H07Rik	-0.725784		B230118H07Rik	-0.725784					Dlx2	0.762888		Ccndbp1	2.74547		Tmco5	8.27985
Mapk8ip1	-0.720235		Mapk8ip1	-0.720235					Psmb7	0.767987		5730494N06Rik	2.75313		Lnp	8.35611
4930526D03Rik	-0.717969		4930526D03Rik	-0.717969					Alkbh3	0.770606		Dnajc5	2.78225		Hrh3	8.48068
Rcn1	-0.714614		Rcn1	-0.714614					Dnm1	0.777075		Slc12a5	2.80528		Ssfa2	8.90773
Chst14	-0.714209		Chst14	-0.714209					Rexo4	0.778022		Nelf	2.81044		Dtwd1	8.90946
Abl1	-0.71391		Abl1	-0.71391					Cbfa2t2	0.790384		Ubac1	2.81495		4930402H24Rik	8.99383
Tshz2	-0.712878		Tshz2	-0.712878					Surf6	0.792763		Angptl2	2.83545		Dgkz	8.99709
Spred1	-0.712363		Spred1	-0.712363					Baz2b	0.798001		Lamc3	2.86119		Setx	9.08553
Cd302	-0.70907		Cd302	-0.70907					Fpgs	0.798843		Dut	2.86524		Col20a1	9.20919
Sh3glb2	-0.708853		Sh3glb2	-0.708853					Srp14	0.803386		Ttll11	2.9278		Rbl1	9.3082
Trpc4ap	-0.708573		Trpc4ap	-0.708573					Spint1	0.811125		2310003C23Rik	2.92797		Fastkd1	9.47658
Ctsa	-0.702197		Ctsa	-0.702197					Rgs19	0.844119		Atp5c1	2.95206		Lrrc26	9.821
Cox4i2	-0.70164		Cox4i2	-0.70164					Atpbd4	0.851978		Cd44	2.96711		Polr3f	9.91033
Sdccag3	-0.696921		Sdccag3	-0.696921					Rbm43	0.880317		Rxra	2.96752		Wfdc3	9.91837
Tmem141	-0.696374		Tmem141	-0.696374					Rad51	0.888674		Abhd12	2.9826		Snx5	10.0175
Anapc1	-0.692529		Anapc1	-0.692529					P2rx3	0.893255		Pcna	2.98671		Rbm38	10.4054
Chst1	-0.689557		Chst1	-0.689557					Tnnc2	0.899646		Chn1	3.04434		Cst13	10.4073
Olfm1	-0.687922		Olfm1	-0.687922					Nr1h3	0.908525		Fer1l4	3.06795		Sfmbt2	10.4238
Surf4	-0.682086		Surf4	-0.682086					Camsap1	0.921298		Taf3	3.07654		Odf2	10.4334
Tmc2	-0.674575		Tmc2	-0.674575					Gata3	0.942073		Zfp341	3.09494		2810408M09Rik	10.4444
Lrrc8a	-0.67259		Lrrc8a	-0.67259					Kcnip3	0.955943		Pxmp4	3.09603		Ltk	10.5088
Ergic3	-0.671632		Ergic3	-0.671632					Chrm4	0.968211		Osbpl2	3.10024		Cse1l	10.5408
Eng	-0.663855		Eng	-0.663855					Pex16	0.978642		Ankrd5	3.12363		Disp2	10.5444
2900097C17Rik	-0.663759		2900097C17Rik	-0.663759					Frmd4a	0.98064		Tbc1d20	3.14659		Yme1l1	10.7219
Trim44	-0.651831		Trim44	-0.651831					Elp4	0.98327		Ctnnbl1	3.19352		1110051M20Rik	10.7788
Vapb	-0.650709		Vapb	-0.650709					Nkx2-2	1.00798		Kcnk15	3.22147		Neb	10.8123
1200007C13Rik	-0.646012		1200007C13Rik	-0.646012					1700026L06Rik	1.01421		Cacna1b	3.22259		Gtf3c4	11.0426
D2Wsu81e	-0.645515		D2Wsu81e	-0.645515					Caprin1	1.01941		Zdhhc12	3.24522		Fbxw2	11.1736
H13	-0.637012		H13	-0.637012					Gpr107	1.02074		Scrn3	3.24824		Sptlc3	11.268
Vim	-0.624263		Vim	-0.624263					Slc25a12	1.02596		2310001A20Rik	3.25612		Rif1	11.4527
Zhx3	-0.611223		Zhx3	-0.611223					Kif18a	1.0305		C1qtnf4	3.2679		Ywhab	11.643
Manbal	-0.607886		Manbal	-0.607886					Dido1	1.03286		Commd9	3.27947		Zfp120	11.6763
C330006A16Rik	-0.606439		C330006A16Rik	-0.606439					Sstr4	1.03522		Smox	3.28231		Morn5	11.7396
Mtx2	-0.59931		Mtx2	-0.59931					Gdf5	1.04707		Nespas	3.28303		Mmp24	11.8739
Lbp	-0.597269		Lbp	-0.597269					Serinc3	1.09014		Chrna1	3.30714		Vps39	12.1245
Commd7	-0.59632		Commd7	-0.59632					Banf2	1.09285		Plagl2	3.39687		Trmt6	12.1297
Ptpra	-0.596091		Ptpra	-0.596091					Mrps2	1.09402		Adamtsl2	3.40261		Fmnl2	12.2922
Nacc2	-0.588702		Nacc2	-0.588702					Slc23a2	1.09767		Stau1	3.43631		Kif3b	12.4727
Neurl2	-0.577699		Neurl2	-0.577699					Ndrg3	1.11451		Agpat2	3.43647		2310003L22Rik	12.8966
Urm1	-0.577177		Urm1	-0.577177					Gpd2	1.14771		Idh3b	3.44012		Dnajc17	13.0689
Ola1	-0.571854		Ola1	-0.571854					Esf1	1.1516		Fbxo18	3.50044		9430008C03Rik	13.0728
Barhl1	-0.571589		Barhl1	-0.571589					Mrps5	1.15975		Gtdc1	3.50765		Elmo2	13.1935
Gata5	-0.568664		Gata5	-0.568664					Rab22a	1.19844		Arl6ip6	3.52558		Arfgef2	13.3579
1700019L03Rik	-0.565658		1700019L03Rik	-0.565658					Aven	1.19962		Stard7	3.5454		Tmem87b	13.4076
Psma7	-0.561538		Psma7	-0.561538					Slc43a3	1.20561		Grin1	3.57026		Arfrp1	13.4766
1500003O03Rik	-0.551348		1500003O03Rik	-0.551348					Ddx27	1.21234		Tubgcp4	3.57061		Ntng2	13.7888
Znfx1	-0.548839		Znfx1	-0.548839					Cst8	1.23981		Pltp	3.59013		Tanc1	13.8007
2900010J23Rik	-0.546311		2900010J23Rik	-0.546311					Trim69	1.24715		Nup160	3.60125		2810002D19Rik	13.8471
Rpn2	-0.544574		Rpn2	-0.544574					Itgav	1.25379		Phf20	3.61416		Rbm45	13.9098
Usp20	-0.543657		Usp20	-0.543657					Ntsr1	1.26427		Cdk9	3.62451		1700058C13Rik	13.9145
2900064A13Rik	-0.543504		2900064A13Rik	-0.543504					St6galnac4	1.26554		Stam2	3.64064		Pygb	14.0215
Itpa	-0.537042		Itpa	-0.537042					Gss	1.27508		Zswim3	3.6617		Fam102a	14.2136
Lhx6	-0.535241		Lhx6	-0.535241					Mkks	1.2772		Set	3.67158		Tspyl3	14.259
Tmem85	-0.523842		Tmem85	-0.523842					Bmyc	1.28513		Pomt1	3.68691		E030042O20Rik	14.289
Ndufs3	-0.520237		Ndufs3	-0.520237					Gtsf1l	1.29247		Spata5l1	3.74263		Ddrgk1	14.3737
Mettl11a	-0.519705		Mettl11a	-0.519705					Sulf2	1.31069		Ptgds	3.75335		Zbtb43	14.4086
Dlgap4	-0.518471		Dlgap4	-0.518471					Ptprj	1.34988		Rprd1b	3.76654		Wipf1	14.7566
Snx21	-0.518075		Snx21	-0.518075					Lcn12	1.37343		Slc32a1	3.79488		Fbln7	14.7792
Pkn3	-0.516959		Pkn3	-0.516959					Src	1.38132		Necab3	3.81239		6530402F18Rik	14.8106
Pdrg1	-0.515785		Pdrg1	-0.515785					Napb	1.4049		Aqr	3.83035		Rtn4rl2	14.8344
Lmo2	-0.512011		Lmo2	-0.512011					Dpm2	1.41359		Zfp661	3.8474		Dclre1c	14.972
Trdmt1	-0.509132		Trdmt1	-0.509132					Ryr3	1.49627		Nr4a2	3.85505		2010106G01Rik	15.0057
Fjx1	-0.50521		Fjx1	-0.50521					Ehf	1.54207		Matn4	3.87093		Mcm8	15.3042
Acss2	-0.504271		Acss2	-0.504271					Polr3k	1.54855		Strbp	3.88639		Tasp1	15.4775
8430427H17Rik	-0.504239		8430427H17Rik	-0.504239					Zfyve19	1.55514		Actr5	3.92845		Abi1	15.5849
2310003F16Rik	-0.497647								Lcmt2	1.59671		Shc4	3.94521		Nr6a1	15.822
Wfdc2	-0.495823								A830007P12Rik	1.63758		Itih2	3.95433		Rpl7a	15.8297
Spc25	-0.495618								Th1l	1.64404		Sema6d	3.95632		Zc3h6	15.8746
Myo3b	-0.486644								Ncoa6	1.65131		Lypd6	3.96252		Hdc	16.0193
Pbx3	-0.474433								Gyltl1b	1.65752		Npepl1	3.98238		Qsox2	16.0831
Hspa12b	-0.47294								Edem2	1.6701		Pdhx	3.98876		Cstad	16.2946
D2Ertd750e	-0.469174								Ttc21b	1.67339		Inpp5e	4.01094		Upf2	16.3463
Msrb2	-0.465117								Tbr1	1.67487		Pdyn	4.0335		Crat	16.4592
Eif2ak4	-0.464202								Surf1	1.67837		Wdsub1	4.03848		Acbd5	16.6802
Pacsin3	-0.457723								1500012F01Rik	1.6849		Mtap1a	4.05177		Glt6d1	16.8709
Snap25	-0.456706								Zfp770	1.68538		Trpm7	4.05275		Zbp1	16.9286
Slc35c2	-0.456215								4930568D16Rik	1.68827		Cpne1	4.07207		Spag4	17.0143
Nek6	-0.453465								Gorasp2	1.71874		Pfdn4	4.07773		Lass6	17.1894
Mocs3	-0.449496								Nsfl1c	1.734		Mylk2	4.07983		Fnbp1	17.4268
Pak7	-0.449288								Rps29	1.73488		Tox2	4.16412		Snrpb	17.4385
BC005624	-0.438814								Fastkd5	1.73643		Rspo4	4.21577		Slc1a2	17.6915
Nfe2l2	-0.426611								A930018P22Rik	1.74498		Tomm34	4.39704		Acvr2a	18.0477
Plekha3	-0.426271								Scrt2	1.75518		Traf6	4.41251		Cep152	18.0596
Mtch2	-0.425992								Rae1	1.77031		Slc27a4	4.42169		Pkp4	18.1231
Fkbp1a	-0.42326								Tspan18	1.79785		Macrod2	4.46091		Dennd1a	18.1948
Slc2a8	-0.421416								Depdc7	1.80478		Blcap	4.47308		Sephs1	18.3123
Cstf1	-0.418225								Cstf3	1.80953		1110034G24Rik	4.49004		Zfp217	18.342
Lrrc57	-0.406038								Golga1	1.81012		Pax8	4.49114		Duox1	18.4058
Asb6	-0.405316								Acp2	1.81417		Gapvd1	4.50591		Sox12	18.7722
Slc9a8	-0.394003								Pcsk2	1.82085		Ssna1	4.52682		Mapkbp1	18.9121
Ppapdc3	-0.38746								Ubox5	1.89486		Phyh	4.544		Nanp	19.4729
4833422F24Rik	-0.376431								Prpf40a	1.89753		Pdcl	4.54686		Catsper2	19.6595
Mcm10	-0.375105								Tgm3	1.90429		Myef2	4.56321		Entpd6	19.6929
Uap1l1	-0.369806								Hipk3	1.90908		Mapkap1	4.57305		Plcb2	20.1402
Shf	-0.369789								Madd	1.91285		Phf19	4.58428		Slc27a2	20.1679
Myo3a	-0.363781								2700094K13Rik	1.94062		Api5	4.5922		Slc34a3	20.3135
Slc39a13	-0.359258								Acot8	1.94263		Jph2	4.60042		Tgif2	20.3486
Gtpbp5	-0.351856								Ttbk2	1.94834		BC051628	4.60252		Zc3h8	20.7411
St6galnac6	-0.349433								4833420G11Rik	1.9494		Zc3h15	4.61608		6820408C15Rik	20.7742
Hoxd8	-0.34406								Cds2	1.94955		Gfra4	4.62484		Neurod1	20.8076
Serf2	-0.336568								Cry2	1.95725		Atf2	4.62536		Stk4	20.8886
0610011L14Rik	-0.327848								Tpd52l2	1.96421		1700020A23Rik	4.62753		Tmem62	21.0247
Sord	-0.32283								Xrn2	2.01989		Pak6	4.67125		Ext2	21.0786
Atp9a	-0.318946								Uqcc	2.02512		Cd82	4.74123		Ubr1	21.2405
Snapc4	-0.313653								Alx4	2.02545		Map1lc3a	4.75182		Cdc25b	21.3306
Zer1	-0.313016								U46068	2.03906		Kcnt1	4.80778		5430417L22Rik	21.4215
Stk39	-0.31048								Traf2	2.04612		Abca2	4.8383		Serinc4	21.4482
2310035K24Rik	-0.307917								Gdap1l1	2.10184		Tor2a	4.88635		Psd4	21.777
Suv39h2	-0.307872								Ckap2l	2.10559		Phospho2	4.90871		Fcnb	21.9557
Rpap1	-0.299796								Adal	2.12059		Ralgps1	4.94881		Spinlw1	22.165
Aurka	-0.299479								Sec16a	2.12477		Ccdc32	4.96902		Psmf1	22.1975
Bmf	-0.295891								Trp53i11	2.14271		Cep110	4.98897		Oxt	22.3396
Scand1	-0.284164								Rnf114	2.15372		Ssb	4.99102		Epb4.1l1	22.5337
Csrp2bp	-0.269631								Ttc30b	2.1613		Acbd7	4.99729		Stx16	22.5559
Zmynd19	-0.26298								Hsd17b12	2.16143		Rbm12	5.03433		Ptpn1	23.4795
Sardh	-0.26296								Polr1b	2.1651		41340	5.03917		Pcmtd2	23.7747
Adrm1	-0.262505								Mamdc4	2.17746		Mga	5.06514		Nup188	23.8216
Tor1a	-0.2526								Asxl1	2.18724		Ino80	5.07542		Ahcy	23.9748
Dync1i2	-0.252183								Aplnr	2.19809		BC020535	5.08897		Uckl1	24.4454
Sdc4	-0.244897								Gabpb1	2.20078		Samhd1	5.11524		Nmi	24.451
2310021H06Rik	-0.243577								Prpf18	2.21531		Arrdc1	5.12668		BC006779	24.5279
Stard9	-0.242145								Tsc1	2.21543		Lime1	5.13309		0610012H03Rik	24.6549
Clic3	-0.241857								Ndufaf1	2.22345		Fahd2a	5.22006		Gpr155	25.5874
Tpx2	-0.241772								D430041D05Rik	2.27967		Prpf6	5.27917		1700014B07Rik	25.6141
Pigu	-0.240257								Dhx35	2.29609		Dll4	5.29879		Dnmt3b	25.92
Agps	-0.232626								Blvra	2.29994		Chmp4b	5.32959		Arl5b	26.0644
Hspa5	-0.22739								Bbox1	2.31863		Tor1b	5.35826		Nup214	26.5029
Ncaph	-0.227054								2010317E24Rik	2.33781		Duoxa1	5.48998		Usp8	27.5024
Rpl35	-0.224764								Mrps26	2.34593		Nr5a1	5.49651		Fubp3	27.8568
Cd59a	-0.224116								B2m	2.36889		Cables2	5.53997		Mllt10	28.591
Ube2v1	-0.218039								Itga6	2.36989		Gmeb2	5.55156		Zswim1	29.991
Nxt1	-0.214568								Chchd5	2.37935		Birc7	5.57367		Tank	30.4411
Coq4	-0.212279								Zfp106	2.38975		Lin7c	5.63535		Psmd14	30.4806
Bcas1	-0.198973								Echdc3	2.41518		Bahd1	5.63732		Fnbp4	30.6828
Rassf2	-0.193471								Plcb1	2.42781		Usp6nl	5.65376		Trp53bp1	33.6381
Psmc3	-0.190417								Lsm14b	2.45769		1600027N09Rik	5.6833		Dusp19	35.0171
Rrbp1	-0.186754								Cel	2.45799		9030418K01Rik	5.70661		Hat1	36.4814
Cpxm1	-0.167093								Nnat	2.46478		Gbgt1	5.71626		Ppp1r1c	37.2867
Nat10	-0.165952								Slc12a6	2.47585		Entpd2	5.86299		Scg5	38.4437
Oip5	-0.161893								Kcnj3	2.51934		Vav2	5.90407		Mfap1a	38.5319
Galk2	-0.139136								Il15ra	2.54371		Stam	5.93936		Cdan1	39.0243
1700037H04Rik	-0.136176								Scn1a	2.58621		Ttll9	6.00357		Dsn1	41.896
Eif6	-0.132785								2210009G21Rik	2.60255		Eid1	6.04203		Sla2	47.8292
2310047K21Rik	-0.127647								2700007P21Rik	2.60392		Pde11a	6.05019		1700020I14Rik	48.6528
Snhg11	-0.122432								Bmi1	2.614		Arl5a	6.09106		Pcif1	48.6948
Ythdf1	-0.112299								Pmpca	2.65451		Ncoa3	6.16318		Rabgap1	49.1934
Cdh26	-0.11154								Slc4a11	2.71214		Mettl5	6.16923		Mrrf	52.3534
Vps18	-0.104854								Ccndbp1	2.74547		Ciao1	6.20048		Pip4k2a	53.2244
Siglec1	-0.0981381								5730494N06Rik	2.75313		Ifih1	6.2043		Crnkl1	53.6076
Ttc17	-0.0812601								Dnajc5	2.78225		Cdc123	6.24408		Emilin3	55.3394
Adam33	-0.0799135								Slc12a5	2.80528		Ndufa8	6.32724		Zbtb34	58.2502
Pofut1	-0.078204								Nelf	2.81044		Arfgap1	6.33127		Mettl8	59.4826
AA467197	-0.0706549								Ubac1	2.81495		Dnttip1	6.33761		Tmem87a	59.8215
Snrpb2	-0.0690461								Angptl2	2.83545		Mapre1	6.39762		Notch1	61.6556
2010011I20Rik	-0.0593539								Lamc3	2.86119		Prrg4	6.4004		Dusp2	62.0163
Cubn	-0.0585253								Dut	2.86524		Ehmt1	6.42604		Clp1	62.9212
Nostrin	-0.0521917								Ttll11	2.9278		Spopl	6.44025		Chd6	65.2217
Slc2a6	-0.0487887								2310003C23Rik	2.92797		Angpt4	6.45778		Traf1	71.8032
Pldn	-0.0484097								Atp5c1	2.95206		Rabepk	6.47378		Ss18l1	72.3281
Nrsn2	-0.0474854								Cd44	2.96711		1700020C07Rik	6.51116		Ctdspl2	77.3531
Ttc16	-0.0420288								Rxra	2.96752		Nsun6	6.53784		Plcg1	107.175
Ermn	-0.0377907								Abhd12	2.9826		Fbxo3	6.54303		Zbtb6	115.085
Rnf24	-0.0277969								Pcna	2.98671		Nmt2	6.65384		Ddb2	119.461
Rab14	-0.0219641								Chn1	3.04434		Wfdc6a	6.66618		Gpsm1	134.5
Slc20a1	-0.0194413								Fer1l4	3.06795		Arpc5l	6.73119		Rps21	148.322
Wdr85	-0.0147908								Taf3	3.07654		Sys1	6.75211		Cytip	275.15
									Zfp341	3.09494		Il1rn	6.76841		Bcl2l11	652.233
									Pxmp4	3.09603		5430405G05Rik	6.77113
									Osbpl2	3.10024		4930525F21Rik	6.78156
									Ankrd5	3.12363		Kin	6.79056
									Tbc1d20	3.14659		4931423N10Rik	6.91831
									Ctnnbl1	3.19352		Zfp335	6.92756
									Kcnk15	3.22147		Arfgap2	7.05457
									Cacna1b	3.22259		Itpka	7.06633
									Zdhhc12	3.24522		Pnpla7	7.25053
									Scrn3	3.24824		Tmem189	7.29574
									2310001A20Rik	3.25612		4921504E06Rik	7.39585
									C1qtnf4	3.2679		Wdr38	7.42397
									Commd9	3.27947		Pip5kl1	7.50185
									Smox	3.28231		Pank2	7.55736
									Nespas	3.28303		Zbtb46	7.61791
									Chrna1	3.30714		Accs	7.62983
									Plagl2	3.39687		Ankrd16	7.64736
									Adamtsl2	3.40261		Ppig	7.65078
									Stau1	3.43631		2410001C21Rik	7.74639
									Agpat2	3.43647		Hc	7.75329
									Idh3b	3.44012		Cercam	7.76431
									Fbxo18	3.50044		Cdk5rap1	7.8632
									Gtdc1	3.50765		Sdcbp2	7.9158
									Arl6ip6	3.52558		Gzf1	7.97
									Stard7	3.5454		Pdk1	8.04989
									Grin1	3.57026		Gle1	8.08625
									Tubgcp4	3.57061		Tgm6	8.19066
									Pltp	3.59013		Tmco5	8.27985
									Nup160	3.60125		Lnp	8.35611
									Phf20	3.61416		Hrh3	8.48068
									Cdk9	3.62451		Ssfa2	8.90773
									Stam2	3.64064		Dtwd1	8.90946
									Zswim3	3.6617		4930402H24Rik	8.99383
									Set	3.67158		Dgkz	8.99709
									Pomt1	3.68691		Setx	9.08553
									Spata5l1	3.74263		Col20a1	9.20919
									Ptgds	3.75335		Rbl1	9.3082
									Rprd1b	3.76654		Fastkd1	9.47658
									Slc32a1	3.79488		Lrrc26	9.821
									Necab3	3.81239		Polr3f	9.91033
									Aqr	3.83035		Wfdc3	9.91837
									Zfp661	3.8474		Snx5	10.0175
									Nr4a2	3.85505		Rbm38	10.4054
									Matn4	3.87093		Cst13	10.4073
									Strbp	3.88639		Sfmbt2	10.4238
									Actr5	3.92845		Odf2	10.4334
									Shc4	3.94521		2810408M09Rik	10.4444
									Itih2	3.95433		Ltk	10.5088
									Sema6d	3.95632		Cse1l	10.5408
									Lypd6	3.96252		Disp2	10.5444
									Npepl1	3.98238		Yme1l1	10.7219
									Pdhx	3.98876		1110051M20Rik	10.7788
									Inpp5e	4.01094		Neb	10.8123
									Pdyn	4.0335		Gtf3c4	11.0426
									Wdsub1	4.03848		Fbxw2	11.1736
									Mtap1a	4.05177		Sptlc3	11.268
									Trpm7	4.05275		Rif1	11.4527
									Cpne1	4.07207		Ywhab	11.643
									Pfdn4	4.07773		Zfp120	11.6763
									Mylk2	4.07983		Morn5	11.7396
									Tox2	4.16412		Mmp24	11.8739
									Rspo4	4.21577		Vps39	12.1245
									Tomm34	4.39704		Trmt6	12.1297
									Traf6	4.41251		Fmnl2	12.2922
									Slc27a4	4.42169		Kif3b	12.4727
									Macrod2	4.46091		2310003L22Rik	12.8966
									Blcap	4.47308		Dnajc17	13.0689
									1110034G24Rik	4.49004		9430008C03Rik	13.0728
									Pax8	4.49114		Elmo2	13.1935
									Gapvd1	4.50591		Arfgef2	13.3579
									Ssna1	4.52682		Tmem87b	13.4076
									Phyh	4.544		Arfrp1	13.4766
									Pdcl	4.54686		Ntng2	13.7888
									Myef2	4.56321		Tanc1	13.8007
									Mapkap1	4.57305		2810002D19Rik	13.8471
									Phf19	4.58428		Rbm45	13.9098
									Api5	4.5922		1700058C13Rik	13.9145
									Jph2	4.60042		Pygb	14.0215
									BC051628	4.60252		Fam102a	14.2136
									Zc3h15	4.61608		Tspyl3	14.259
									Gfra4	4.62484		E030042O20Rik	14.289
									Atf2	4.62536		Ddrgk1	14.3737
									1700020A23Rik	4.62753		Zbtb43	14.4086
									Pak6	4.67125		Wipf1	14.7566
									Cd82	4.74123		Fbln7	14.7792
									Map1lc3a	4.75182		6530402F18Rik	14.8106
									Kcnt1	4.80778		Rtn4rl2	14.8344
									Abca2	4.8383		Dclre1c	14.972
									Tor2a	4.88635		2010106G01Rik	15.0057
									Phospho2	4.90871		Mcm8	15.3042
									Ralgps1	4.94881		Tasp1	15.4775
									Ccdc32	4.96902		Abi1	15.5849
									Cep110	4.98897		Nr6a1	15.822
									Ssb	4.99102		Rpl7a	15.8297
									Acbd7	4.99729		Zc3h6	15.8746
									Rbm12	5.03433		Hdc	16.0193
									41340	5.03917		Qsox2	16.0831
									Mga	5.06514		Cstad	16.2946
									Ino80	5.07542		Upf2	16.3463
									BC020535	5.08897		Crat	16.4592
									Samhd1	5.11524		Acbd5	16.6802
									Arrdc1	5.12668		Glt6d1	16.8709
									Lime1	5.13309		Zbp1	16.9286
									Fahd2a	5.22006		Spag4	17.0143
									Prpf6	5.27917		Lass6	17.1894
									Dll4	5.29879		Fnbp1	17.4268
									Chmp4b	5.32959		Snrpb	17.4385
									Tor1b	5.35826		Slc1a2	17.6915
									Duoxa1	5.48998		Acvr2a	18.0477
									Nr5a1	5.49651		Cep152	18.0596
									Cables2	5.53997		Pkp4	18.1231
									Gmeb2	5.55156		Dennd1a	18.1948
									Birc7	5.57367		Sephs1	18.3123
									Lin7c	5.63535		Zfp217	18.342
									Bahd1	5.63732		Duox1	18.4058
									Usp6nl	5.65376		Sox12	18.7722
									1600027N09Rik	5.6833		Mapkbp1	18.9121
									9030418K01Rik	5.70661		Nanp	19.4729
									Gbgt1	5.71626		Catsper2	19.6595
									Entpd2	5.86299		Entpd6	19.6929
									Vav2	5.90407		Plcb2	20.1402
									Stam	5.93936		Slc27a2	20.1679
									Ttll9	6.00357		Slc34a3	20.3135
									Eid1	6.04203		Tgif2	20.3486
									Pde11a	6.05019		Zc3h8	20.7411
									Arl5a	6.09106		6820408C15Rik	20.7742
									Ncoa3	6.16318		Neurod1	20.8076
									Mettl5	6.16923		Stk4	20.8886
									Ciao1	6.20048		Tmem62	21.0247
									Ifih1	6.2043		Ext2	21.0786
									Cdc123	6.24408		Ubr1	21.2405
									Ndufa8	6.32724		Cdc25b	21.3306
									Arfgap1	6.33127		5430417L22Rik	21.4215
									Dnttip1	6.33761		Serinc4	21.4482
									Mapre1	6.39762		Psd4	21.777
									Prrg4	6.4004		Fcnb	21.9557
									Ehmt1	6.42604		Spinlw1	22.165
									Spopl	6.44025		Psmf1	22.1975
									Angpt4	6.45778		Oxt	22.3396
									Rabepk	6.47378		Epb4.1l1	22.5337
									1700020C07Rik	6.51116		Stx16	22.5559
									Nsun6	6.53784		Ptpn1	23.4795
									Fbxo3	6.54303		Pcmtd2	23.7747
									Nmt2	6.65384		Nup188	23.8216
									Wfdc6a	6.66618		Ahcy	23.9748
									Arpc5l	6.73119		Uckl1	24.4454
									Sys1	6.75211		Nmi	24.451
									Il1rn	6.76841		BC006779	24.5279
									5430405G05Rik	6.77113		0610012H03Rik	24.6549
									4930525F21Rik	6.78156		Gpr155	25.5874
									Kin	6.79056		1700014B07Rik	25.6141
									4931423N10Rik	6.91831		Dnmt3b	25.92
									Zfp335	6.92756		Arl5b	26.0644
									Arfgap2	7.05457		Nup214	26.5029
									Itpka	7.06633		Usp8	27.5024
									Pnpla7	7.25053		Fubp3	27.8568
									Tmem189	7.29574		Mllt10	28.591
									4921504E06Rik	7.39585		Zswim1	29.991
									Wdr38	7.42397		Tank	30.4411
									Pip5kl1	7.50185		Psmd14	30.4806
									Pank2	7.55736		Fnbp4	30.6828
									Zbtb46	7.61791		Trp53bp1	33.6381
									Accs	7.62983		Dusp19	35.0171
									Ankrd16	7.64736		Hat1	36.4814
									Ppig	7.65078		Ppp1r1c	37.2867
									2410001C21Rik	7.74639		Scg5	38.4437
									Hc	7.75329		Mfap1a	38.5319
									Cercam	7.76431		Cdan1	39.0243
									Cdk5rap1	7.8632		Dsn1	41.896
									Sdcbp2	7.9158		Sla2	47.8292
									Gzf1	7.97		1700020I14Rik	48.6528
									Pdk1	8.04989		Pcif1	48.6948
									Gle1	8.08625		Rabgap1	49.1934
									Tgm6	8.19066		Mrrf	52.3534
									Tmco5	8.27985		Pip4k2a	53.2244
									Lnp	8.35611		Crnkl1	53.6076
									Hrh3	8.48068		Emilin3	55.3394
									Ssfa2	8.90773		Zbtb34	58.2502
									Dtwd1	8.90946		Mettl8	59.4826
									4930402H24Rik	8.99383		Tmem87a	59.8215
									Dgkz	8.99709		Notch1	61.6556
									Setx	9.08553		Dusp2	62.0163
									Col20a1	9.20919		Clp1	62.9212
									Rbl1	9.3082		Chd6	65.2217
									Fastkd1	9.47658		Traf1	71.8032
									Lrrc26	9.821		Ss18l1	72.3281
									Polr3f	9.91033		Ctdspl2	77.3531
									Wfdc3	9.91837		Plcg1	107.175
									Snx5	10.0175		Zbtb6	115.085
									Rbm38	10.4054		Ddb2	119.461
									Cst13	10.4073		Gpsm1	134.5
									Sfmbt2	10.4238		Rps21	148.322
									Odf2	10.4334		Cytip	275.15
									2810408M09Rik	10.4444		Bcl2l11	652.233
									Ltk	10.5088
									Cse1l	10.5408
									Disp2	10.5444
									Yme1l1	10.7219
									1110051M20Rik	10.7788
									Neb	10.8123
									Gtf3c4	11.0426
									Fbxw2	11.1736
									Sptlc3	11.268
									Rif1	11.4527
									Ywhab	11.643
									Zfp120	11.6763
									Morn5	11.7396
									Mmp24	11.8739
									Vps39	12.1245
									Trmt6	12.1297
									Fmnl2	12.2922
									Kif3b	12.4727
									2310003L22Rik	12.8966
									Dnajc17	13.0689
									9430008C03Rik	13.0728
									Elmo2	13.1935
									Arfgef2	13.3579
									Tmem87b	13.4076
									Arfrp1	13.4766
									Ntng2	13.7888
									Tanc1	13.8007
									2810002D19Rik	13.8471
									Rbm45	13.9098
									1700058C13Rik	13.9145
									Pygb	14.0215
									Fam102a	14.2136
									Tspyl3	14.259
									E030042O20Rik	14.289
									Ddrgk1	14.3737
									Zbtb43	14.4086
									Wipf1	14.7566
									Fbln7	14.7792
									6530402F18Rik	14.8106
									Rtn4rl2	14.8344
									Dclre1c	14.972
									2010106G01Rik	15.0057
									Mcm8	15.3042
									Tasp1	15.4775
									Abi1	15.5849
									Nr6a1	15.822
									Rpl7a	15.8297
									Zc3h6	15.8746
									Hdc	16.0193
									Qsox2	16.0831
									Cstad	16.2946
									Upf2	16.3463
									Crat	16.4592
									Acbd5	16.6802
									Glt6d1	16.8709
									Zbp1	16.9286
									Spag4	17.0143
									Lass6	17.1894
									Fnbp1	17.4268
									Snrpb	17.4385
									Slc1a2	17.6915
									Acvr2a	18.0477
									Cep152	18.0596
									Pkp4	18.1231
									Dennd1a	18.1948
									Sephs1	18.3123
									Zfp217	18.342
									Duox1	18.4058
									Sox12	18.7722
									Mapkbp1	18.9121
									Nanp	19.4729
									Catsper2	19.6595
									Entpd6	19.6929
									Plcb2	20.1402
									Slc27a2	20.1679
									Slc34a3	20.3135
									Tgif2	20.3486
									Zc3h8	20.7411
									6820408C15Rik	20.7742
									Neurod1	20.8076
									Stk4	20.8886
									Tmem62	21.0247
									Ext2	21.0786
									Ubr1	21.2405
									Cdc25b	21.3306
									5430417L22Rik	21.4215
									Serinc4	21.4482
									Psd4	21.777
									Fcnb	21.9557
									Spinlw1	22.165
									Psmf1	22.1975
									Oxt	22.3396
									Epb4.1l1	22.5337
									Stx16	22.5559
									Ptpn1	23.4795
									Pcmtd2	23.7747
									Nup188	23.8216
									Ahcy	23.9748
									Uckl1	24.4454
									Nmi	24.451
									BC006779	24.5279
									0610012H03Rik	24.6549
									Gpr155	25.5874
									1700014B07Rik	25.6141
									Dnmt3b	25.92
									Arl5b	26.0644
									Nup214	26.5029
									Usp8	27.5024
									Fubp3	27.8568
									Mllt10	28.591
									Zswim1	29.991
									Tank	30.4411
									Psmd14	30.4806
									Fnbp4	30.6828
									Trp53bp1	33.6381
									Dusp19	35.0171
									Hat1	36.4814
									Ppp1r1c	37.2867
									Scg5	38.4437
									Mfap1a	38.5319
									Cdan1	39.0243
									Dsn1	41.896
									Sla2	47.8292
									1700020I14Rik	48.6528
									Pcif1	48.6948
									Rabgap1	49.1934
									Mrrf	52.3534
									Pip4k2a	53.2244
									Crnkl1	53.6076
									Emilin3	55.3394
									Zbtb34	58.2502
									Mettl8	59.4826
									Tmem87a	59.8215
									Notch1	61.6556
									Dusp2	62.0163
									Clp1	62.9212
									Chd6	65.2217
									Traf1	71.8032
									Ss18l1	72.3281
									Ctdspl2	77.3531
									Plcg1	107.175
									Zbtb6	115.085
									Ddb2	119.461
									Gpsm1	134.5
									Rps21	148.322
									Cytip	275.15
									Bcl2l11	652.233

## Sheet: CH2 TC10 vs basal cell
up>0(182)			up>1(101)			up>4(41)			down>0(735)			down>1(601)			down>4(406)						up top5			down top5
S_up0	f_up0		S_up1	f_up1		S_up4	f_up4		S_down0	f_down0		S_down1	f_down1		S_down4	f_down4					Symbol	CD8_T_LL		Symbol	CD8_T_LL
Scand1	-0.994087		Scand1	-0.994087		Scand1	-0.994087		Spna2	0.00534918		B2m	1.00324		Acot8	4.00713					Cd302	-0.831552		Epb4.1l1	256.529
Exosc2	-0.990201		Exosc2	-0.990201		Exosc2	-0.990201		Ggt7	0.0179606		Pdyn	1.00333		Dtwd1	4.01261					Abl1	-0.830149		U46068	276.719
Vim	-0.989412		Vim	-0.989412		Vim	-0.989412		Ythdf1	0.0328484		Pigu	1.00578		Slc12a5	4.03423					Zfp408	-0.82205		Ehf	306.245
Wisp2	-0.988684		Wisp2	-0.988684		Wisp2	-0.988684		Tmem85	0.0330554		St6galnac4	1.00864		Pdhx	4.06123					Eng	-0.805147		Serinc4	317.559
Rapsn	-0.987726		Rapsn	-0.987726		Rapsn	-0.987726		Stard9	0.0339195		Pdss1	1.01436		Spopl	4.07039					Arhgap21	-0.802415		Wfdc2	397.04
Slpi	-0.985994		Slpi	-0.985994		Slpi	-0.985994		Gins1	0.0354984		Psmd5	1.01636		Ddx31	4.07457
Ptgis	-0.974699		Ptgis	-0.974699		Ptgis	-0.974699		Rtel1	0.0413358		Suv39h2	1.02573		3300002I08Rik	4.10833
Fgf7	-0.971698		Fgf7	-0.971698		Fgf7	-0.971698		Fkbp1a	0.0697481		Serinc3	1.03834		Upf2	4.1325
Myl9	-0.965937		Myl9	-0.965937		Myl9	-0.965937		Ambra1	0.0721418		Sh3glb2	1.05031		5430407P10Rik	4.16163
Ak1	-0.965081		Ak1	-0.965081		Ak1	-0.965081		Ndufs3	0.0840638		Ergic3	1.05107		P2rx3	4.17066
Snai1	-0.96311		Snai1	-0.96311		Snai1	-0.96311		Wfdc3	0.0848083		2310003C23Rik	1.05382		Rab22a	4.20212
Col5a1	-0.957902		Col5a1	-0.957902		Col5a1	-0.957902		Cstf3	0.0949875		Aven	1.05608		Surf6	4.21972
Chac1	-0.956253		Chac1	-0.956253		Chac1	-0.956253		4833422F24Rik	0.09681		Cops2	1.06048		Med19	4.22128
Apbb1ip	-0.954103		Apbb1ip	-0.954103		Apbb1ip	-0.954103		Ncoa6	0.106054		Lmx1b	1.0612		Prpf40a	4.24288
Ndor1	-0.948025		Ndor1	-0.948025		Ndor1	-0.948025		Fbxo18	0.115531		Nr1h3	1.07478		Brd3	4.261
Zeb2	-0.947056		Zeb2	-0.947056		Zeb2	-0.947056		Ttll11	0.125824		Dab2ip	1.07929		Ankrd5	4.27337
Cplx2	-0.939651		Cplx2	-0.939651		Cplx2	-0.939651		Gpr107	0.138589		Mtx2	1.08111		Mettl11a	4.27829
Ier5l	-0.937054		Ier5l	-0.937054		Ier5l	-0.937054		Atp5g3	0.138961		Tnks1bp1	1.08755		Ccdc32	4.29845
Lcn2	-0.9325		Lcn2	-0.9325		Lcn2	-0.9325		Fam110a	0.161049		D2Ertd750e	1.08777		Rae1	4.30511
Tfpi	-0.929198		Tfpi	-0.929198		Tfpi	-0.929198		Nat10	0.171091		Gdf5	1.10387		Zfp106	4.31286
Ass1	-0.917407		Ass1	-0.917407		Ass1	-0.917407		Meis2	0.173035		Bcas1	1.10929		Snx5	4.31768
1110008F13Rik	-0.913313		1110008F13Rik	-0.913313		1110008F13Rik	-0.913313		Zfp335	0.185924		Nrsn2	1.12577		Slc27a4	4.3625
Bdnf	-0.91271		Bdnf	-0.91271		Bdnf	-0.91271		D2Wsu81e	0.190591		Gtf3c5	1.12974		Traf6	4.36607
9830001H06Rik	-0.911948		9830001H06Rik	-0.911948		9830001H06Rik	-0.911948		Fut7	0.191786		Lrrc57	1.14731		Pxmp4	4.37599
Snta1	-0.898862		Snta1	-0.898862		Snta1	-0.898862		Dhx35	0.195569		Tpx2	1.15754		Gapvd1	4.38757
Loxl2	-0.88461		Loxl2	-0.88461		Loxl2	-0.88461		1110034G24Rik	0.200816		Stk39	1.17345		Ermn	4.40909
Anapc1	-0.877659		Anapc1	-0.877659		Anapc1	-0.877659		Galk2	0.201305		Mett5d1	1.17729		1700026L06Rik	4.41991
Ptpla	-0.872343		Ptpla	-0.872343		Ptpla	-0.872343		Setx	0.204121		Phf20	1.19314		Cass4	4.48287
Egfl7	-0.871169		Egfl7	-0.871169		Egfl7	-0.871169		Mrps26	0.208965		Shc4	1.2049		Adamtsl2	4.49936
Pfkfb3	-0.869857		Pfkfb3	-0.869857		Pfkfb3	-0.869857		Pdrg1	0.209215		A830007P12Rik	1.24056		Ube2l6	4.53802
Creb3l1	-0.869271		Creb3l1	-0.869271		Creb3l1	-0.869271		Usp20	0.2163		Tlk1	1.24864		Kcnip3	4.54203
Ptrh1	-0.859375		Ptrh1	-0.859375		Ptrh1	-0.859375		Ppp2r4	0.218633		Itpka	1.25489		Fjx1	4.60053
Gata3	-0.858821		Gata3	-0.858821		Gata3	-0.858821		Scg5	0.225512		Trpm7	1.26474		Pank2	4.60119
Srxn1	-0.856763		Srxn1	-0.856763		Srxn1	-0.856763		Chst14	0.228531		Dynlrb1	1.2892		Zdhhc12	4.63597
Trib3	-0.846908		Trib3	-0.846908		Trib3	-0.846908		Znf512b	0.236489		Dstn	1.28956		Serping1	4.64439
Trpc4ap	-0.837954		Trpc4ap	-0.837954		Trpc4ap	-0.837954		41340	0.238262		Pcsk2	1.29979		Strbp	4.70107
Cd302	-0.831552		Cd302	-0.831552		Cd302	-0.831552		4930470P17Rik	0.243181		Cpxm1	1.31031		Hc	4.70434
Abl1	-0.830149		Abl1	-0.830149		Abl1	-0.830149		Dnajc1	0.251002		Rtn4rl2	1.32653		Itgav	4.70715
Zfp408	-0.82205		Zfp408	-0.82205		Zfp408	-0.82205		Mapk8ip1	0.262315		BC029214	1.34037		Scn2a1	4.71566
Eng	-0.805147		Eng	-0.805147		Eng	-0.805147		Fbxw5	0.26686		Gmeb2	1.34043		Ntng2	4.72639
Arhgap21	-0.802415		Arhgap21	-0.802415		Arhgap21	-0.802415		Chrna1	0.267926		Fam163b	1.3517		2700094K13Rik	4.75904
2310003F16Rik	-0.798895		2310003F16Rik	-0.798895					Hoxd8	0.271869		Gchfr	1.35684		Cep152	4.76177
Dbndd2	-0.797976		Dbndd2	-0.797976					Rab14	0.27464		Rad51	1.38292		Polr3k	4.77022
Stxbp1	-0.791746		Stxbp1	-0.791746					Sqrdl	0.278686		Slc2a6	1.391		Pip4k2a	4.77494
Dpm1	-0.78977		Dpm1	-0.78977					Pldn	0.28658		Ift52	1.40126		Abhd12	4.77524
Cd93	-0.782183		Cd93	-0.782183					2900010J23Rik	0.287029		Uap1l1	1.42075		Lcmt2	4.77569
Rsu1	-0.780126		Rsu1	-0.780126					Chn1	0.293278		Aurka	1.43535		2410001C21Rik	4.77625
B230208H17Rik	-0.777513		B230208H17Rik	-0.777513					Snx21	0.294066		2410042D21Rik	1.45331		Ttc21b	4.78847
Myo3b	-0.749298		Myo3b	-0.749298					Nup160	0.304208		Csnk2a1	1.46715		Sla2	4.80854
Fpgs	-0.74706		Fpgs	-0.74706					Ppapdc3	0.313555		Gsn	1.49497		Ralgds	4.88292
Ada	-0.743402		Ada	-0.743402					Cytip	0.318021		Sec16a	1.50351		Cst8	4.94851
Sh2d3c	-0.740274		Sh2d3c	-0.740274					Ehd4	0.327669		Garnl3	1.55674		Ttc16	4.97159
Pigt	-0.737927		Pigt	-0.737927					D730039F16Rik	0.336914		Matn4	1.593		Kcnt1	5.00463
Gfra4	-0.728655		Gfra4	-0.728655					Prpf18	0.345906		1700037H04Rik	1.60376		Cacnb4	5.05392
Plekha3	-0.724522		Plekha3	-0.724522					Vps18	0.353962		Dido1	1.61843		Ghrh	5.07534
Fbn1	-0.72115		Fbn1	-0.72115					Zswim3	0.364865		Ssna1	1.62625		Stk4	5.07884
Eif2ak4	-0.720484		Eif2ak4	-0.720484					Pbx3	0.371904		Procr	1.64948		D430041D05Rik	5.18212
Tubb2c	-0.719516		Tubb2c	-0.719516					Bmi1	0.377971		Shf	1.65909		Cdk5rap1	5.22082
Itpa	-0.708995		Itpa	-0.708995					Rpap1	0.382558		B230118H07Rik	1.66434		Mapre1	5.22188
Sdccag3	-0.696898		Sdccag3	-0.696898					St6galnac6	0.389495		Apip	1.67167		Cstad	5.22205
Ncaph	-0.684548		Ncaph	-0.684548					Zfp64	0.405456		Ciao1	1.68691		Idh3b	5.2427
Ctsa	-0.682166		Ctsa	-0.682166					Sestd1	0.412296		Rbms1	1.69983		Stam	5.2447
Slc39a13	-0.669393		Slc39a13	-0.669393					Pak7	0.413148		Asxl1	1.70252		Il15ra	5.29684
Nkain4	-0.666797		Nkain4	-0.666797					BC006779	0.415131		Lrsam1	1.71009		Tank	5.3125
1110008P14Rik	-0.657888		1110008P14Rik	-0.657888					Slc2a8	0.416403		Pip5kl1	1.72889		1600027N09Rik	5.32059
Slc20a1	-0.65674		Slc20a1	-0.65674					Lrrc8a	0.418136		Cables2	1.73873		Crls1	5.3366
Znfx1	-0.654641		Znfx1	-0.654641					Rexo4	0.426118		Phf21a	1.7411		Ptges2	5.45357
AA467197	-0.651999		AA467197	-0.651999					Asb6	0.436349		Ubox5	1.74243		Cep110	5.53196
Lmo2	-0.639524		Lmo2	-0.639524					Bub1	0.454682		BC005624	1.74804		Rif1	5.53616
Mocs3	-0.633455		Mocs3	-0.633455					Ube2v1	0.459438		A930018P22Rik	1.76874		Accs	5.57065
Cebpb	-0.622428		Cebpb	-0.622428					Gtdc1	0.459922		Cpne1	1.77172		Ttbk2	5.61703
Ckap5	-0.616437		Ckap5	-0.616437					Snhg11	0.468732		Rapgef1	1.79725		Ifih1	5.62098
Dpp7	-0.615087		Dpp7	-0.615087					Tor1a	0.469452		Zfp770	1.81242		Slmo2	5.63327
2310035K24Rik	-0.610086		2310035K24Rik	-0.610086					Rps29	0.488044		Ube2c	1.83065		Spinlw1	5.64723
Gnas	-0.609305		Gnas	-0.609305					Nsfl1c	0.489632		Depdc7	1.83721		Tmem127	5.66838
Nkx2-2	-0.593449		Nkx2-2	-0.593449					Xrn2	0.491336		Arfgap2	1.84029		C330006A16Rik	5.67657
Fkbp7	-0.588256		Fkbp7	-0.588256					Ankrd16	0.498891		4930412O13Rik	1.84884		Arhgap1	5.72753
Ptgs1	-0.587939		Ptgs1	-0.587939					Lpin3	0.508052		Tsc1	1.89372		Ddx27	5.74224
H13	-0.586691		H13	-0.586691					Cbfa2t2	0.514717		Pacsin3	1.89971		Pdcl	5.76911
Uck1	-0.580623		Uck1	-0.580623					Prkra	0.5266		Kcnk15	1.91156		Neurod1	5.78408
Cel	-0.580163		Cel	-0.580163					Eif6	0.535037		Cds2	1.91437		Cat	5.82263
Vash1	-0.577684		Vash1	-0.577684					Ptges	0.537083		Trim44	1.95597		Neb	5.83504
Bcl2l1	-0.572332		Bcl2l1	-0.572332					Sall4	0.545138		Stard7	1.96836		Ralgps1	5.85377
Rassf2	-0.571673		Rassf2	-0.571673					Tbc1d13	0.577764		Tgm2	1.97428		Nmt2	5.86471
Chrm4	-0.566443		Chrm4	-0.566443					Ndrg3	0.588013		Ttl	1.97801		Set	5.87425
Nup35	-0.559979		Nup35	-0.559979					Wdr85	0.591901		Actr5	1.99121		Trp53i11	5.92418
Fam129b	-0.55824		Fam129b	-0.55824					Ssrp1	0.599245		Osbpl2	1.99892		Slc23a2	5.94915
Wdr34	-0.553119		Wdr34	-0.553119					Pnpla7	0.626007		Taf4a	2.00057		Adal	5.96763
Raly	-0.551646		Raly	-0.551646					Tmem141	0.62946		Snrpb2	2.0023		Rprd1b	6.05594
Dlx2	-0.550193		Dlx2	-0.550193					Slc12a6	0.637529		Pofut1	2.00309		Surf1	6.08906
Nxt1	-0.539071		Nxt1	-0.539071					Ube2e3	0.63792		Tomm34	2.0146		Pmpca	6.09248
Zer1	-0.530173		Zer1	-0.530173					Dnajc5	0.652553		Rbm43	2.02238		Gzf1	6.10606
Anapc2	-0.526704		Anapc2	-0.526704					1500003O03Rik	0.654411		Sardh	2.02627		Cdk9	6.13657
Rbck1	-0.526549		Rbck1	-0.526549					Wdr5	0.6669		4930526D03Rik	2.05955		Tmc2	6.1513
Slc25a12	-0.523613		Slc25a12	-0.523613					Slc35c2	0.67324		Nek6	2.0794		Mrps2	6.21203
Rpl12	-0.521422		Rpl12	-0.521422					Kbtbd4	0.676647		1190002A17Rik	2.11327		Arl5a	6.2215
Cobll1	-0.519		Cobll1	-0.519					Cubn	0.684671		Srp14	2.11691		Sys1	6.23497
Ogfr	-0.515813		Ogfr	-0.515813					Atp9a	0.697008		5930434B04Rik	2.15845		Tbr1	6.252
Ncoa5	-0.510291		Ncoa5	-0.510291					Nfe2l2	0.70446		Olfm1	2.18129		Coq4	6.36977
2900064A13Rik	-0.508955		2900064A13Rik	-0.508955					Cenpb	0.70829		Pkig	2.2386		Npepl1	6.42748
Rcn1	-0.502934		Rcn1	-0.502934					Sord	0.715231		Mcts2	2.26023		Ltk	6.43553
4933425O20Rik	-0.498254								8430427H17Rik	0.720416		Taf3	2.27079		1700058C13Rik	6.46044
Prnp	-0.495645								Gabpb1	0.72488		Nelf	2.27897		Ino80	6.48068
Ctsz	-0.488008								Slc4a11	0.728874		Golga1	2.28607		Rspo4	6.48941
Mtch2	-0.480657								Gm561	0.730763		Th1l	2.3223		Pomt1	6.51503
Snap25	-0.474636								Acss2	0.737716		Atrn	2.32993		Cse1l	6.53611
Vapb	-0.471064								Sulf2	0.739047		Dnttip1	2.34154		Dnmt3b	6.64379
Slc24a3	-0.462246								Dolk	0.742345		Gbgt1	2.37094		Emilin3	6.67996
Trp53inp2	-0.452287								Rrbp1	0.74395		Bub1b	2.37209		1200007C13Rik	6.73265
Ptpra	-0.440576								Atp5e	0.749221		Nusap1	2.37822		Tmco5	6.73708
Olfr74	-0.440137								Tgm6	0.768104		Adam33	2.39854		Rnd3	6.74272
Msrb2	-0.438996								Fam171a1	0.776922		Gyltl1b	2.41188		2310047K21Rik	6.78019
Npdc1	-0.429308								Ttc17	0.782042		2310021H06Rik	2.46351		Bahd1	6.78729
Trdmt1	-0.41927								Golga2	0.802535		Tgm3	2.47095		Jph2	6.91102
Lhx6	-0.406952								Alkbh3	0.819773		Scrt2	2.48587		Abca2	7.00712
Urm1	-0.39567								Pex16	0.820117		Gata5	2.4972		Rbbp9	7.03829
Gtpbp5	-0.394638								E2f1	0.828596		Ehmt1	2.50821		Sec61a2	7.06083
Edf1	-0.376791								Chmp4b	0.831382		Dll4	2.55359		Bbs5	7.10232
Slc43a3	-0.376747								Ola1	0.832356		Sfmbt2	2.5591		Mdk	7.12867
Id1	-0.370317								Tm9sf4	0.839187		Banf2	2.60142		Snrpb	7.18368
Barhl1	-0.366137								Cst10	0.851895		Tyro3	2.6031		Fbxo3	7.19876
Nfs1	-0.364492								4833420G11Rik	0.856025		Spred1	2.61692		Napb	7.2462
Lime1	-0.356819								Med22	0.861669		Mbd5	2.63198		Ciz1	7.32422
Hspa5	-0.353386								Surf2	0.89177		Baz2b	2.64603		Zfp120	7.33406
Snapc4	-0.342508								5730494N06Rik	0.904113		Zfyve19	2.65615		Necab3	7.36073
Commd7	-0.34018								BC051628	0.906934		Pter	2.6724		Mettl5	7.38387
Mybl2	-0.325898								Traf1	0.943238		Pcna	2.67415		Arl6ip6	7.44021
Spc25	-0.315821								Ndufaf1	0.952305		Dpm2	2.6784		Zc3h6	7.47526
Man1b1	-0.31438								Cd82	0.954332		Trp53rk	2.69117		Nckap1	7.53548
Rc3h2	-0.305695								6530402F18Rik	0.959269		Zhx3	2.70786		Aqr	7.552
Dgkz	-0.304385								Psma7	0.971945		Esf1	2.74694		Nr4a2	7.56024
Traf2	-0.303874								Nacc2	0.972695		BC020535	2.75956		Disp2	7.59591
Syt13	-0.302708								Madd	0.986941		Ccbl1	2.77384		Uqcc	7.60574
Cstf1	-0.298767								Ppp6c	0.990864		Arrdc1	2.78097		Trim69	7.64164
Siglec1	-0.297581								B2m	1.00324		Api5	2.80963		Tor2a	7.72069
Cox4i2	-0.296593								Pdyn	1.00333		Sstr4	2.81452		Spag4	7.73398
Fam171b	-0.291841								Pigu	1.00578		Wipf1	2.83332		Scn1a	7.73499
Slc9a8	-0.281736								St6galnac4	1.00864		1700020C07Rik	2.83485		Cd44	7.76339
Manbal	-0.276371								Pdss1	1.01436		Cdca7	2.8422		Mastl	7.84158
Ubac1	-0.259858								Psmd5	1.01636		Chst1	2.85611		Polr1b	7.97607
Tox2	-0.258329								Suv39h2	1.02573		Cd59a	2.86025		2700007P21Rik	7.97689
Itch	-0.252849								Serinc3	1.03834		Kif16b	2.89325		Psd4	8.01038
Dlgap4	-0.246332								Sh3glb2	1.05031		Ovol2	2.94191		Bmf	8.02159
Lama5	-0.232346								Ergic3	1.05107		Trub2	2.99202		Pfdn4	8.07001
Slc35c1	-0.227206								2310003C23Rik	1.05382		Zmynd19	2.99676		Stam2	8.10732
Samhd1	-0.226574								Aven	1.05608		Bmyc	3.00571		Gpd2	8.12969
Hrh3	-0.223475								Cops2	1.06048		1500012F01Rik	3.00892		Lnp	8.14547
Ctnnd1	-0.217136								Lmx1b	1.0612		Arfgap1	3.01387		Gorasp2	8.20379
Agps	-0.210123								Nr1h3	1.07478		Pkn3	3.04274		9430008C03Rik	8.29742
0610011L14Rik	-0.204719								Dab2ip	1.07929		Cdh26	3.04805		2010011I20Rik	8.3689
Psmc3	-0.203757								Mtx2	1.08111		Rnf24	3.05277		Arpc5l	8.37849
Zfp341	-0.197057								Tnks1bp1	1.08755		Adrm1	3.0573		Rbm38	8.50636
Pdia3	-0.190603								D2Ertd750e	1.08777		Timm10	3.07089		Angptl2	8.51343
Csrp2bp	-0.1797								Gdf5	1.10387		Trmt6	3.10991		Pax8	8.59118
Acvr1	-0.177647								Bcas1	1.10929		Slc30a4	3.13999		Mga	8.61073
Cep250	-0.174745								Nrsn2	1.12577		Lcn12	3.17238		Gle1	8.63337
Neurl2	-0.169397								Gtf3c5	1.12974		Tbc1d20	3.17731		Dtd1	8.68563
Top1	-0.164273								Lrrc57	1.14731		Eif2s2	3.17746		Acbd7	8.90258
Hspa14	-0.146051								Tpx2	1.15754		Ivd	3.20587		Nsun6	9.11054
Ctnnbl1	-0.131995								Stk39	1.17345		Tnnc2	3.22344		Cry2	9.11064
Rgs19	-0.131546								Mett5d1	1.17729		Tspyl3	3.22749		Acbd5	9.15323
Rbm18	-0.129756								Phf20	1.19314		Mkks	3.31472		Zc3h15	9.23654
Lamc3	-0.129348								Shc4	1.2049		Rbl1	3.31975		Abi1	9.29602
Serf2	-0.125627								A830007P12Rik	1.24056		Pla2g4b	3.32868		Myef2	9.29816
Spef1	-0.118614								Tlk1	1.24864		Alx4	3.33609		Stx16	9.30548
Dync1i2	-0.107852								Itpka	1.25489		Dnm1	3.40562		Elmo2	9.32899
Oprl1	-0.104353								Trpm7	1.26474		Frmd4a	3.41968		Tor1b	9.35073
Dolpp1	-0.100753								Dynlrb1	1.2892		4930568D16Rik	3.43604		Stk35	9.36754
Rpl35	-0.0870348								Dstn	1.28956		Phf19	3.44493		4921504E06Rik	9.56399
B4galt5	-0.0867521								Pcsk2	1.29979		Mylk2	3.47176		Ncoa3	9.61456
Smox	-0.0861609								Cpxm1	1.31031		Blvra	3.48398		1700029I15Rik	9.64178
Rpn2	-0.082671								Rtn4rl2	1.32653		Kcna4	3.502		2900097C17Rik	9.68982
Surf4	-0.0783993								BC029214	1.34037		Atp5c1	3.54776		Nmi	9.71117
Kif18a	-0.0654109								Gmeb2	1.34043		Fastkd5	3.57387		Tubgcp4	9.78402
Commd3	-0.0584421								Fam163b	1.3517		Zdhhc5	3.61537		Ntsr1	9.83342
Cst3	-0.0557994								Gchfr	1.35684		Slc39a12	3.61872		Prpf6	9.87645
Med27	-0.0493986								Rad51	1.38292		Rnf114	3.64861		Pcmtd2	9.88537
Ptgds	-0.0446738								Slc2a6	1.391		Camsap1	3.64992		Arfrp1	9.97207
Nudt5	-0.0315571								Ift52	1.40126		Kcnj3	3.65117		Atf2	10.1087
Mcm10	-0.0272759								Uap1l1	1.42075		Tpd52l2	3.67062		Bbox1	10.1288
Dnajc10	-0.00967558								Aurka	1.43535		Nnat	3.69605		Plcb4	10.1521
Ttpal	-0.000547396								2410042D21Rik	1.45331		Ccndbp1	3.76058		Pdk1	10.2314
									Csnk2a1	1.46715		Hipk3	3.76894		Rpl7a	10.3352
									Gsn	1.49497		Tspan18	3.80357		Dclre1c	10.5231
									Sec16a	1.50351		1700020A23Rik	3.85049		Edem2	10.5868
									Garnl3	1.55674		C8g	3.85836		Odf2	10.6045
									Matn4	1.593		Hsd17b12	3.87561		Dnajc17	10.6295
									1700037H04Rik	1.60376		2210009G21Rik	3.87673		Acp2	10.7018
									Dido1	1.61843		Ebf4	3.89062		Polr3f	10.706
									Ssna1	1.62625		Ryr3	3.90414		Plcb1	10.7089
									Procr	1.64948		Rbpjl	3.91004		Samd10	10.801
									Shf	1.65909		Gdap1l1	3.91145		Phospho2	10.8238
									B230118H07Rik	1.66434		Caprin1	3.93367		1500011K16Rik	10.9605
									Apip	1.67167		Fam102a	3.93529		Phyh	11.0351
									Ciao1	1.68691		Spata2	3.99076		Rin2	11.2615
									Rbms1	1.69983		Acot8	4.00713		Dsn1	11.2679
									Asxl1	1.70252		Dtwd1	4.01261		Rbm45	11.3453
									Lrsam1	1.71009		Slc12a5	4.03423		Hspa12b	11.3622
									Pip5kl1	1.72889		Pdhx	4.06123		Arfgef2	11.4773
									Cables2	1.73873		Spopl	4.07039		Zbtb46	11.6021
									Phf21a	1.7411		Ddx31	4.07457		Atpbd4	11.6064
									Ubox5	1.74243		3300002I08Rik	4.10833		Fbxw2	11.658
									BC005624	1.74804		Upf2	4.1325		Aplnr	11.7816
									A930018P22Rik	1.76874		5430407P10Rik	4.16163		C1qtnf4	11.7942
									Cpne1	1.77172		P2rx3	4.17066		Kin	11.8356
									Rapgef1	1.79725		Rab22a	4.20212		Cst13	11.8584
									Zfp770	1.81242		Surf6	4.21972		Ndufa8	11.8681
									Ube2c	1.83065		Med19	4.22128		Wdr38	12.1675
									Depdc7	1.83721		Prpf40a	4.24288		1700019L03Rik	12.1865
									Arfgap2	1.84029		Brd3	4.261		Zbtb43	12.2086
									4930412O13Rik	1.84884		Ankrd5	4.27337		Oip5	12.4882
									Tsc1	1.89372		Mettl11a	4.27829		Defb29	12.5506
									Pacsin3	1.89971		Ccdc32	4.29845		Glt6d1	12.569
									Kcnk15	1.91156		Rae1	4.30511		Entpd2	12.6367
									Cds2	1.91437		Zfp106	4.31286		Ptpn1	12.7501
									Trim44	1.95597		Snx5	4.31768		Grin1	13.0337
									Stard7	1.96836		Slc27a4	4.3625		Tmem189	13.0724
									Tgm2	1.97428		Traf6	4.36607		Rbm12	13.2812
									Ttl	1.97801		Pxmp4	4.37599		Chchd5	13.3822
									Actr5	1.99121		Gapvd1	4.38757		Itga6	13.3941
									Osbpl2	1.99892		Ermn	4.40909		Phpt1	13.4966
									Taf4a	2.00057		1700026L06Rik	4.41991		Mapkap1	13.5434
									Snrpb2	2.0023		Cass4	4.48287		Catsper2	13.5549
									Pofut1	2.00309		Adamtsl2	4.49936		Eid1	13.5603
									Tomm34	2.0146		Ube2l6	4.53802		Mamdc4	13.5762
									Rbm43	2.02238		Kcnip3	4.54203		Arl5b	13.6219
									Sardh	2.02627		Fjx1	4.60053		Sema6d	13.6265
									4930526D03Rik	2.05955		Pank2	4.60119		Elp4	13.631
									Nek6	2.0794		Zdhhc12	4.63597		Fbln7	13.6428
									1190002A17Rik	2.11327		Serping1	4.64439		Clic3	13.7293
									Srp14	2.11691		Strbp	4.70107		Cdc25b	13.7867
									5930434B04Rik	2.15845		Hc	4.70434		Ttc30b	13.7922
									Olfm1	2.18129		Itgav	4.70715		Nanp	13.795
									Pkig	2.2386		Scn2a1	4.71566		Usp8	13.8121
									Mcts2	2.26023		Ntng2	4.72639		Gss	13.9053
									Taf3	2.27079		2700094K13Rik	4.75904		Nr5a1	14.0284
									Nelf	2.27897		Cep152	4.76177		Wfdc6a	14.2605
									Golga1	2.28607		Polr3k	4.77022		Gpsm1	14.2607
									Th1l	2.3223		Pip4k2a	4.77494		Agpat2	14.3303
									Atrn	2.32993		Abhd12	4.77524		Fmnl2	14.332
									Dnttip1	2.34154		Lcmt2	4.77569		Ldlrad3	14.4478
									Gbgt1	2.37094		2410001C21Rik	4.77625		Sdcbp2	14.6318
									Bub1b	2.37209		Ttc21b	4.78847		Pak6	14.7133
									Nusap1	2.37822		Sla2	4.80854		Tmem62	14.7744
									Adam33	2.39854		Ralgds	4.88292		2010317E24Rik	14.8057
									Gyltl1b	2.41188		Cst8	4.94851		Lsm14b	14.9741
									2310021H06Rik	2.46351		Ttc16	4.97159		Mllt10	15.238
									Tgm3	2.47095		Kcnt1	5.00463		Blcap	15.2845
									Scrt2	2.48587		Cacnb4	5.05392		Wdsub1	15.5748
									Gata5	2.4972		Ghrh	5.07534		Olfr73	15.8719
									Ehmt1	2.50821		Stk4	5.07884		Tshz2	16.042
									Dll4	2.55359		D430041D05Rik	5.18212		Echdc3	16.1832
									Sfmbt2	2.5591		Cdk5rap1	5.22082		Mrps5	16.2279
									Banf2	2.60142		Mapre1	5.22188		Fastkd1	16.6496
									Tyro3	2.6031		Cstad	5.22205		Zfp661	16.6674
									Spred1	2.61692		Idh3b	5.2427		Macrod2	16.8571
									Mbd5	2.63198		Stam	5.2447		Birc7	16.9739
									Baz2b	2.64603		Il15ra	5.29684		Ssb	17.0451
									Zfyve19	2.65615		Tank	5.3125		1700014B07Rik	17.1497
									Pter	2.6724		1600027N09Rik	5.32059		Mtap1a	17.2554
									Pcna	2.67415		Crls1	5.3366		Col20a1	17.2776
									Dpm2	2.6784		Ptges2	5.45357		Ppig	17.3974
									Trp53rk	2.69117		Cep110	5.53196		Commd9	17.4558
									Zhx3	2.70786		Rif1	5.53616		Il1rn	17.5975
									Esf1	2.74694		Accs	5.57065		Inpp5e	17.7313
									BC020535	2.75956		Ttbk2	5.61703		Fer1l4	17.8394
									Ccbl1	2.77384		Ifih1	5.62098		Slc32a1	18.0806
									Arrdc1	2.78097		Slmo2	5.63327		Psmb7	18.1125
									Api5	2.80963		Spinlw1	5.64723		Mcm8	18.1327
									Sstr4	2.81452		Tmem127	5.66838		Fcnb	18.2902
									Wipf1	2.83332		C330006A16Rik	5.67657		Plagl2	18.445
									1700020C07Rik	2.83485		Arhgap1	5.72753		Yme1l1	18.5549
									Cdca7	2.8422		Ddx27	5.74224		Uckl1	18.6295
									Chst1	2.85611		Pdcl	5.76911		Scrn3	19.012
									Cd59a	2.86025		Neurod1	5.78408		6820408C15Rik	19.0276
									Kif16b	2.89325		Cat	5.82263		Ywhab	19.0566
									Ovol2	2.94191		Neb	5.83504		4933433C11Rik	19.136
									Trub2	2.99202		Ralgps1	5.85377		Ckap2l	19.1919
									Zmynd19	2.99676		Nmt2	5.86471		Dusp2	19.383
									Bmyc	3.00571		Set	5.87425		Psmf1	19.6885
									1500012F01Rik	3.00892		Trp53i11	5.92418		Entpd6	20.0243
									Arfgap1	3.01387		Slc23a2	5.94915		Stau1	20.0285
									Pkn3	3.04274		Adal	5.96763		Hat1	20.2127
									Cdh26	3.04805		Rprd1b	6.05594		Clp1	20.3201
									Rnf24	3.05277		Surf1	6.08906		Pde11a	20.3402
									Adrm1	3.0573		Pmpca	6.09248		Slc34a3	20.3514
									Timm10	3.07089		Gzf1	6.10606		Ext2	20.453
									Trmt6	3.10991		Cdk9	6.13657		Fahd2a	20.8486
									Slc30a4	3.13999		Tmc2	6.1513		Snap23	20.8777
									Lcn12	3.17238		Mrps2	6.21203		Nostrin	20.9501
									Tbc1d20	3.17731		Arl5a	6.2215		Ckmt1	21.2765
									Eif2s2	3.17746		Sys1	6.23497		Kif3b	21.3539
									Ivd	3.20587		Tbr1	6.252		Fnbp1	21.4629
									Tnnc2	3.22344		Coq4	6.36977		Ddrgk1	21.738
									Tspyl3	3.22749		Npepl1	6.42748		Angpt4	22.0429
									Mkks	3.31472		Ltk	6.43553		Cacna1b	22.6509
									Rbl1	3.31975		1700058C13Rik	6.46044		Dut	23.9911
									Pla2g4b	3.32868		Ino80	6.48068		Lypd6	24.0211
									Alx4	3.33609		Rspo4	6.48941		4930402H24Rik	24.1558
									Dnm1	3.40562		Pomt1	6.51503		Spata5l1	24.2234
									Frmd4a	3.41968		Cse1l	6.53611		Ahcy	24.4121
									4930568D16Rik	3.43604		Dnmt3b	6.64379		Mfap1a	24.6698
									Phf19	3.44493		Emilin3	6.67996		Slc1a2	24.7354
									Mylk2	3.47176		1200007C13Rik	6.73265		Fnbp4	25.0143
									Blvra	3.48398		Tmco5	6.73708		Tasp1	25.4459
									Kcna4	3.502		Rnd3	6.74272		Dennd1a	25.6972
									Atp5c1	3.54776		2310047K21Rik	6.78019		0610012H03Rik	25.8811
									Fastkd5	3.57387		Bahd1	6.78729		Cdc123	26.2575
									Zdhhc5	3.61537		Jph2	6.91102		Zswim1	26.4792
									Slc39a12	3.61872		Abca2	7.00712		Ubr1	26.8138
									Rnf114	3.64861		Rbbp9	7.03829		Sox12	26.9483
									Camsap1	3.64992		Sec61a2	7.06083		4930529I22Rik	27.2156
									Kcnj3	3.65117		Bbs5	7.10232		2310001A20Rik	27.3346
									Tpd52l2	3.67062		Mdk	7.12867		Rxra	27.7416
									Nnat	3.69605		Snrpb	7.18368		6330439K17Rik	27.8139
									Ccndbp1	3.76058		Fbxo3	7.19876		Itih2	28.0576
									Hipk3	3.76894		Napb	7.2462		5430405G05Rik	28.2522
									Tspan18	3.80357		Ciz1	7.32422		Cercam	28.3513
									1700020A23Rik	3.85049		Zfp120	7.33406		Prosapip1	28.7013
									C8g	3.85836		Necab3	7.36073		Slc25a25	28.9088
									Hsd17b12	3.87561		Mettl5	7.38387		Oxt	30.1376
									2210009G21Rik	3.87673		Arl6ip6	7.44021		Zbp1	30.2875
									Ebf4	3.89062		Zc3h6	7.47526		Ssfa2	30.3902
									Ryr3	3.90414		Nckap1	7.53548		2310003L22Rik	30.7331
									Rbpjl	3.91004		Aqr	7.552		Vps39	31.1151
									Gdap1l1	3.91145		Nr4a2	7.56024		Pcif1	31.3191
									Caprin1	3.93367		Disp2	7.59591		Crat	31.3437
									Fam102a	3.93529		Uqcc	7.60574		Nespas	32.3712
									Spata2	3.99076		Trim69	7.64164		Mmp24	32.404
									Acot8	4.00713		Tor2a	7.72069		Rabepk	33.6547
									Dtwd1	4.01261		Spag4	7.73398		Cdan1	33.6703
									Slc12a5	4.03423		Scn1a	7.73499		4931423N10Rik	33.7832
									Pdhx	4.06123		Cd44	7.76339		Psmd14	33.7988
									Spopl	4.07039		Mastl	7.84158		Gtf3c4	33.814
									Ddx31	4.07457		Polr1b	7.97607		Ptprj	34.0067
									3300002I08Rik	4.10833		2700007P21Rik	7.97689		Ppp1r1c	34.105
									Upf2	4.1325		Psd4	8.01038		Hdc	34.1596
									5430407P10Rik	4.16163		Bmf	8.02159		2810002D19Rik	34.3478
									P2rx3	4.17066		Pfdn4	8.07001		Lin7c	34.3603
									Rab22a	4.20212		Stam2	8.10732		9030418K01Rik	34.5277
									Surf6	4.21972		Gpd2	8.12969		Nr6a1	35.5188
									Med19	4.22128		Lnp	8.14547		Usp6nl	37.0689
									Prpf40a	4.24288		Gorasp2	8.20379		Duox1	37.3568
									Brd3	4.261		9430008C03Rik	8.29742		Tanc1	39.8456
									Ankrd5	4.27337		2010011I20Rik	8.3689		E030042O20Rik	40.0342
									Mettl11a	4.27829		Arpc5l	8.37849		Crnkl1	40.0519
									Ccdc32	4.29845		Rbm38	8.50636		Morn5	40.2126
									Rae1	4.30511		Angptl2	8.51343		Myo3a	40.4916
									Zfp106	4.31286		Pax8	8.59118		Trp53bp1	41.6837
									Snx5	4.31768		Mga	8.61073		1110051M20Rik	43.2669
									Slc27a4	4.3625		Gle1	8.63337		Btbd3	45.0335
									Traf6	4.36607		Dtd1	8.68563		Zc3h8	45.287
									Pxmp4	4.37599		Acbd7	8.90258		Lbp	45.3513
									Gapvd1	4.38757		Nsun6	9.11054		Ttll9	46.0418
									Ermn	4.40909		Cry2	9.11064		2810408M09Rik	46.3397
									1700026L06Rik	4.41991		Acbd5	9.15323		Zfp217	46.7535
									Cass4	4.48287		Zc3h15	9.23654		Plcb2	48.6602
									Adamtsl2	4.49936		Abi1	9.29602		Prrg4	48.9977
									Ube2l6	4.53802		Myef2	9.29816		Ctdspl2	49.2355
									Kcnip3	4.54203		Stx16	9.30548		Gtsf1l	49.4646
									Fjx1	4.60053		Elmo2	9.32899		2010106G01Rik	50.202
									Pank2	4.60119		Tor1b	9.35073		Zbtb34	50.708
									Zdhhc12	4.63597		Stk35	9.36754		Tgif2	52.3732
									Serping1	4.64439		4921504E06Rik	9.56399		Mrrf	52.8654
									Strbp	4.70107		Ncoa3	9.61456		Pltp	52.9959
									Hc	4.70434		1700029I15Rik	9.64178		Spint1	53.1755
									Itgav	4.70715		2900097C17Rik	9.68982		Pkp4	53.9889
									Scn2a1	4.71566		Nmi	9.71117		Nup214	54.1971
									Ntng2	4.72639		Tubgcp4	9.78402		Map1lc3a	54.8756
									2700094K13Rik	4.75904		Ntsr1	9.83342		Lass6	55.5031
									Cep152	4.76177		Prpf6	9.87645		Acvr2a	59.6454
									Polr3k	4.77022		Pcmtd2	9.88537		Dusp19	59.8402
									Pip4k2a	4.77494		Arfrp1	9.97207		Chd6	60.8506
									Abhd12	4.77524		Atf2	10.1087		Qsox2	63.2591
									Lcmt2	4.77569		Bbox1	10.1288		Tmem87b	63.6488
									2410001C21Rik	4.77625		Plcb4	10.1521		Nup188	66.703
									Ttc21b	4.78847		Pdk1	10.2314		1700020I14Rik	71.6659
									Sla2	4.80854		Rpl7a	10.3352		Vav2	72.1092
									Ralgds	4.88292		Dclre1c	10.5231		Src	72.6637
									Cst8	4.94851		Edem2	10.5868		Sephs1	75.7821
									Ttc16	4.97159		Odf2	10.6045		Rabgap1	75.8753
									Kcnt1	5.00463		Dnajc17	10.6295		Fubp3	78.3546
									Cacnb4	5.05392		Acp2	10.7018		Slc27a2	88.634
									Ghrh	5.07534		Polr3f	10.706		Ss18l1	94.9222
									Stk4	5.07884		Plcb1	10.7089		Sdc4	99.4604
									D430041D05Rik	5.18212		Samd10	10.801		Mapkbp1	102.972
									Cdk5rap1	5.22082		Phospho2	10.8238		Notch1	104.581
									Mapre1	5.22188		1500011K16Rik	10.9605		5430417L22Rik	105.129
									Cstad	5.22205		Phyh	11.0351		Pygb	109.556
									Idh3b	5.2427		Rin2	11.2615		Plcg1	113.559
									Stam	5.2447		Dsn1	11.2679		Ddb2	114.263
									Il15ra	5.29684		Rbm45	11.3453		Bcl2l11	126.268
									Tank	5.3125		Hspa12b	11.3622		Duoxa1	129.707
									1600027N09Rik	5.32059		Arfgef2	11.4773		Tmem87a	130.876
									Crls1	5.3366		Zbtb46	11.6021		Mettl8	135.423
									Ptges2	5.45357		Atpbd4	11.6064		Lrrc26	139.133
									Cep110	5.53196		Fbxw2	11.658		Zbtb6	147.626
									Rif1	5.53616		Aplnr	11.7816		Sptlc3	151.115
									Accs	5.57065		C1qtnf4	11.7942		Gpr155	151.751
									Ttbk2	5.61703		Kin	11.8356		4930525F21Rik	155.301
									Ifih1	5.62098		Cst13	11.8584		Rps21	164.736
									Slmo2	5.63327		Ndufa8	11.8681		Epb4.1l1	256.529
									Spinlw1	5.64723		Wdr38	12.1675		U46068	276.719
									Tmem127	5.66838		1700019L03Rik	12.1865		Ehf	306.245
									C330006A16Rik	5.67657		Zbtb43	12.2086		Serinc4	317.559
									Arhgap1	5.72753		Oip5	12.4882		Wfdc2	397.04
									Ddx27	5.74224		Defb29	12.5506
									Pdcl	5.76911		Glt6d1	12.569
									Neurod1	5.78408		Entpd2	12.6367
									Cat	5.82263		Ptpn1	12.7501
									Neb	5.83504		Grin1	13.0337
									Ralgps1	5.85377		Tmem189	13.0724
									Nmt2	5.86471		Rbm12	13.2812
									Set	5.87425		Chchd5	13.3822
									Trp53i11	5.92418		Itga6	13.3941
									Slc23a2	5.94915		Phpt1	13.4966
									Adal	5.96763		Mapkap1	13.5434
									Rprd1b	6.05594		Catsper2	13.5549
									Surf1	6.08906		Eid1	13.5603
									Pmpca	6.09248		Mamdc4	13.5762
									Gzf1	6.10606		Arl5b	13.6219
									Cdk9	6.13657		Sema6d	13.6265
									Tmc2	6.1513		Elp4	13.631
									Mrps2	6.21203		Fbln7	13.6428
									Arl5a	6.2215		Clic3	13.7293
									Sys1	6.23497		Cdc25b	13.7867
									Tbr1	6.252		Ttc30b	13.7922
									Coq4	6.36977		Nanp	13.795
									Npepl1	6.42748		Usp8	13.8121
									Ltk	6.43553		Gss	13.9053
									1700058C13Rik	6.46044		Nr5a1	14.0284
									Ino80	6.48068		Wfdc6a	14.2605
									Rspo4	6.48941		Gpsm1	14.2607
									Pomt1	6.51503		Agpat2	14.3303
									Cse1l	6.53611		Fmnl2	14.332
									Dnmt3b	6.64379		Ldlrad3	14.4478
									Emilin3	6.67996		Sdcbp2	14.6318
									1200007C13Rik	6.73265		Pak6	14.7133
									Tmco5	6.73708		Tmem62	14.7744
									Rnd3	6.74272		2010317E24Rik	14.8057
									2310047K21Rik	6.78019		Lsm14b	14.9741
									Bahd1	6.78729		Mllt10	15.238
									Jph2	6.91102		Blcap	15.2845
									Abca2	7.00712		Wdsub1	15.5748
									Rbbp9	7.03829		Olfr73	15.8719
									Sec61a2	7.06083		Tshz2	16.042
									Bbs5	7.10232		Echdc3	16.1832
									Mdk	7.12867		Mrps5	16.2279
									Snrpb	7.18368		Fastkd1	16.6496
									Fbxo3	7.19876		Zfp661	16.6674
									Napb	7.2462		Macrod2	16.8571
									Ciz1	7.32422		Birc7	16.9739
									Zfp120	7.33406		Ssb	17.0451
									Necab3	7.36073		1700014B07Rik	17.1497
									Mettl5	7.38387		Mtap1a	17.2554
									Arl6ip6	7.44021		Col20a1	17.2776
									Zc3h6	7.47526		Ppig	17.3974
									Nckap1	7.53548		Commd9	17.4558
									Aqr	7.552		Il1rn	17.5975
									Nr4a2	7.56024		Inpp5e	17.7313
									Disp2	7.59591		Fer1l4	17.8394
									Uqcc	7.60574		Slc32a1	18.0806
									Trim69	7.64164		Psmb7	18.1125
									Tor2a	7.72069		Mcm8	18.1327
									Spag4	7.73398		Fcnb	18.2902
									Scn1a	7.73499		Plagl2	18.445
									Cd44	7.76339		Yme1l1	18.5549
									Mastl	7.84158		Uckl1	18.6295
									Polr1b	7.97607		Scrn3	19.012
									2700007P21Rik	7.97689		6820408C15Rik	19.0276
									Psd4	8.01038		Ywhab	19.0566
									Bmf	8.02159		4933433C11Rik	19.136
									Pfdn4	8.07001		Ckap2l	19.1919
									Stam2	8.10732		Dusp2	19.383
									Gpd2	8.12969		Psmf1	19.6885
									Lnp	8.14547		Entpd6	20.0243
									Gorasp2	8.20379		Stau1	20.0285
									9430008C03Rik	8.29742		Hat1	20.2127
									2010011I20Rik	8.3689		Clp1	20.3201
									Arpc5l	8.37849		Pde11a	20.3402
									Rbm38	8.50636		Slc34a3	20.3514
									Angptl2	8.51343		Ext2	20.453
									Pax8	8.59118		Fahd2a	20.8486
									Mga	8.61073		Snap23	20.8777
									Gle1	8.63337		Nostrin	20.9501
									Dtd1	8.68563		Ckmt1	21.2765
									Acbd7	8.90258		Kif3b	21.3539
									Nsun6	9.11054		Fnbp1	21.4629
									Cry2	9.11064		Ddrgk1	21.738
									Acbd5	9.15323		Angpt4	22.0429
									Zc3h15	9.23654		Cacna1b	22.6509
									Abi1	9.29602		Dut	23.9911
									Myef2	9.29816		Lypd6	24.0211
									Stx16	9.30548		4930402H24Rik	24.1558
									Elmo2	9.32899		Spata5l1	24.2234
									Tor1b	9.35073		Ahcy	24.4121
									Stk35	9.36754		Mfap1a	24.6698
									4921504E06Rik	9.56399		Slc1a2	24.7354
									Ncoa3	9.61456		Fnbp4	25.0143
									1700029I15Rik	9.64178		Tasp1	25.4459
									2900097C17Rik	9.68982		Dennd1a	25.6972
									Nmi	9.71117		0610012H03Rik	25.8811
									Tubgcp4	9.78402		Cdc123	26.2575
									Ntsr1	9.83342		Zswim1	26.4792
									Prpf6	9.87645		Ubr1	26.8138
									Pcmtd2	9.88537		Sox12	26.9483
									Arfrp1	9.97207		4930529I22Rik	27.2156
									Atf2	10.1087		2310001A20Rik	27.3346
									Bbox1	10.1288		Rxra	27.7416
									Plcb4	10.1521		6330439K17Rik	27.8139
									Pdk1	10.2314		Itih2	28.0576
									Rpl7a	10.3352		5430405G05Rik	28.2522
									Dclre1c	10.5231		Cercam	28.3513
									Edem2	10.5868		Prosapip1	28.7013
									Odf2	10.6045		Slc25a25	28.9088
									Dnajc17	10.6295		Oxt	30.1376
									Acp2	10.7018		Zbp1	30.2875
									Polr3f	10.706		Ssfa2	30.3902
									Plcb1	10.7089		2310003L22Rik	30.7331
									Samd10	10.801		Vps39	31.1151
									Phospho2	10.8238		Pcif1	31.3191
									1500011K16Rik	10.9605		Crat	31.3437
									Phyh	11.0351		Nespas	32.3712
									Rin2	11.2615		Mmp24	32.404
									Dsn1	11.2679		Rabepk	33.6547
									Rbm45	11.3453		Cdan1	33.6703
									Hspa12b	11.3622		4931423N10Rik	33.7832
									Arfgef2	11.4773		Psmd14	33.7988
									Zbtb46	11.6021		Gtf3c4	33.814
									Atpbd4	11.6064		Ptprj	34.0067
									Fbxw2	11.658		Ppp1r1c	34.105
									Aplnr	11.7816		Hdc	34.1596
									C1qtnf4	11.7942		2810002D19Rik	34.3478
									Kin	11.8356		Lin7c	34.3603
									Cst13	11.8584		9030418K01Rik	34.5277
									Ndufa8	11.8681		Nr6a1	35.5188
									Wdr38	12.1675		Usp6nl	37.0689
									1700019L03Rik	12.1865		Duox1	37.3568
									Zbtb43	12.2086		Tanc1	39.8456
									Oip5	12.4882		E030042O20Rik	40.0342
									Defb29	12.5506		Crnkl1	40.0519
									Glt6d1	12.569		Morn5	40.2126
									Entpd2	12.6367		Myo3a	40.4916
									Ptpn1	12.7501		Trp53bp1	41.6837
									Grin1	13.0337		1110051M20Rik	43.2669
									Tmem189	13.0724		Btbd3	45.0335
									Rbm12	13.2812		Zc3h8	45.287
									Chchd5	13.3822		Lbp	45.3513
									Itga6	13.3941		Ttll9	46.0418
									Phpt1	13.4966		2810408M09Rik	46.3397
									Mapkap1	13.5434		Zfp217	46.7535
									Catsper2	13.5549		Plcb2	48.6602
									Eid1	13.5603		Prrg4	48.9977
									Mamdc4	13.5762		Ctdspl2	49.2355
									Arl5b	13.6219		Gtsf1l	49.4646
									Sema6d	13.6265		2010106G01Rik	50.202
									Elp4	13.631		Zbtb34	50.708
									Fbln7	13.6428		Tgif2	52.3732
									Clic3	13.7293		Mrrf	52.8654
									Cdc25b	13.7867		Pltp	52.9959
									Ttc30b	13.7922		Spint1	53.1755
									Nanp	13.795		Pkp4	53.9889
									Usp8	13.8121		Nup214	54.1971
									Gss	13.9053		Map1lc3a	54.8756
									Nr5a1	14.0284		Lass6	55.5031
									Wfdc6a	14.2605		Acvr2a	59.6454
									Gpsm1	14.2607		Dusp19	59.8402
									Agpat2	14.3303		Chd6	60.8506
									Fmnl2	14.332		Qsox2	63.2591
									Ldlrad3	14.4478		Tmem87b	63.6488
									Sdcbp2	14.6318		Nup188	66.703
									Pak6	14.7133		1700020I14Rik	71.6659
									Tmem62	14.7744		Vav2	72.1092
									2010317E24Rik	14.8057		Src	72.6637
									Lsm14b	14.9741		Sephs1	75.7821
									Mllt10	15.238		Rabgap1	75.8753
									Blcap	15.2845		Fubp3	78.3546
									Wdsub1	15.5748		Slc27a2	88.634
									Olfr73	15.8719		Ss18l1	94.9222
									Tshz2	16.042		Sdc4	99.4604
									Echdc3	16.1832		Mapkbp1	102.972
									Mrps5	16.2279		Notch1	104.581
									Fastkd1	16.6496		5430417L22Rik	105.129
									Zfp661	16.6674		Pygb	109.556
									Macrod2	16.8571		Plcg1	113.559
									Birc7	16.9739		Ddb2	114.263
									Ssb	17.0451		Bcl2l11	126.268
									1700014B07Rik	17.1497		Duoxa1	129.707
									Mtap1a	17.2554		Tmem87a	130.876
									Col20a1	17.2776		Mettl8	135.423
									Ppig	17.3974		Lrrc26	139.133
									Commd9	17.4558		Zbtb6	147.626
									Il1rn	17.5975		Sptlc3	151.115
									Inpp5e	17.7313		Gpr155	151.751
									Fer1l4	17.8394		4930525F21Rik	155.301
									Slc32a1	18.0806		Rps21	164.736
									Psmb7	18.1125		Epb4.1l1	256.529
									Mcm8	18.1327		U46068	276.719
									Fcnb	18.2902		Ehf	306.245
									Plagl2	18.445		Serinc4	317.559
									Yme1l1	18.5549		Wfdc2	397.04
									Uckl1	18.6295
									Scrn3	19.012
									6820408C15Rik	19.0276
									Ywhab	19.0566
									4933433C11Rik	19.136
									Ckap2l	19.1919
									Dusp2	19.383
									Psmf1	19.6885
									Entpd6	20.0243
									Stau1	20.0285
									Hat1	20.2127
									Clp1	20.3201
									Pde11a	20.3402
									Slc34a3	20.3514
									Ext2	20.453
									Fahd2a	20.8486
									Snap23	20.8777
									Nostrin	20.9501
									Ckmt1	21.2765
									Kif3b	21.3539
									Fnbp1	21.4629
									Ddrgk1	21.738
									Angpt4	22.0429
									Cacna1b	22.6509
									Dut	23.9911
									Lypd6	24.0211
									4930402H24Rik	24.1558
									Spata5l1	24.2234
									Ahcy	24.4121
									Mfap1a	24.6698
									Slc1a2	24.7354
									Fnbp4	25.0143
									Tasp1	25.4459
									Dennd1a	25.6972
									0610012H03Rik	25.8811
									Cdc123	26.2575
									Zswim1	26.4792
									Ubr1	26.8138
									Sox12	26.9483
									4930529I22Rik	27.2156
									2310001A20Rik	27.3346
									Rxra	27.7416
									6330439K17Rik	27.8139
									Itih2	28.0576
									5430405G05Rik	28.2522
									Cercam	28.3513
									Prosapip1	28.7013
									Slc25a25	28.9088
									Oxt	30.1376
									Zbp1	30.2875
									Ssfa2	30.3902
									2310003L22Rik	30.7331
									Vps39	31.1151
									Pcif1	31.3191
									Crat	31.3437
									Nespas	32.3712
									Mmp24	32.404
									Rabepk	33.6547
									Cdan1	33.6703
									4931423N10Rik	33.7832
									Psmd14	33.7988
									Gtf3c4	33.814
									Ptprj	34.0067
									Ppp1r1c	34.105
									Hdc	34.1596
									2810002D19Rik	34.3478
									Lin7c	34.3603
									9030418K01Rik	34.5277
									Nr6a1	35.5188
									Usp6nl	37.0689
									Duox1	37.3568
									Tanc1	39.8456
									E030042O20Rik	40.0342
									Crnkl1	40.0519
									Morn5	40.2126
									Myo3a	40.4916
									Trp53bp1	41.6837
									1110051M20Rik	43.2669
									Btbd3	45.0335
									Zc3h8	45.287
									Lbp	45.3513
									Ttll9	46.0418
									2810408M09Rik	46.3397
									Zfp217	46.7535
									Plcb2	48.6602
									Prrg4	48.9977
									Ctdspl2	49.2355
									Gtsf1l	49.4646
									2010106G01Rik	50.202
									Zbtb34	50.708
									Tgif2	52.3732
									Mrrf	52.8654
									Pltp	52.9959
									Spint1	53.1755
									Pkp4	53.9889
									Nup214	54.1971
									Map1lc3a	54.8756
									Lass6	55.5031
									Acvr2a	59.6454
									Dusp19	59.8402
									Chd6	60.8506
									Qsox2	63.2591
									Tmem87b	63.6488
									Nup188	66.703
									1700020I14Rik	71.6659
									Vav2	72.1092
									Src	72.6637
									Sephs1	75.7821
									Rabgap1	75.8753
									Fubp3	78.3546
									Slc27a2	88.634
									Ss18l1	94.9222
									Sdc4	99.4604
									Mapkbp1	102.972
									Notch1	104.581
									5430417L22Rik	105.129
									Pygb	109.556
									Plcg1	113.559
									Ddb2	114.263
									Bcl2l11	126.268
									Duoxa1	129.707
									Tmem87a	130.876
									Mettl8	135.423
									Lrrc26	139.133
									Zbtb6	147.626
									Sptlc3	151.115
									Gpr155	151.751
									4930525F21Rik	155.301
									Rps21	164.736
									Epb4.1l1	256.529
									U46068	276.719
									Ehf	306.245
									Serinc4	317.559
									Wfdc2	397.04

## Sheet: CH2 TC10 vs duct cell
up>0(222)			up>1(117)			up>4(51)			down>0(695)			down>1(548)			down>4(345)						up top5			down top5
S_up0	f_up0		S_up1	f_up1		S_up4	f_up4		S_down0	f_down0		S_down1	f_down1		S_down4	f_down4					Symbol	CD8_T_LL		Symbol	CD8_T_LL
Fgf7	-0.994535		Fgf7	-0.994535		Fgf7	-0.994535		Spna2	0.00356821		Dnttip1	1.00441		Cacnb4	4.00766					Cd302	-0.834481		Sptlc3	211.908
Myl9	-0.993382		Myl9	-0.993382		Myl9	-0.993382		Lmx1b	0.00976936		Taf3	1.0292		Trmt6	4.03717					Snta1	-0.83232		Serinc4	214.668
Exosc2	-0.991279		Exosc2	-0.991279		Exosc2	-0.991279		Prpf18	0.010899		Zfyve19	1.06651		Atpbd4	4.04682					B230208H17Rik	-0.818152		Mapkbp1	221.242
Rapsn	-0.986093		Rapsn	-0.986093		Rapsn	-0.986093		Zfp64	0.0184945		1700020C07Rik	1.07125		Pcmtd2	4.05265					Rbck1	-0.815971		Wfdc2	310.274
Ptgis	-0.983613		Ptgis	-0.983613		Ptgis	-0.983613		BC006779	0.0314739		Dpm2	1.07385		Gbgt1	4.0666					Arhgap21	-0.811647		Ehf	324.788
Ak1	-0.982504		Ak1	-0.982504		Ak1	-0.982504		Sestd1	0.0316485		Tnks1bp1	1.07423		Sema6d	4.08856
Wisp2	-0.981841		Wisp2	-0.981841		Wisp2	-0.981841		Usp20	0.0347255		Mcts2	1.09761		Pcna	4.13163
Snai1	-0.980702		Snai1	-0.980702		Snai1	-0.980702		Mrps26	0.0420032		Ola1	1.10484		Slc23a2	4.16356
Vim	-0.968569		Vim	-0.968569		Vim	-0.968569		1700037H04Rik	0.0489163		Pex16	1.10929		Ino80	4.18779
Col5a1	-0.967988		Col5a1	-0.967988		Col5a1	-0.967988		Tor1a	0.0564429		Ivd	1.11922		Slc12a5	4.18946
Apbb1ip	-0.959485		Apbb1ip	-0.959485		Apbb1ip	-0.959485		Atp9a	0.0576949		Atrn	1.11998		Edem2	4.19416
Ndor1	-0.958434		Ndor1	-0.958434		Ndor1	-0.958434		Fbxw5	0.058711		Suv39h2	1.13187		Plcb4	4.23016
Scand1	-0.957574		Scand1	-0.957574		Scand1	-0.957574		Zfp335	0.0600581		2310003C23Rik	1.13565		1700058C13Rik	4.30142
Zeb2	-0.951903		Zeb2	-0.951903		Zeb2	-0.951903		Lrsam1	0.0715725		Wipf1	1.13895		Tank	4.33407
4933425O20Rik	-0.940419		4933425O20Rik	-0.940419		4933425O20Rik	-0.940419		Uap1l1	0.0767744		Dnm1	1.14588		Camsap1	4.34067
Loxl2	-0.938688		Loxl2	-0.938688		Loxl2	-0.938688		Wdr85	0.0786498		Pbx3	1.1471		Cdk9	4.39826
Ptrh1	-0.92856		Ptrh1	-0.92856		Ptrh1	-0.92856		Rab14	0.0814179		Cpxm1	1.14715		Olfr73	4.40168
Slc39a13	-0.926054		Slc39a13	-0.926054		Slc39a13	-0.926054		Mcm10	0.0821077		Ttc17	1.14911		Idh3b	4.4138
Tfpi	-0.915854		Tfpi	-0.915854		Tfpi	-0.915854		Slc2a8	0.0825068		Pter	1.14962		Rbl1	4.42563
1110008F13Rik	-0.915486		1110008F13Rik	-0.915486		1110008F13Rik	-0.915486		BC051628	0.0874507		Ccdc32	1.15576		Ciz1	4.45588
Fbn1	-0.909555		Fbn1	-0.909555		Fbn1	-0.909555		Slc35c1	0.0876844		Osbpl2	1.15935		Ttbk2	4.46398
Lcn2	-0.900198		Lcn2	-0.900198		Lcn2	-0.900198		Sqrdl	0.117745		Csnk2a1	1.16321		Coq4	4.46648
Cplx2	-0.898964		Cplx2	-0.898964		Cplx2	-0.898964		Actr5	0.117952		Serping1	1.16951		Zfp661	4.48524
Egfl7	-0.897579		Egfl7	-0.897579		Egfl7	-0.897579		Ppp2r4	0.119545		Bcas1	1.17015		Rspo4	4.50256
Abl1	-0.895745		Abl1	-0.895745		Abl1	-0.895745		Alkbh3	0.12512		Kcnk15	1.17079		Arhgap1	4.53167
Eng	-0.893597		Eng	-0.893597		Eng	-0.893597		Med27	0.127096		Frmd4a	1.1742		Slc27a4	4.53189
Ptpla	-0.891444		Ptpla	-0.891444		Ptpla	-0.891444		Ndufs3	0.153875		Sord	1.19736		Ltk	4.53467
Anapc1	-0.890879		Anapc1	-0.890879		Anapc1	-0.890879		Slc12a6	0.157914		Sfmbt2	1.19799		Npepl1	4.54746
Creb3l1	-0.889706		Creb3l1	-0.889706		Creb3l1	-0.889706		Sh3glb2	0.166953		Ubox5	1.23824		Pdhx	4.55893
Zfp408	-0.887418		Zfp408	-0.887418		Zfp408	-0.887418		Tspyl3	0.167359		BC005624	1.24229		Eif2s2	4.57726
Ier5l	-0.884412		Ier5l	-0.884412		Ier5l	-0.884412		Nacc2	0.169663		Adamtsl2	1.26981		Wdr38	4.58787
Trpc4ap	-0.86756		Trpc4ap	-0.86756		Trpc4ap	-0.86756		8430427H17Rik	0.170033		Lcmt2	1.27438		Scn1a	4.71703
Stxbp1	-0.865162		Stxbp1	-0.865162		Stxbp1	-0.865162		D730039F16Rik	0.174237		C8g	1.29161		Arpc5l	4.7418
Rsu1	-0.862706		Rsu1	-0.862706		Rsu1	-0.862706		D2Wsu81e	0.178684		1200007C13Rik	1.30312		Acbd7	4.79006
Dpp7	-0.861997		Dpp7	-0.861997		Dpp7	-0.861997		Slc2a6	0.186737		Asxl1	1.31536		Samd10	4.79031
2310035K24Rik	-0.854623		2310035K24Rik	-0.854623		2310035K24Rik	-0.854623		Nat10	0.188897		Ralgps1	1.32273		Nsun6	4.82136
Vash1	-0.853774		Vash1	-0.853774		Vash1	-0.853774		4833420G11Rik	0.192573		1500003O03Rik	1.32592		2410001C21Rik	4.84303
Rassf2	-0.851084		Rassf2	-0.851084		Rassf2	-0.851084		Snx21	0.202773		Wfdc3	1.32609		Bub1b	4.84771
Nkain4	-0.850524		Nkain4	-0.850524		Nkain4	-0.850524		Ctnnbl1	0.215453		Zc3h6	1.32693		1700020A23Rik	4.87106
Gfra4	-0.847364		Gfra4	-0.847364		Gfra4	-0.847364		Tmem85	0.217508		E2f1	1.32744		Rbm45	4.87772
Ctsa	-0.84435		Ctsa	-0.84435		Ctsa	-0.84435		Gtdc1	0.220147		Stard7	1.33137		Nanp	4.90777
Plekha3	-0.839462		Plekha3	-0.839462		Plekha3	-0.839462		Cbfa2t2	0.220639		Srp14	1.35323		Stam	4.94458
Sh2d3c	-0.838031		Sh2d3c	-0.838031		Sh2d3c	-0.838031		Rexo4	0.227065		Slc39a12	1.36024		Surf6	4.95022
2310003F16Rik	-0.836993		2310003F16Rik	-0.836993		2310003F16Rik	-0.836993		Trpm7	0.236568		Scrt2	1.36884		1500012F01Rik	4.95472
Cd93	-0.836792		Cd93	-0.836792		Cd93	-0.836792		D430041D05Rik	0.244237		Alx4	1.37862		Polr3f	4.97981
Ass1	-0.836175		Ass1	-0.836175		Ass1	-0.836175		A930018P22Rik	0.258098		Golga2	1.39162		Uqcc	5.01862
Cd302	-0.834481		Cd302	-0.834481		Cd302	-0.834481		Golga1	0.262323		Sardh	1.40479		Stx16	5.02641
Snta1	-0.83232		Snta1	-0.83232		Snta1	-0.83232		2900010J23Rik	0.263874		Tmco5	1.40992		Pomt1	5.02926
B230208H17Rik	-0.818152		B230208H17Rik	-0.818152		B230208H17Rik	-0.818152		B230118H07Rik	0.267188		Spred1	1.44302		Fam102a	5.05679
Rbck1	-0.815971		Rbck1	-0.815971		Rbck1	-0.815971		Zfp770	0.290288		D2Ertd750e	1.44873		Kcnip3	5.06531
Arhgap21	-0.811647		Arhgap21	-0.811647		Arhgap21	-0.811647		Lrrc8a	0.290584		Arrdc1	1.47564		Ttc16	5.06657
Tubb2c	-0.798986		Tubb2c	-0.798986					Pnpla7	0.29412		Gdf5	1.47909		Nmt2	5.09799
H13	-0.791096		H13	-0.791096					Olfr74	0.298256		Ttl	1.53845		Zdhhc5	5.12454
Cep250	-0.78544		Cep250	-0.78544					A830007P12Rik	0.312974		Sec16a	1.54708		Spinlw1	5.14297
Wdr34	-0.782914		Wdr34	-0.782914					Gsn	0.318148		Ssna1	1.55614		Mapre1	5.16358
Lmo2	-0.781417		Lmo2	-0.781417					Nek6	0.318286		Acss2	1.55769		Arfrp1	5.17988
Bdnf	-0.78086		Bdnf	-0.78086					Ggt7	0.321754		Shc4	1.55831		Bahd1	5.22785
Dbndd2	-0.775224		Dbndd2	-0.775224					Ttll11	0.323931		Hrh3	1.56377		Cse1l	5.2555
Fpgs	-0.773679		Fpgs	-0.773679					Top1	0.330318		Arfgap1	1.56591		Acp2	5.26637
Znfx1	-0.76953		Znfx1	-0.76953					Ube2v1	0.340995		St6galnac4	1.61122		Arl6ip6	5.35856
Cebpb	-0.766747		Cebpb	-0.766747					Nsfl1c	0.342982		Pxmp4	1.624		Zfp120	5.36026
Pfkfb3	-0.757924		Pfkfb3	-0.757924					B2m	0.34842		Necab3	1.62495		Napb	5.38954
Itpa	-0.751802		Itpa	-0.751802					Asb6	0.350747		Rtn4rl2	1.66184		Abca2	5.54624
Zer1	-0.750673		Zer1	-0.750673					AA467197	0.36195		1700026L06Rik	1.67305		Itgav	5.57364
Slc24a3	-0.745803		Slc24a3	-0.745803					BC029214	0.36228		Rae1	1.67765		Tgm6	5.58084
Bcl2l1	-0.743557		Bcl2l1	-0.743557					Apip	0.369184		Cables2	1.67959		Ube2c	5.59811
Chrm4	-0.739448		Chrm4	-0.739448					Ergic3	0.370353		5930434B04Rik	1.67977		Echdc3	5.64546
Barhl1	-0.736405		Barhl1	-0.736405					Ndrg3	0.371288		Ttc21b	1.70335		Mrps2	5.65385
Cox4i2	-0.732401		Cox4i2	-0.732401					Dnajc5	0.373519		Pip4k2a	1.71192		Birc7	5.68812
1110008P14Rik	-0.730088		1110008P14Rik	-0.730088					Lrrc57	0.376099		Chn1	1.71392		Elmo2	5.69899
Srxn1	-0.724337		Srxn1	-0.724337					BC020535	0.383185		Aven	1.71447		Bbox1	5.80914
Man1b1	-0.720458		Man1b1	-0.720458					Dab2ip	0.39368		Gmeb2	1.7211		Med19	5.83509
Slpi	-0.71497		Slpi	-0.71497					Fam110a	0.394117		Ovol2	1.72574		Sstr4	5.83697
Eif2ak4	-0.707734		Eif2ak4	-0.707734					Pip5kl1	0.399711		Kif16b	1.7267		1600027N09Rik	5.8533
Id1	-0.705049		Id1	-0.705049					Slc35c2	0.400608		Arfgap2	1.73063		Trim69	5.91249
9830001H06Rik	-0.697796		9830001H06Rik	-0.697796					Rps29	0.409005		Wfdc6a	1.73583		Pmpca	5.91944
Fkbp7	-0.696589		Fkbp7	-0.696589					Med22	0.410094		Cdh26	1.75638		Snx5	5.93141
Ogfr	-0.689105		Ogfr	-0.689105					Ube2e3	0.431159		Tox2	1.76099		2010011I20Rik	5.94829
Ptpra	-0.687149		Ptpra	-0.687149					Rbm43	0.435679		Rbms1	1.7727		Tor2a	6.05518
Dpm1	-0.686994		Dpm1	-0.686994					Rrbp1	0.447066		2410042D21Rik	1.77773		Dtd1	6.26915
Msrb2	-0.684975		Msrb2	-0.684975					Atp5g3	0.449039		Dstn	1.78223		Aqr	6.27488
Pigt	-0.677375		Pigt	-0.677375					Aurka	0.458292		Scn2a1	1.78524		Banf2	6.27604
Vapb	-0.675527		Vapb	-0.675527					Madd	0.48081		Pcsk2	1.79029		Gorasp2	6.2798
Gtpbp5	-0.670703		Gtpbp5	-0.670703					Slc4a11	0.481911		Gchfr	1.80338		5430407P10Rik	6.31794
Manbal	-0.663858		Manbal	-0.663858					Mylk2	0.489693		Il15ra	1.81632		Lnp	6.3196
Cstf1	-0.659461		Cstf1	-0.659461					2310021H06Rik	0.49778		Zmynd19	1.81731		Polr1b	6.3228
Uck1	-0.656241		Uck1	-0.656241					Bub1	0.50898		Ciao1	1.83452		Phyh	6.33485
Neurl2	-0.647316		Neurl2	-0.647316					Prkra	0.510076		Cpne1	1.83627		Gle1	6.35133
Slc20a1	-0.645187		Slc20a1	-0.645187					Ptges	0.522905		Nelf	1.83765		Jph2	6.35181
Commd7	-0.645061		Commd7	-0.645061					Serinc3	0.531643		Tyro3	1.83968		Aplnr	6.41356
Ckap5	-0.639605		Ckap5	-0.639605					Tlk1	0.535598		Fastkd5	1.86481		Acbd5	6.41959
Lpin3	-0.636659		Lpin3	-0.636659					Chmp4b	0.544255		C330006A16Rik	1.88223		Sla2	6.4749
Gnas	-0.632663		Gnas	-0.632663					Ndufaf1	0.551594		Ntng2	1.88824		Disp2	6.48639
Sdccag3	-0.628603		Sdccag3	-0.628603					Gins1	0.556027		Cops2	1.89699		2310047K21Rik	6.54226
Nup35	-0.624059		Nup35	-0.624059					Nr1h3	0.566002		Zdhhc12	1.90889		Hsd17b12	6.59659
Trib3	-0.601407		Trib3	-0.601407					Nup160	0.568509		Rbpjl	1.92169		Set	6.60919
Csrp2bp	-0.601399		Csrp2bp	-0.601399					Xrn2	0.585709		Baz2b	1.92847		Nmi	6.61496
Chrna1	-0.590718		Chrna1	-0.590718					Mett5d1	0.587061		Ermn	1.96287		Mastl	6.64721
Cel	-0.590707		Cel	-0.590707					Ppp6c	0.611818		Lcn12	1.97469		Tnnc2	6.69788
Urm1	-0.588511		Urm1	-0.588511					Mtx2	0.624396		Pdss1	1.97895		2900097C17Rik	6.69905
Mocs3	-0.585399		Mocs3	-0.585399					Tsc1	0.638094		Neb	1.98804		Hspa12b	6.7878
4930568D16Rik	-0.583976		4930568D16Rik	-0.583976					Zfp341	0.641662		Adal	2.00813		Atf2	6.81751
Dlx2	-0.583067		Dlx2	-0.583067					Gabpb1	0.644467		Nkx2-2	2.05095		Ddx27	6.88377
Cobll1	-0.573014		Cobll1	-0.573014					Gzf1	0.651132		Bmf	2.06965		Ralgds	6.91609
Raly	-0.571656		Raly	-0.571656					Pigu	0.655881		Eif6	2.10385		Abhd12	6.94323
Trdmt1	-0.571237		Trdmt1	-0.571237					Psmd5	0.658025		Grin1	2.10946		Cercam	7.02821
Rgs19	-0.560724		Rgs19	-0.560724					4833422F24Rik	0.660867		Pla2g4b	2.11568		Fbxo3	7.05157
Ptgs1	-0.558657		Ptgs1	-0.558657					Ift52	0.712071		Ifih1	2.13604		Rbm38	7.10116
Snap25	-0.556168		Snap25	-0.556168					Ebf4	0.714675		Spopl	2.15585		Defb29	7.12185
Npdc1	-0.54886		Npdc1	-0.54886					Cubn	0.715695		Blvra	2.15816		Mettl5	7.21319
Ctsz	-0.543137		Ctsz	-0.543137					Gm561	0.746468		Ehd4	2.16867		9430008C03Rik	7.30282
Lime1	-0.537827		Lime1	-0.537827					Garnl3	0.760416		Cd82	2.17803		Ntsr1	7.35597
Syt13	-0.53718		Syt13	-0.53718					Ankrd5	0.764507		Th1l	2.18116		Stam2	7.36841
Rbm18	-0.52244		Rbm18	-0.52244					Cd59a	0.769968		Ttc30b	2.18763		Slmo2	7.36887
4930470P17Rik	-0.518071		4930470P17Rik	-0.518071					Ssrp1	0.781413		Traf1	2.21834		Uckl1	7.41271
Fam171b	-0.51775		Fam171b	-0.51775					Bmyc	0.786059		Rnf114	2.25712		Snrpb	7.44152
St6galnac6	-0.503036		St6galnac6	-0.503036					Phf21a	0.787917		Tbc1d20	2.26331		4921504E06Rik	7.51319
Dhx35	-0.498903								Nfe2l2	0.788522		Accs	2.26426		Wdsub1	7.57775
Myo3b	-0.493943								Slc43a3	0.808654		Brd3	2.28423		Cd44	7.57967
Anapc2	-0.489589								Phf20	0.811972		Rapgef1	2.28456		Tor1b	7.59046
Itch	-0.483314								Dll4	0.821028		Gdap1l1	2.29768		Mga	7.63755
Ncoa5	-0.481487								Atp5e	0.830347		Trp53rk	2.31642		Myef2	7.71391
Ubac1	-0.475151								Ehmt1	0.834748		3300002I08Rik	2.31759		Eid1	7.77293
Nfs1	-0.472915								Gtf3c5	0.836247		Zhx3	2.32239		2700094K13Rik	7.82547
2900064A13Rik	-0.471141								Chst1	0.838625		Kcnj3	2.32365		Dclre1c	7.83713
Cst10	-0.46777								Surf2	0.84877		Esf1	2.37073		Dnajc17	8.04126
Ambra1	-0.46717								Pkig	0.851242		Mettl11a	2.41666		Cst8	8.16069
Mtch2	-0.465752								41340	0.861036		Dtwd1	2.43188		Tubgcp4	8.21824
Rc3h2	-0.452192								Smox	0.862716		Timm10	2.46014		Gpd2	8.32477
Fam129b	-0.438941								Nrsn2	0.865736		Cep152	2.4843		Tbr1	8.37966
Dgkz	-0.43764								Meis2	0.874123		Snhg11	2.50463		Cdk5rap1	8.39871
Dolpp1	-0.429837								Tgm2	0.876542		2700007P21Rik	2.51022		Pdk1	8.39936
Fut7	-0.423093								Lamc3	0.899674		Fcnb	2.52682		C1qtnf4	8.54243
Rpl12	-0.420841								Trim44	0.912657		Mdk	2.52775		Agpat2	8.55655
Zswim3	-0.418825								Mbd5	0.918054		Stk4	2.58162		Mrps5	8.66524
Slc9a8	-0.415896								Kbtbd4	0.920043		Pacsin3	2.6127		Zbp1	8.85125
Chac1	-0.413421								Cds2	0.921459		Hc	2.66257		Nckap1	8.86509
Slc25a12	-0.402134								Snrpb2	0.937676		1190002A17Rik	2.70619		Nr5a1	9.03126
0610011L14Rik	-0.398754								Tpx2	0.94177		Upf2	2.72768		Odf2	9.07609
Lhx6	-0.391213								Wdr5	0.942057		Fjx1	2.77195		1700014B07Rik	9.17899
Edf1	-0.37378								Trub2	0.945911		Ccndbp1	2.8197		Scg5	9.19392
Bmi1	-0.371082								Taf4a	0.959478		Rprd1b	2.82202		0610012H03Rik	9.21409
Prnp	-0.369312								Ppapdc3	0.971217		Rnf24	2.82659		Rnd3	9.24153
Lama5	-0.3644								Psma7	0.972575		Rab22a	2.84221		Nr4a2	9.38725
Traf2	-0.351125								Dynlrb1	0.975946		Api5	2.84484		Myo3a	9.38958
Fbxo18	-0.341499								Dido1	0.977375		Surf1	2.90741		Fnbp1	9.47326
Sall4	-0.326508								Tomm34	0.984973		Strbp	2.90964		Scrn3	9.48996
Dnajc10	-0.326123								Dnttip1	1.00441		Rbbp9	2.93015		Pax8	9.49774
Snapc4	-0.325175								Taf3	1.0292		Bbs5	2.9312		Fbxw2	9.59314
Cst13	-0.323827								Zfyve19	1.06651		Cep110	2.93337		Glt6d1	9.61668
Pldn	-0.302791								1700020C07Rik	1.07125		Gata5	2.94034		Cry2	9.65339
Oprl1	-0.292936								Dpm2	1.07385		Tspan18	2.95579		Tmem62	9.66483
Dlgap4	-0.288786								Tnks1bp1	1.07423		Ccbl1	2.99219		1500011K16Rik	9.68891
Znf512b	-0.288501								Mcts2	1.09761		Plcb1	3.06307		Elp4	9.72588
Setx	-0.273367								Ola1	1.10484		Phf19	3.11281		Tmem189	9.72592
Rtel1	-0.269488								Pex16	1.10929		Acot8	3.14028		Arfgef2	9.76979
Rcn1	-0.268872								Ivd	1.11922		2210009G21Rik	3.15194		P2rx3	9.87147
Mapk8ip1	-0.267293								Atrn	1.11998		Adam33	3.15288		Rin2	9.92269
Rpn2	-0.267143								Suv39h2	1.13187		Kcna4	3.17848		Prpf6	9.99774
Dync1i2	-0.265164								2310003C23Rik	1.13565		Sec61a2	3.18757		Itih2	10.0088
Agps	-0.254757								Wipf1	1.13895		Trp53i11	3.19725		Zbtb46	10.2325
Psmc3	-0.251729								Dnm1	1.14588		Crls1	3.22523		Tasp1	10.2674
Mybl2	-0.249511								Pbx3	1.1471		Tmem127	3.2286		Psd4	10.3706
Ncaph	-0.247811								Cpxm1	1.14715		Atp5c1	3.23738		Lsm14b	10.5999
1110034G24Rik	-0.245229								Ttc17	1.14911		Cdca7	3.23849		Pfdn4	10.6392
Cytip	-0.242506								Pter	1.14962		4930412O13Rik	3.2682		Kin	10.6433
Hspa14	-0.24052								Ccdc32	1.15576		Slc30a4	3.27402		Macrod2	10.7143
Siglec1	-0.236936								Osbpl2	1.15935		Pkn3	3.28087		Catsper2	10.7275
Spag4	-0.234872								Csnk2a1	1.16321		Ghrh	3.33292		Abi1	10.9567
Fkbp1a	-0.232609								Serping1	1.16951		Procr	3.37268		Ext2	10.9981
Serf2	-0.230813								Bcas1	1.17015		Zfp106	3.38837		Rpl7a	11.0004
Chst14	-0.217896								Kcnk15	1.17079		1700029I15Rik	3.39055		Phpt1	11.1574
Kif18a	-0.215352								Frmd4a	1.1742		Mkks	3.40147		Mtap1a	11.1922
Nxt1	-0.215061								Sord	1.19736		Sys1	3.41219		Zc3h15	11.344
Pdia3	-0.208808								Sfmbt2	1.19799		Prpf40a	3.42617		Mamdc4	11.3719
Acvr1	-0.208311								Ubox5	1.23824		Tmc2	3.4451		Morn5	11.4504
Itpka	-0.20451								BC005624	1.24229		Tpd52l2	3.45597		Chchd5	11.4558
Olfm1	-0.204361								Adamtsl2	1.26981		Polr3k	3.45705		Psmf1	11.47
Spc25	-0.202625								Lcmt2	1.27438		Arl5a	3.45851		Angptl2	11.5964
6530402F18Rik	-0.200626								C8g	1.29161		Dnmt3b	3.47227		Emilin3	11.7269
Fam163b	-0.199028								1200007C13Rik	1.30312		Ube2l6	3.48995		Zbtb43	11.7949
Cenpb	-0.198916								Asxl1	1.31536		Adrm1	3.49882		Stk35	11.9179
Pdyn	-0.188735								Ralgps1	1.32273		Stk39	3.50458		1700019L03Rik	12.0586
Pofut1	-0.187266								1500003O03Rik	1.32592		Gyltl1b	3.51682		Rbm12	12.1046
Dnajc1	-0.186187								Wfdc3	1.32609		Caprin1	3.52131		Plagl2	12.1642
Fam171a1	-0.183031								Zc3h6	1.32693		Cat	3.52389		Kif3b	12.1846
Samhd1	-0.182571								E2f1	1.32744		Nnat	3.53282		Ddrgk1	12.4948
Trp53inp2	-0.1785								Stard7	1.33137		Spata2	3.56979		6820408C15Rik	12.5139
Tbc1d13	-0.177518								Srp14	1.35323		Hipk3	3.59576		Tshz2	12.8031
Hspa5	-0.174242								Slc39a12	1.36024		Traf6	3.60473		Blcap	12.8724
Commd3	-0.171444								Scrt2	1.36884		Cass4	3.6806		Usp8	12.8901
Shf	-0.163927								Alx4	1.37862		Pdcl	3.6929		Mllt10	12.9116
Surf4	-0.153983								Golga2	1.39162		Pank2	3.695		Commd9	12.9387
Spef1	-0.128293								Sardh	1.40479		Ptges2	3.73807		Ldlrad3	13.1453
Sulf2	-0.124956								Tmco5	1.40992		Gapvd1	3.77146		Mapkap1	13.1767
Tmem141	-0.117744								Spred1	1.44302		Rif1	3.78764		Fbln7	13.2279
Pak7	-0.106622								D2Ertd750e	1.44873		4930526D03Rik	3.78928		Pde11a	13.3096
Rpl35	-0.106176								Arrdc1	1.47564		Nusap1	3.82822		Col20a1	13.4142
Rpap1	-0.0883031								Gdf5	1.47909		Ddx31	3.83303		Fastkd1	13.4833
Tm9sf4	-0.0851467								Ttl	1.53845		Ncoa3	3.85469		Zswim1	13.4841
Vps18	-0.0810094								Sec16a	1.54708		Rad51	3.89686		Phospho2	13.5099
B4galt5	-0.0742442								Ssna1	1.55614		Ryr3	3.92046		Fahd2a	13.5607
Ptgds	-0.0737541								Acss2	1.55769		Kcnt1	3.97526		Ubr1	13.8706
Cst3	-0.0695218								Shc4	1.55831		Cacnb4	4.00766		Entpd6	13.8817
Pdrg1	-0.0681793								Hrh3	1.56377		Trmt6	4.03717		Ndufa8	14.1819
Gata3	-0.0662753								Arfgap1	1.56591		Atpbd4	4.04682		Sdcbp2	14.193
Cstad	-0.0636598								St6galnac4	1.61122		Pcmtd2	4.05265		Vps39	14.2092
Ythdf1	-0.05434								Pxmp4	1.624		Gbgt1	4.0666		Cacna1b	14.2192
Ankrd16	-0.0503123								Necab3	1.62495		Sema6d	4.08856		2010317E24Rik	14.4625
Ttpal	-0.0492773								Rtn4rl2	1.66184		Pcna	4.13163		Lypd6	14.7799
Hoxd8	-0.0483041								1700026L06Rik	1.67305		Slc23a2	4.16356		Itga6	14.8346
Dolk	-0.0464997								Rae1	1.67765		Ino80	4.18779		Slc32a1	14.8758
Ada	-0.0457445								Cables2	1.67959		Slc12a5	4.18946		Ywhab	15.1572
Stard9	-0.0376501								5930434B04Rik	1.67977		Edem2	4.19416		Dut	15.3555
5730494N06Rik	-0.0352567								Ttc21b	1.70335		Plcb4	4.23016		Fnbp4	15.928
Nudt5	-0.0318887								Pip4k2a	1.71192		1700058C13Rik	4.30142		9030418K01Rik	16.2068
Gpr107	-0.0310434								Chn1	1.71392		Tank	4.33407		Gpsm1	16.2551
Ctnnd1	-0.0229695								Aven	1.71447		Camsap1	4.34067		Yme1l1	16.2972
Cstf3	-0.01334								Gmeb2	1.7211		Cdk9	4.39826		Clic3	16.4854
Galk2	-0.0126427								Ovol2	1.72574		Olfr73	4.40168		Dusp2	16.618
Matn4	-0.0123749								Kif16b	1.7267		Idh3b	4.4138		4931423N10Rik	16.6207
Ncoa6	-0.0115778								Arfgap2	1.73063		Rbl1	4.42563		Oip5	16.7467
									Wfdc6a	1.73583		Ciz1	4.45588		Psmb7	16.826
									Cdh26	1.75638		Ttbk2	4.46398		Mcm8	16.9742
									Tox2	1.76099		Coq4	4.46648		Angpt4	17.0054
									Rbms1	1.7727		Zfp661	4.48524		4930402H24Rik	17.1087
									2410042D21Rik	1.77773		Rspo4	4.50256		Inpp5e	17.5842
									Dstn	1.78223		Arhgap1	4.53167		Pak6	17.7044
									Scn2a1	1.78524		Slc27a4	4.53189		5430405G05Rik	17.7394
									Pcsk2	1.79029		Ltk	4.53467		Hdc	17.8751
									Gchfr	1.80338		Npepl1	4.54746		Entpd2	17.9134
									Il15ra	1.81632		Pdhx	4.55893		Ssb	18.0639
									Zmynd19	1.81731		Eif2s2	4.57726		Ppig	18.1164
									Ciao1	1.83452		Wdr38	4.58787		Slc34a3	18.1242
									Cpne1	1.83627		Scn1a	4.71703		Cdan1	18.1533
									Nelf	1.83765		Arpc5l	4.7418		Mfap1a	18.4167
									Tyro3	1.83968		Acbd7	4.79006		Stau1	18.4218
									Fastkd5	1.86481		Samd10	4.79031		4930529I22Rik	18.7332
									C330006A16Rik	1.88223		Nsun6	4.82136		Dennd1a	18.9021
									Ntng2	1.88824		2410001C21Rik	4.84303		Rxra	18.9669
									Cops2	1.89699		Bub1b	4.84771		Ptpn1	19.2879
									Zdhhc12	1.90889		1700020A23Rik	4.87106		Neurod1	20.2447
									Rbpjl	1.92169		Rbm45	4.87772		6330439K17Rik	20.3054
									Baz2b	1.92847		Nanp	4.90777		Fmnl2	20.3207
									Ermn	1.96287		Stam	4.94458		Lbp	20.4295
									Lcn12	1.97469		Surf6	4.95022		2810408M09Rik	20.6866
									Pdss1	1.97895		1500012F01Rik	4.95472		4933433C11Rik	20.7303
									Neb	1.98804		Polr3f	4.97981		Dsn1	20.9256
									Adal	2.00813		Uqcc	5.01862		Pcif1	21.04
									Nkx2-2	2.05095		Stx16	5.02641		Snap23	21.4979
									Bmf	2.06965		Pomt1	5.02926		E030042O20Rik	21.7339
									Eif6	2.10385		Fam102a	5.05679		Ckmt1	21.7397
									Grin1	2.10946		Kcnip3	5.06531		Gtf3c4	22.0146
									Pla2g4b	2.11568		Ttc16	5.06657		Zc3h8	22.2162
									Ifih1	2.13604		Nmt2	5.09799		Sox12	22.3455
									Spopl	2.15585		Zdhhc5	5.12454		Cdc25b	22.4351
									Blvra	2.15816		Spinlw1	5.14297		Nostrin	22.7745
									Ehd4	2.16867		Mapre1	5.16358		1110051M20Rik	22.9098
									Cd82	2.17803		Arfrp1	5.17988		Cdc123	23.0522
									Th1l	2.18116		Bahd1	5.22785		Hat1	23.073
									Ttc30b	2.18763		Cse1l	5.2555		2310003L22Rik	23.2382
									Traf1	2.21834		Acp2	5.26637		Gss	23.3674
									Rnf114	2.25712		Arl6ip6	5.35856		Depdc7	23.5209
									Tbc1d20	2.26331		Zfp120	5.36026		2310001A20Rik	24.5515
									Accs	2.26426		Napb	5.38954		Plcb2	24.6244
									Brd3	2.28423		Abca2	5.54624		Crat	25.054
									Rapgef1	2.28456		Itgav	5.57364		Mmp24	25.2341
									Gdap1l1	2.29768		Tgm6	5.58084		Nespas	25.3715
									Trp53rk	2.31642		Ube2c	5.59811		Slc1a2	25.9366
									3300002I08Rik	2.31759		Echdc3	5.64546		Prosapip1	26.1993
									Zhx3	2.32239		Mrps2	5.65385		2810002D19Rik	26.644
									Kcnj3	2.32365		Birc7	5.68812		Rabepk	26.7689
									Esf1	2.37073		Elmo2	5.69899		Fer1l4	27.0928
									Mettl11a	2.41666		Bbox1	5.80914		Trp53bp1	27.3605
									Dtwd1	2.43188		Med19	5.83509		Tanc1	27.3616
									Timm10	2.46014		Sstr4	5.83697		Ahcy	27.8043
									Cep152	2.4843		1600027N09Rik	5.8533		Ttll9	28.4573
									Snhg11	2.50463		Trim69	5.91249		Spata5l1	28.5926
									2700007P21Rik	2.51022		Pmpca	5.91944		Gtsf1l	29.6627
									Fcnb	2.52682		Snx5	5.93141		Oxt	29.7149
									Mdk	2.52775		2010011I20Rik	5.94829		Ptprj	30.1322
									Stk4	2.58162		Tor2a	6.05518		Ctdspl2	30.5141
									Pacsin3	2.6127		Dtd1	6.26915		Arl5b	30.8715
									Hc	2.66257		Aqr	6.27488		Nup214	31.7444
									1190002A17Rik	2.70619		Banf2	6.27604		Lin7c	31.7608
									Upf2	2.72768		Gorasp2	6.2798		Ckap2l	32.5318
									Fjx1	2.77195		5430407P10Rik	6.31794		Mrrf	33.2594
									Ccndbp1	2.8197		Lnp	6.3196		Map1lc3a	33.7262
									Rprd1b	2.82202		Polr1b	6.3228		2010106G01Rik	34.0356
									Rnf24	2.82659		Phyh	6.33485		Btbd3	34.3265
									Rab22a	2.84221		Gle1	6.35133		Src	34.5464
									Api5	2.84484		Jph2	6.35181		Slc25a25	34.9705
									Surf1	2.90741		Aplnr	6.41356		Clp1	35.7552
									Strbp	2.90964		Acbd5	6.41959		Chd6	36.0864
									Rbbp9	2.93015		Sla2	6.4749		Dusp19	36.8503
									Bbs5	2.9312		Disp2	6.48639		Crnkl1	39.2213
									Cep110	2.93337		2310047K21Rik	6.54226		Psmd14	39.4374
									Gata5	2.94034		Hsd17b12	6.59659		Ssfa2	40.626
									Tspan18	2.95579		Set	6.60919		Slc27a2	42.2634
									Ccbl1	2.99219		Nmi	6.61496		1700020I14Rik	42.3822
									Plcb1	3.06307		Mastl	6.64721		Sephs1	42.8031
									Phf19	3.11281		Tnnc2	6.69788		Zbtb34	43.0694
									Acot8	3.14028		2900097C17Rik	6.69905		Tmem87b	44.8401
									2210009G21Rik	3.15194		Hspa12b	6.7878		Rabgap1	46.014
									Adam33	3.15288		Atf2	6.81751		Duox1	46.2502
									Kcna4	3.17848		Ddx27	6.88377		Pltp	46.6709
									Sec61a2	3.18757		Ralgds	6.91609		Ppp1r1c	48.1984
									Trp53i11	3.19725		Abhd12	6.94323		Nup188	49.7954
									Crls1	3.22523		Cercam	7.02821		U46068	49.8609
									Tmem127	3.2286		Fbxo3	7.05157		5430417L22Rik	50.0078
									Atp5c1	3.23738		Rbm38	7.10116		Zfp217	50.5244
									Cdca7	3.23849		Defb29	7.12185		Acvr2a	50.5614
									4930412O13Rik	3.2682		Mettl5	7.21319		Pkp4	51.0215
									Slc30a4	3.27402		9430008C03Rik	7.30282		Vav2	57.619
									Pkn3	3.28087		Ntsr1	7.35597		Nr6a1	57.8745
									Ghrh	3.33292		Stam2	7.36841		Ss18l1	58.2714
									Procr	3.37268		Slmo2	7.36887		Usp6nl	60.3836
									Zfp106	3.38837		Uckl1	7.41271		Qsox2	61.6993
									1700029I15Rik	3.39055		Snrpb	7.44152		Lass6	62.0481
									Mkks	3.40147		4921504E06Rik	7.51319		Fubp3	62.2293
									Sys1	3.41219		Wdsub1	7.57775		Il1rn	64.0361
									Prpf40a	3.42617		Cd44	7.57967		Plcg1	64.6681
									Tmc2	3.4451		Tor1b	7.59046		Tgif2	70.5615
									Tpd52l2	3.45597		Mga	7.63755		Spint1	71.5259
									Polr3k	3.45705		Myef2	7.71391		Pygb	72.0194
									Arl5a	3.45851		Eid1	7.77293		4930525F21Rik	73.0767
									Dnmt3b	3.47227		2700094K13Rik	7.82547		Mettl8	75.3742
									Ube2l6	3.48995		Dclre1c	7.83713		Bcl2l11	78.7748
									Adrm1	3.49882		Dnajc17	8.04126		Zbtb6	79.2544
									Stk39	3.50458		Cst8	8.16069		Ddb2	79.8028
									Gyltl1b	3.51682		Tubgcp4	8.21824		Lrrc26	84.3704
									Caprin1	3.52131		Gpd2	8.32477		Tmem87a	85.6236
									Cat	3.52389		Tbr1	8.37966		Gpr155	111.765
									Nnat	3.53282		Cdk5rap1	8.39871		Sdc4	113.321
									Spata2	3.56979		Pdk1	8.39936		Prrg4	119.476
									Hipk3	3.59576		C1qtnf4	8.54243		Tgm3	135.675
									Traf6	3.60473		Agpat2	8.55655		Duoxa1	146.682
									Cass4	3.6806		Mrps5	8.66524		Epb4.1l1	147.651
									Pdcl	3.6929		Zbp1	8.85125		Rps21	148.633
									Pank2	3.695		Nckap1	8.86509		Notch1	161.144
									Ptges2	3.73807		Nr5a1	9.03126		Sptlc3	211.908
									Gapvd1	3.77146		Odf2	9.07609		Serinc4	214.668
									Rif1	3.78764		1700014B07Rik	9.17899		Mapkbp1	221.242
									4930526D03Rik	3.78928		Scg5	9.19392		Wfdc2	310.274
									Nusap1	3.82822		0610012H03Rik	9.21409		Ehf	324.788
									Ddx31	3.83303		Rnd3	9.24153
									Ncoa3	3.85469		Nr4a2	9.38725
									Rad51	3.89686		Myo3a	9.38958
									Ryr3	3.92046		Fnbp1	9.47326
									Kcnt1	3.97526		Scrn3	9.48996
									Cacnb4	4.00766		Pax8	9.49774
									Trmt6	4.03717		Fbxw2	9.59314
									Atpbd4	4.04682		Glt6d1	9.61668
									Pcmtd2	4.05265		Cry2	9.65339
									Gbgt1	4.0666		Tmem62	9.66483
									Sema6d	4.08856		1500011K16Rik	9.68891
									Pcna	4.13163		Elp4	9.72588
									Slc23a2	4.16356		Tmem189	9.72592
									Ino80	4.18779		Arfgef2	9.76979
									Slc12a5	4.18946		P2rx3	9.87147
									Edem2	4.19416		Rin2	9.92269
									Plcb4	4.23016		Prpf6	9.99774
									1700058C13Rik	4.30142		Itih2	10.0088
									Tank	4.33407		Zbtb46	10.2325
									Camsap1	4.34067		Tasp1	10.2674
									Cdk9	4.39826		Psd4	10.3706
									Olfr73	4.40168		Lsm14b	10.5999
									Idh3b	4.4138		Pfdn4	10.6392
									Rbl1	4.42563		Kin	10.6433
									Ciz1	4.45588		Macrod2	10.7143
									Ttbk2	4.46398		Catsper2	10.7275
									Coq4	4.46648		Abi1	10.9567
									Zfp661	4.48524		Ext2	10.9981
									Rspo4	4.50256		Rpl7a	11.0004
									Arhgap1	4.53167		Phpt1	11.1574
									Slc27a4	4.53189		Mtap1a	11.1922
									Ltk	4.53467		Zc3h15	11.344
									Npepl1	4.54746		Mamdc4	11.3719
									Pdhx	4.55893		Morn5	11.4504
									Eif2s2	4.57726		Chchd5	11.4558
									Wdr38	4.58787		Psmf1	11.47
									Scn1a	4.71703		Angptl2	11.5964
									Arpc5l	4.7418		Emilin3	11.7269
									Acbd7	4.79006		Zbtb43	11.7949
									Samd10	4.79031		Stk35	11.9179
									Nsun6	4.82136		1700019L03Rik	12.0586
									2410001C21Rik	4.84303		Rbm12	12.1046
									Bub1b	4.84771		Plagl2	12.1642
									1700020A23Rik	4.87106		Kif3b	12.1846
									Rbm45	4.87772		Ddrgk1	12.4948
									Nanp	4.90777		6820408C15Rik	12.5139
									Stam	4.94458		Tshz2	12.8031
									Surf6	4.95022		Blcap	12.8724
									1500012F01Rik	4.95472		Usp8	12.8901
									Polr3f	4.97981		Mllt10	12.9116
									Uqcc	5.01862		Commd9	12.9387
									Stx16	5.02641		Ldlrad3	13.1453
									Pomt1	5.02926		Mapkap1	13.1767
									Fam102a	5.05679		Fbln7	13.2279
									Kcnip3	5.06531		Pde11a	13.3096
									Ttc16	5.06657		Col20a1	13.4142
									Nmt2	5.09799		Fastkd1	13.4833
									Zdhhc5	5.12454		Zswim1	13.4841
									Spinlw1	5.14297		Phospho2	13.5099
									Mapre1	5.16358		Fahd2a	13.5607
									Arfrp1	5.17988		Ubr1	13.8706
									Bahd1	5.22785		Entpd6	13.8817
									Cse1l	5.2555		Ndufa8	14.1819
									Acp2	5.26637		Sdcbp2	14.193
									Arl6ip6	5.35856		Vps39	14.2092
									Zfp120	5.36026		Cacna1b	14.2192
									Napb	5.38954		2010317E24Rik	14.4625
									Abca2	5.54624		Lypd6	14.7799
									Itgav	5.57364		Itga6	14.8346
									Tgm6	5.58084		Slc32a1	14.8758
									Ube2c	5.59811		Ywhab	15.1572
									Echdc3	5.64546		Dut	15.3555
									Mrps2	5.65385		Fnbp4	15.928
									Birc7	5.68812		9030418K01Rik	16.2068
									Elmo2	5.69899		Gpsm1	16.2551
									Bbox1	5.80914		Yme1l1	16.2972
									Med19	5.83509		Clic3	16.4854
									Sstr4	5.83697		Dusp2	16.618
									1600027N09Rik	5.8533		4931423N10Rik	16.6207
									Trim69	5.91249		Oip5	16.7467
									Pmpca	5.91944		Psmb7	16.826
									Snx5	5.93141		Mcm8	16.9742
									2010011I20Rik	5.94829		Angpt4	17.0054
									Tor2a	6.05518		4930402H24Rik	17.1087
									Dtd1	6.26915		Inpp5e	17.5842
									Aqr	6.27488		Pak6	17.7044
									Banf2	6.27604		5430405G05Rik	17.7394
									Gorasp2	6.2798		Hdc	17.8751
									5430407P10Rik	6.31794		Entpd2	17.9134
									Lnp	6.3196		Ssb	18.0639
									Polr1b	6.3228		Ppig	18.1164
									Phyh	6.33485		Slc34a3	18.1242
									Gle1	6.35133		Cdan1	18.1533
									Jph2	6.35181		Mfap1a	18.4167
									Aplnr	6.41356		Stau1	18.4218
									Acbd5	6.41959		4930529I22Rik	18.7332
									Sla2	6.4749		Dennd1a	18.9021
									Disp2	6.48639		Rxra	18.9669
									2310047K21Rik	6.54226		Ptpn1	19.2879
									Hsd17b12	6.59659		Neurod1	20.2447
									Set	6.60919		6330439K17Rik	20.3054
									Nmi	6.61496		Fmnl2	20.3207
									Mastl	6.64721		Lbp	20.4295
									Tnnc2	6.69788		2810408M09Rik	20.6866
									2900097C17Rik	6.69905		4933433C11Rik	20.7303
									Hspa12b	6.7878		Dsn1	20.9256
									Atf2	6.81751		Pcif1	21.04
									Ddx27	6.88377		Snap23	21.4979
									Ralgds	6.91609		E030042O20Rik	21.7339
									Abhd12	6.94323		Ckmt1	21.7397
									Cercam	7.02821		Gtf3c4	22.0146
									Fbxo3	7.05157		Zc3h8	22.2162
									Rbm38	7.10116		Sox12	22.3455
									Defb29	7.12185		Cdc25b	22.4351
									Mettl5	7.21319		Nostrin	22.7745
									9430008C03Rik	7.30282		1110051M20Rik	22.9098
									Ntsr1	7.35597		Cdc123	23.0522
									Stam2	7.36841		Hat1	23.073
									Slmo2	7.36887		2310003L22Rik	23.2382
									Uckl1	7.41271		Gss	23.3674
									Snrpb	7.44152		Depdc7	23.5209
									4921504E06Rik	7.51319		2310001A20Rik	24.5515
									Wdsub1	7.57775		Plcb2	24.6244
									Cd44	7.57967		Crat	25.054
									Tor1b	7.59046		Mmp24	25.2341
									Mga	7.63755		Nespas	25.3715
									Myef2	7.71391		Slc1a2	25.9366
									Eid1	7.77293		Prosapip1	26.1993
									2700094K13Rik	7.82547		2810002D19Rik	26.644
									Dclre1c	7.83713		Rabepk	26.7689
									Dnajc17	8.04126		Fer1l4	27.0928
									Cst8	8.16069		Trp53bp1	27.3605
									Tubgcp4	8.21824		Tanc1	27.3616
									Gpd2	8.32477		Ahcy	27.8043
									Tbr1	8.37966		Ttll9	28.4573
									Cdk5rap1	8.39871		Spata5l1	28.5926
									Pdk1	8.39936		Gtsf1l	29.6627
									C1qtnf4	8.54243		Oxt	29.7149
									Agpat2	8.55655		Ptprj	30.1322
									Mrps5	8.66524		Ctdspl2	30.5141
									Zbp1	8.85125		Arl5b	30.8715
									Nckap1	8.86509		Nup214	31.7444
									Nr5a1	9.03126		Lin7c	31.7608
									Odf2	9.07609		Ckap2l	32.5318
									1700014B07Rik	9.17899		Mrrf	33.2594
									Scg5	9.19392		Map1lc3a	33.7262
									0610012H03Rik	9.21409		2010106G01Rik	34.0356
									Rnd3	9.24153		Btbd3	34.3265
									Nr4a2	9.38725		Src	34.5464
									Myo3a	9.38958		Slc25a25	34.9705
									Fnbp1	9.47326		Clp1	35.7552
									Scrn3	9.48996		Chd6	36.0864
									Pax8	9.49774		Dusp19	36.8503
									Fbxw2	9.59314		Crnkl1	39.2213
									Glt6d1	9.61668		Psmd14	39.4374
									Cry2	9.65339		Ssfa2	40.626
									Tmem62	9.66483		Slc27a2	42.2634
									1500011K16Rik	9.68891		1700020I14Rik	42.3822
									Elp4	9.72588		Sephs1	42.8031
									Tmem189	9.72592		Zbtb34	43.0694
									Arfgef2	9.76979		Tmem87b	44.8401
									P2rx3	9.87147		Rabgap1	46.014
									Rin2	9.92269		Duox1	46.2502
									Prpf6	9.99774		Pltp	46.6709
									Itih2	10.0088		Ppp1r1c	48.1984
									Zbtb46	10.2325		Nup188	49.7954
									Tasp1	10.2674		U46068	49.8609
									Psd4	10.3706		5430417L22Rik	50.0078
									Lsm14b	10.5999		Zfp217	50.5244
									Pfdn4	10.6392		Acvr2a	50.5614
									Kin	10.6433		Pkp4	51.0215
									Macrod2	10.7143		Vav2	57.619
									Catsper2	10.7275		Nr6a1	57.8745
									Abi1	10.9567		Ss18l1	58.2714
									Ext2	10.9981		Usp6nl	60.3836
									Rpl7a	11.0004		Qsox2	61.6993
									Phpt1	11.1574		Lass6	62.0481
									Mtap1a	11.1922		Fubp3	62.2293
									Zc3h15	11.344		Il1rn	64.0361
									Mamdc4	11.3719		Plcg1	64.6681
									Morn5	11.4504		Tgif2	70.5615
									Chchd5	11.4558		Spint1	71.5259
									Psmf1	11.47		Pygb	72.0194
									Angptl2	11.5964		4930525F21Rik	73.0767
									Emilin3	11.7269		Mettl8	75.3742
									Zbtb43	11.7949		Bcl2l11	78.7748
									Stk35	11.9179		Zbtb6	79.2544
									1700019L03Rik	12.0586		Ddb2	79.8028
									Rbm12	12.1046		Lrrc26	84.3704
									Plagl2	12.1642		Tmem87a	85.6236
									Kif3b	12.1846		Gpr155	111.765
									Ddrgk1	12.4948		Sdc4	113.321
									6820408C15Rik	12.5139		Prrg4	119.476
									Tshz2	12.8031		Tgm3	135.675
									Blcap	12.8724		Duoxa1	146.682
									Usp8	12.8901		Epb4.1l1	147.651
									Mllt10	12.9116		Rps21	148.633
									Commd9	12.9387		Notch1	161.144
									Ldlrad3	13.1453		Sptlc3	211.908
									Mapkap1	13.1767		Serinc4	214.668
									Fbln7	13.2279		Mapkbp1	221.242
									Pde11a	13.3096		Wfdc2	310.274
									Col20a1	13.4142		Ehf	324.788
									Fastkd1	13.4833
									Zswim1	13.4841
									Phospho2	13.5099
									Fahd2a	13.5607
									Ubr1	13.8706
									Entpd6	13.8817
									Ndufa8	14.1819
									Sdcbp2	14.193
									Vps39	14.2092
									Cacna1b	14.2192
									2010317E24Rik	14.4625
									Lypd6	14.7799
									Itga6	14.8346
									Slc32a1	14.8758
									Ywhab	15.1572
									Dut	15.3555
									Fnbp4	15.928
									9030418K01Rik	16.2068
									Gpsm1	16.2551
									Yme1l1	16.2972
									Clic3	16.4854
									Dusp2	16.618
									4931423N10Rik	16.6207
									Oip5	16.7467
									Psmb7	16.826
									Mcm8	16.9742
									Angpt4	17.0054
									4930402H24Rik	17.1087
									Inpp5e	17.5842
									Pak6	17.7044
									5430405G05Rik	17.7394
									Hdc	17.8751
									Entpd2	17.9134
									Ssb	18.0639
									Ppig	18.1164
									Slc34a3	18.1242
									Cdan1	18.1533
									Mfap1a	18.4167
									Stau1	18.4218
									4930529I22Rik	18.7332
									Dennd1a	18.9021
									Rxra	18.9669
									Ptpn1	19.2879
									Neurod1	20.2447
									6330439K17Rik	20.3054
									Fmnl2	20.3207
									Lbp	20.4295
									2810408M09Rik	20.6866
									4933433C11Rik	20.7303
									Dsn1	20.9256
									Pcif1	21.04
									Snap23	21.4979
									E030042O20Rik	21.7339
									Ckmt1	21.7397
									Gtf3c4	22.0146
									Zc3h8	22.2162
									Sox12	22.3455
									Cdc25b	22.4351
									Nostrin	22.7745
									1110051M20Rik	22.9098
									Cdc123	23.0522
									Hat1	23.073
									2310003L22Rik	23.2382
									Gss	23.3674
									Depdc7	23.5209
									2310001A20Rik	24.5515
									Plcb2	24.6244
									Crat	25.054
									Mmp24	25.2341
									Nespas	25.3715
									Slc1a2	25.9366
									Prosapip1	26.1993
									2810002D19Rik	26.644
									Rabepk	26.7689
									Fer1l4	27.0928
									Trp53bp1	27.3605
									Tanc1	27.3616
									Ahcy	27.8043
									Ttll9	28.4573
									Spata5l1	28.5926
									Gtsf1l	29.6627
									Oxt	29.7149
									Ptprj	30.1322
									Ctdspl2	30.5141
									Arl5b	30.8715
									Nup214	31.7444
									Lin7c	31.7608
									Ckap2l	32.5318
									Mrrf	33.2594
									Map1lc3a	33.7262
									2010106G01Rik	34.0356
									Btbd3	34.3265
									Src	34.5464
									Slc25a25	34.9705
									Clp1	35.7552
									Chd6	36.0864
									Dusp19	36.8503
									Crnkl1	39.2213
									Psmd14	39.4374
									Ssfa2	40.626
									Slc27a2	42.2634
									1700020I14Rik	42.3822
									Sephs1	42.8031
									Zbtb34	43.0694
									Tmem87b	44.8401
									Rabgap1	46.014
									Duox1	46.2502
									Pltp	46.6709
									Ppp1r1c	48.1984
									Nup188	49.7954
									U46068	49.8609
									5430417L22Rik	50.0078
									Zfp217	50.5244
									Acvr2a	50.5614
									Pkp4	51.0215
									Vav2	57.619
									Nr6a1	57.8745
									Ss18l1	58.2714
									Usp6nl	60.3836
									Qsox2	61.6993
									Lass6	62.0481
									Fubp3	62.2293
									Il1rn	64.0361
									Plcg1	64.6681
									Tgif2	70.5615
									Spint1	71.5259
									Pygb	72.0194
									4930525F21Rik	73.0767
									Mettl8	75.3742
									Bcl2l11	78.7748
									Zbtb6	79.2544
									Ddb2	79.8028
									Lrrc26	84.3704
									Tmem87a	85.6236
									Gpr155	111.765
									Sdc4	113.321
									Prrg4	119.476
									Tgm3	135.675
									Duoxa1	146.682
									Epb4.1l1	147.651
									Rps21	148.633
									Notch1	161.144
									Sptlc3	211.908
									Serinc4	214.668
									Mapkbp1	221.242
									Wfdc2	310.274
									Ehf	324.788

## Sheet: CH2 TC5 vs fibro
up>0(559)			up>1(201)			up>4(79)			down>0(358)			down>1(107)			down>4(17)						up top5			down top5
S_up0	f_up0		S_up1	f_up1		S_up4	f_up4		S_down0	f_down0		S_down1	f_down1		S_down4	f_down4					Symbol	CD8_T_LL		Symbol	CD8_T_LL
Myl9	-0.999566		Myl9	-0.999566		Myl9	-0.999566		Asxl1	0.000289527		Gzf1	1.0011		Pax8	4.09789					Mocs3	-0.807624		Syt13	11.5722
Wfdc2	-0.999024		Wfdc2	-0.999024		Wfdc2	-0.999024		Lrrc26	0.00149412		Mrrf	1.00328		Slc12a5	4.24233					Eid1	-0.806908		6330439K17Rik	12.435
Trim44	-0.998463		Trim44	-0.998463		Trim44	-0.998463		Ncaph	0.00227992		1500012F01Rik	1.00376		Itpka	4.29413					Arfgap1	-0.806835		Hoxd8	18.0866
Slc4a11	-0.990855		Slc4a11	-0.990855		Slc4a11	-0.990855		Arfrp1	0.00599391		1190002A17Rik	1.01368		Cox4i2	4.63671					Cds2	-0.802725		Hc	22.5907
Egfl7	-0.990152		Egfl7	-0.990152		Egfl7	-0.990152		1700058C13Rik	0.00677299		Adam33	1.04572		4930470P17Rik	4.71063					Ak1	-0.801094		Gchfr	22.7896
Slc24a3	-0.990092		Slc24a3	-0.990092		Slc24a3	-0.990092		Atp5e	0.0166847		Vps39	1.09216		6530402F18Rik	5.08362
Msrb2	-0.988935		Msrb2	-0.988935		Msrb2	-0.988935		1600027N09Rik	0.0168138		Ralgps1	1.09271		Chst1	5.68415
Pbx3	-0.98865		Pbx3	-0.98865		Pbx3	-0.98865		6820408C15Rik	0.017828		Pdhx	1.09431		Nr1h3	6.77105
Cd93	-0.986496		Cd93	-0.986496		Cd93	-0.986496		Traf6	0.0215326		Lcn2	1.09477		Dusp2	7.9258
5430407P10Rik	-0.985973		5430407P10Rik	-0.985973		5430407P10Rik	-0.985973		Mapkbp1	0.0266906		Phf19	1.1025		Trib3	7.95389
Trp53i11	-0.985812		Trp53i11	-0.985812		Trp53i11	-0.985812		Slmo2	0.0271264		Duox1	1.10882		Scn1a	9.46554
Sdcbp2	-0.984338		Sdcbp2	-0.984338		Sdcbp2	-0.984338		Sema6d	0.0275866		Timm10	1.11023		Pltp	9.94479
Serping1	-0.982651		Serping1	-0.982651		Serping1	-0.982651		4930529I22Rik	0.0276134		B4galt5	1.11683		Syt13	11.5722
Id1	-0.982366		Id1	-0.982366		Id1	-0.982366		Commd9	0.0286427		Slc27a4	1.12431		6330439K17Rik	12.435
Sulf2	-0.982177		Sulf2	-0.982177		Sulf2	-0.982177		Dhx35	0.031148		2810408M09Rik	1.13047		Hoxd8	18.0866
Spint1	-0.982123		Spint1	-0.982123		Spint1	-0.982123		Scg5	0.0326149		B2m	1.1341		Hc	22.5907
Clic3	-0.981847		Clic3	-0.981847		Clic3	-0.981847		Bub1	0.032704		Lrsam1	1.17373		Gchfr	22.7896
Pfkfb3	-0.979928		Pfkfb3	-0.979928		Pfkfb3	-0.979928		Gdf5	0.0329271		Yme1l1	1.17446
Scand1	-0.976403		Scand1	-0.976403		Scand1	-0.976403		Clp1	0.033393		Crls1	1.18252
Wisp2	-0.975067		Wisp2	-0.975067		Wisp2	-0.975067		Rps29	0.0336493		Ndrg3	1.18876
Ttll11	-0.967993		Ttll11	-0.967993		Ttll11	-0.967993		Dut	0.0364319		Crnkl1	1.22925
Loxl2	-0.967194		Loxl2	-0.967194		Loxl2	-0.967194		Gapvd1	0.0378286		Fastkd1	1.23788
Sqrdl	-0.966684		Sqrdl	-0.966684		Sqrdl	-0.966684		Csnk2a1	0.0388864		Acvr2a	1.31278
Ptgis	-0.966625		Ptgis	-0.966625		Ptgis	-0.966625		Snrpb2	0.0390613		Depdc7	1.34113
9830001H06Rik	-0.962015		9830001H06Rik	-0.962015		9830001H06Rik	-0.962015		Cse1l	0.0402426		Stard7	1.34836
Cenpb	-0.96089		Cenpb	-0.96089		Cenpb	-0.96089		Pak7	0.0414494		Slc35c2	1.35956
Fjx1	-0.957487		Fjx1	-0.957487		Fjx1	-0.957487		Fubp3	0.0418626		Lmo2	1.3663
Fbn1	-0.952134		Fbn1	-0.952134		Fbn1	-0.952134		Top1	0.0459692		Siglec1	1.37402
Cpne1	-0.949353		Cpne1	-0.949353		Cpne1	-0.949353		Scn2a1	0.0465749		Ube2l6	1.37747
Cytip	-0.947165		Cytip	-0.947165		Cytip	-0.947165		Cst10	0.0523594		Il15ra	1.42289
Rin2	-0.944664		Rin2	-0.944664		Rin2	-0.944664		Rpl35	0.0557359		Ncoa5	1.44334
Dstn	-0.941488		Dstn	-0.941488		Dstn	-0.941488		B230208H17Rik	0.0560395		Pcmtd2	1.44678
Slpi	-0.940723		Slpi	-0.940723		Slpi	-0.940723		Pxmp4	0.0566792		Mylk2	1.45837
Sdc4	-0.928451		Sdc4	-0.928451		Sdc4	-0.928451		4833422F24Rik	0.0584801		Mamdc4	1.4635
Bmyc	-0.92498		Bmyc	-0.92498		Bmyc	-0.92498		Api5	0.0599673		Neurl2	1.47483
Cubn	-0.924687		Cubn	-0.924687		Cubn	-0.924687		Accs	0.0603057		Myo3b	1.48291
Ifih1	-0.923951		Ifih1	-0.923951		Ifih1	-0.923951		BC005624	0.0605448		Acss2	1.49063
Nkain4	-0.923925		Nkain4	-0.923925		Nkain4	-0.923925		Zer1	0.0609894		Tsc1	1.50788
Stk39	-0.921959		Stk39	-0.921959		Stk39	-0.921959		Slc25a12	0.061131		Catsper2	1.50937
Pak6	-0.921956		Pak6	-0.921956		Pak6	-0.921956		Ttll9	0.0625151		Kcna4	1.51206
Aqr	-0.921243		Aqr	-0.921243		Aqr	-0.921243		Ndufa8	0.0631369		Cercam	1.51223
Olfm1	-0.916351		Olfm1	-0.916351		Olfm1	-0.916351		Macrod2	0.0652733		Rbm38	1.52154
Pygb	-0.913626		Pygb	-0.913626		Pygb	-0.913626		Kcnj3	0.0659337		Zhx3	1.5249
Procr	-0.912596		Procr	-0.912596		Procr	-0.912596		Nup160	0.0659876		Tox2	1.56685
Slc2a6	-0.911477		Slc2a6	-0.911477		Slc2a6	-0.911477		B230118H07Rik	0.0664842		Entpd6	1.61109
Fam129b	-0.906529		Fam129b	-0.906529		Fam129b	-0.906529		Zbtb46	0.0678605		Cep110	1.61227
Rbm45	-0.905771		Rbm45	-0.905771		Rbm45	-0.905771		Lass6	0.0761846		Hspa5	1.62647
Mcts2	-0.904176		Mcts2	-0.904176		Mcts2	-0.904176		Arfgef2	0.0768001		Wdr34	1.64002
Rnd3	-0.904113		Rnd3	-0.904113		Rnd3	-0.904113		Pkig	0.0787444		Bcas1	1.64526
Apbb1ip	-0.903322		Apbb1ip	-0.903322		Apbb1ip	-0.903322		Cst3	0.08231		C8g	1.65873
Cpxm1	-0.90234		Cpxm1	-0.90234		Cpxm1	-0.90234		Man1b1	0.083194		Gdap1l1	1.69694
Ctnnd1	-0.897479		Ctnnd1	-0.897479		Ctnnd1	-0.897479		Pdyn	0.0837562		Morn5	1.70348
Fgf7	-0.885508		Fgf7	-0.885508		Fgf7	-0.885508		Exosc2	0.088048		Coq4	1.71192
Chst14	-0.881658		Chst14	-0.881658		Chst14	-0.881658		Cobll1	0.0886919		Slc30a4	1.72595
Mapk8ip1	-0.881534		Mapk8ip1	-0.881534		Mapk8ip1	-0.881534		Gm561	0.0909621		Napb	1.73313
Zdhhc12	-0.88079		Zdhhc12	-0.88079		Zdhhc12	-0.88079		Hrh3	0.0943156		Ctnnbl1	1.77696
Ptgs1	-0.880615		Ptgs1	-0.880615		Ptgs1	-0.880615		Pcsk2	0.0946801		Gbgt1	1.80328
Ino80	-0.877369		Ino80	-0.877369		Ino80	-0.877369		Olfr73	0.0976692		Pla2g4b	1.82113
Ckap2l	-0.87632		Ckap2l	-0.87632		Ckap2l	-0.87632		Prpf18	0.0983537		Polr1b	1.82932
Tgm2	-0.873605		Tgm2	-0.873605		Tgm2	-0.873605		Acbd5	0.102437		Arpc5l	1.84466
Bdnf	-0.872912		Bdnf	-0.872912		Bdnf	-0.872912		Cst8	0.105634		Dnmt3b	1.84801
Dab2ip	-0.864579		Dab2ip	-0.864579		Dab2ip	-0.864579		Pnpla7	0.10672		Cdca7	1.88927
Stx16	-0.861784		Stx16	-0.861784		Stx16	-0.861784		Slc1a2	0.106727		Bmi1	1.90467
Matn4	-0.85599		Matn4	-0.85599		Matn4	-0.85599		Dolpp1	0.106949		Zfp120	1.92295
Tspyl3	-0.855388		Tspyl3	-0.855388		Tspyl3	-0.855388		Cry2	0.110198		4930526D03Rik	1.97059
Cd44	-0.85374		Cd44	-0.85374		Cd44	-0.85374		Mllt10	0.114331		Ccbl1	2.08395
Arrdc1	-0.850972		Arrdc1	-0.850972		Arrdc1	-0.850972		Aplnr	0.11617		St6galnac4	2.13643
Mdk	-0.848329		Mdk	-0.848329		Mdk	-0.848329		D2Wsu81e	0.119308		Phpt1	2.14328
Snai1	-0.841003		Snai1	-0.841003		Snai1	-0.841003		Lime1	0.126843		Rapsn	2.16653
Rc3h2	-0.835463		Rc3h2	-0.835463		Rc3h2	-0.835463		Usp6nl	0.131157		Tasp1	2.18897
Gyltl1b	-0.830119		Gyltl1b	-0.830119		Gyltl1b	-0.830119		Xrn2	0.13218		Ptgds	2.27678
Ptrh1	-0.817944		Ptrh1	-0.817944		Ptrh1	-0.817944		Tmem87a	0.135883		Rbl1	2.37864
Fkbp7	-0.817063		Fkbp7	-0.817063		Fkbp7	-0.817063		Cebpb	0.139206		Fbln7	2.39968
Nnat	-0.809823		Nnat	-0.809823		Nnat	-0.809823		Surf6	0.141767		Lpin3	2.42059
Mocs3	-0.807624		Mocs3	-0.807624		Mocs3	-0.807624		Ndor1	0.149143		Dnajc17	2.46277
Eid1	-0.806908		Eid1	-0.806908		Eid1	-0.806908		Zfp341	0.149775		Sfmbt2	2.55723
Arfgap1	-0.806835		Arfgap1	-0.806835		Arfgap1	-0.806835		Rad51	0.150746		Osbpl2	2.61689
Cds2	-0.802725		Cds2	-0.802725		Cds2	-0.802725		Atf2	0.153799		Uap1l1	2.70454
Ak1	-0.801094		Ak1	-0.801094		Ak1	-0.801094		2900010J23Rik	0.153972		Ptges2	2.73005
Rsu1	-0.791881		Rsu1	-0.791881					Ttpal	0.154057		Zbtb34	2.82003
Ggt7	-0.791173		Ggt7	-0.791173					Cables2	0.155689		Ddb2	3.09612
Lcmt2	-0.790049		Lcmt2	-0.790049					4921504E06Rik	0.15689		Sord	3.30137
Dlgap4	-0.786451		Dlgap4	-0.786451					Slc43a3	0.157186		Dnm1	3.3336
Chrna1	-0.782796		Chrna1	-0.782796					Blcap	0.158857		Cdc25b	3.34001
Cat	-0.777683		Cat	-0.777683					Rcn1	0.161138		Dpp7	3.48443
2410042D21Rik	-0.766145		2410042D21Rik	-0.766145					Cacna1b	0.161384		Sardh	3.53855
1200007C13Rik	-0.765926		1200007C13Rik	-0.765926					Tm9sf4	0.168767		Barhl1	3.58307
Fer1l4	-0.765914		Fer1l4	-0.765914					Hspa14	0.169809		Lmx1b	3.61406
Ptprj	-0.76505		Ptprj	-0.76505					8430427H17Rik	0.171728		Sall4	3.7274
Rbms1	-0.762217		Rbms1	-0.762217					Zc3h15	0.179883		Necab3	3.73739
Samhd1	-0.761421		Samhd1	-0.761421					Chmp4b	0.183549		Pax8	4.09789
Bcl2l1	-0.756094		Bcl2l1	-0.756094					Nek6	0.183875		Slc12a5	4.24233
Fbxo3	-0.754802		Fbxo3	-0.754802					Fmnl2	0.184394		Itpka	4.29413
Abl1	-0.751641		Abl1	-0.751641					Dtwd1	0.187133		Cox4i2	4.63671
Vav2	-0.751465		Vav2	-0.751465					Gtpbp5	0.190137		4930470P17Rik	4.71063
Elmo2	-0.748266		Elmo2	-0.748266					Oip5	0.191307		6530402F18Rik	5.08362
Dync1i2	-0.744098		Dync1i2	-0.744098					Ntng2	0.191331		Chst1	5.68415
Tnks1bp1	-0.730492		Tnks1bp1	-0.730492					Fnbp4	0.192614		Nr1h3	6.77105
Lamc3	-0.730083		Lamc3	-0.730083					Atp5g3	0.194628		Dusp2	7.9258
Tubb2c	-0.72744		Tubb2c	-0.72744					Olfr74	0.202312		Trib3	7.95389
Rgs19	-0.721582		Rgs19	-0.721582					Cbfa2t2	0.205435		Scn1a	9.46554
Rprd1b	-0.720899		Rprd1b	-0.720899					Pip5kl1	0.208445		Pltp	9.94479
Acvr1	-0.720534		Acvr1	-0.720534					Plcb2	0.208931		Syt13	11.5722
Bmf	-0.719579		Bmf	-0.719579					Rbm43	0.209708		6330439K17Rik	12.435
Gorasp2	-0.714988		Gorasp2	-0.714988					Rab14	0.212147		Hoxd8	18.0866
Map1lc3a	-0.714018		Map1lc3a	-0.714018					Phyh	0.217982		Hc	22.5907
Ryr3	-0.711997		Ryr3	-0.711997					Zfyve19	0.218186		Gchfr	22.7896
Ttc30b	-0.71178		Ttc30b	-0.71178					Ckmt1	0.22485
Itga6	-0.704884		Itga6	-0.704884					Mcm10	0.232035
Atp9a	-0.703659		Atp9a	-0.703659					Nkx2-2	0.235623
2010011I20Rik	-0.701663		2010011I20Rik	-0.701663					Ndufs3	0.242568
1110051M20Rik	-0.69985		1110051M20Rik	-0.69985					Col20a1	0.242695
Lama5	-0.697302		Lama5	-0.697302					C330006A16Rik	0.243418
Itih2	-0.69643		Itih2	-0.69643					Zeb2	0.243872
Btbd3	-0.693875		Btbd3	-0.693875					Pkp4	0.244821
Garnl3	-0.689707		Garnl3	-0.689707					Kif16b	0.248469
Stk35	-0.688336		Stk35	-0.688336					1500011K16Rik	0.249198
Phf21a	-0.681597		Phf21a	-0.681597					Pex16	0.257783
Spef1	-0.680687		Spef1	-0.680687					Fbxw2	0.259253
2210009G21Rik	-0.678606		2210009G21Rik	-0.678606					Mkks	0.261016
Rabepk	-0.678249		Rabepk	-0.678249					Alx4	0.263531
C1qtnf4	-0.675952		C1qtnf4	-0.675952					2900097C17Rik	0.265858
Itgav	-0.674221		Itgav	-0.674221					Eif2s2	0.267349
Pank2	-0.672431		Pank2	-0.672431					Taf4a	0.268872
Ttl	-0.669278		Ttl	-0.669278					4930568D16Rik	0.272751
Arl5a	-0.665054		Arl5a	-0.665054					Ywhab	0.279175
Ltk	-0.664816		Ltk	-0.664816					Tmem87b	0.279875
Zdhhc5	-0.664712		Zdhhc5	-0.664712					Sstr4	0.281059
Gsn	-0.663694		Gsn	-0.663694					Wdr38	0.281352
Cplx2	-0.660505		Cplx2	-0.660505					Wipf1	0.284255
Rpap1	-0.652479		Rpap1	-0.652479					Strbp	0.284271
Creb3l1	-0.651857		Creb3l1	-0.651857					4933425O20Rik	0.291769
Myo3a	-0.650046		Myo3a	-0.650046					Cdk5rap1	0.292272
Ppapdc3	-0.649827		Ppapdc3	-0.649827					Pdia3	0.294339
Znf512b	-0.6487		Znf512b	-0.6487					Rps21	0.294491
Raly	-0.648498		Raly	-0.648498					Arhgap1	0.297327
Ahcy	-0.646475		Ahcy	-0.646475					Ciz1	0.30031
Itch	-0.644607		Itch	-0.644607					Gmeb2	0.300733
Psmc3	-0.643489		Psmc3	-0.643489					Mrps5	0.302793
Rassf2	-0.632645		Rassf2	-0.632645					Lrrc57	0.308311
Commd3	-0.628398		Commd3	-0.628398					Ddx31	0.311391
2010106G01Rik	-0.627293		2010106G01Rik	-0.627293					Slc20a1	0.312986
Gabpb1	-0.62718		Gabpb1	-0.62718					Gpr155	0.323352
Snrpb	-0.621981		Snrpb	-0.621981					Zfp217	0.325916
Mapkap1	-0.620974		Mapkap1	-0.620974					Snap25	0.32748
Chn1	-0.615878		Chn1	-0.615878					Ss18l1	0.327913
Spata5l1	-0.612579		Spata5l1	-0.612579					Madd	0.328398
Dbndd2	-0.610832		Dbndd2	-0.610832					Ttc16	0.328646
BC020535	-0.610173		BC020535	-0.610173					Slc34a3	0.331632
Ctsz	-0.608671		Ctsz	-0.608671					Arl6ip6	0.331942
Snap23	-0.608572		Snap23	-0.608572					Ttc21b	0.332947
Tfpi	-0.601592		Tfpi	-0.601592					Neurod1	0.338503
Ptpla	-0.60127		Ptpla	-0.60127					Rspo4	0.346949
Ambra1	-0.599799		Ambra1	-0.599799					Ntsr1	0.351222
Lin7c	-0.59937		Lin7c	-0.59937					Zfp408	0.354503
Src	-0.596715		Src	-0.596715					Med22	0.355284
Il1rn	-0.59449		Il1rn	-0.59449					Ssfa2	0.357764
Tor1b	-0.591638		Tor1b	-0.591638					Golga1	0.362102
Mapre1	-0.58532		Mapre1	-0.58532					Npepl1	0.362647
Smox	-0.584996		Smox	-0.584996					Prrg4	0.367952
Slc25a25	-0.580005		Slc25a25	-0.580005					Idh3b	0.369743
A830007P12Rik	-0.577325		A830007P12Rik	-0.577325					Fam102a	0.372065
Slc12a6	-0.575644		Slc12a6	-0.575644					Rpn2	0.380382
Fam110a	-0.575426		Fam110a	-0.575426					Pdcl	0.388853
2700007P21Rik	-0.574221		2700007P21Rik	-0.574221					Fpgs	0.393056
1700019L03Rik	-0.573781		1700019L03Rik	-0.573781					Ubac1	0.39822
Bcl2l11	-0.57304		Bcl2l11	-0.57304					Cdh26	0.400047
Col5a1	-0.572768		Col5a1	-0.572768					Ptges	0.40068
Pigt	-0.572355		Pigt	-0.572355					Rpl12	0.411892
Tmem141	-0.569049		Tmem141	-0.569049					Trub2	0.412494
AA467197	-0.568964		AA467197	-0.568964					Ddx27	0.421841
Tmem127	-0.568851		Tmem127	-0.568851					Sptlc3	0.422797
Kcnip3	-0.568095		Kcnip3	-0.568095					D730039F16Rik	0.423789
Trp53rk	-0.567348		Trp53rk	-0.567348					Pofut1	0.435304
Psmf1	-0.566584		Psmf1	-0.566584					Ext2	0.439103
Dnajc5	-0.565458		Dnajc5	-0.565458					Glt6d1	0.441172
Zfp106	-0.564061		Zfp106	-0.564061					Snapc4	0.441714
Stau1	-0.561323		Stau1	-0.561323					Ldlrad3	0.445061
Rabgap1	-0.559891		Rabgap1	-0.559891					Chchd5	0.450727
Trp53inp2	-0.558469		Trp53inp2	-0.558469					Trpm7	0.459497
Nanp	-0.556599		Nanp	-0.556599					Slc23a2	0.464833
Zbp1	-0.55396		Zbp1	-0.55396					Tmc2	0.469687
Ier5l	-0.545371		Ier5l	-0.545371					Nfs1	0.504427
Slc35c1	-0.538515		Slc35c1	-0.538515					Acbd7	0.509665
Hipk3	-0.531344		Hipk3	-0.531344					Atp5c1	0.513665
Uckl1	-0.529299		Uckl1	-0.529299					Tnnc2	0.514535
Pkn3	-0.528955		Pkn3	-0.528955					Nmt2	0.517047
Spna2	-0.528297		Spna2	-0.528297					Stard9	0.517965
Sestd1	-0.526524		Sestd1	-0.526524					Nelf	0.518141
Meis2	-0.524516		Meis2	-0.524516					Angptl2	0.524072
Baz2b	-0.521378		Baz2b	-0.521378					Snx5	0.528071
Cdc123	-0.520969		Cdc123	-0.520969					1110008P14Rik	0.528831
Kin	-0.516589		Kin	-0.516589					Spata2	0.540406
Abhd12	-0.514954		Abhd12	-0.514954					2310001A20Rik	0.542937
Arfgap2	-0.514199		Arfgap2	-0.514199					Chd6	0.544502
Slc39a13	-0.51026		Slc39a13	-0.51026					5730494N06Rik	0.546219
Slc32a1	-0.507226		Slc32a1	-0.507226					Tubgcp4	0.548774
Prnp	-0.506745		Prnp	-0.506745					Mettl8	0.551979
Mbd5	-0.505319		Mbd5	-0.505319					Hat1	0.557872
Ptpra	-0.503109		Ptpra	-0.503109					Echdc3	0.575293
Urm1	-0.501162		Urm1	-0.501162					Cep152	0.579078
Prpf6	-0.499257								Myef2	0.579234
Galk2	-0.498673								Mtx2	0.587285
Ogfr	-0.497805								Nusap1	0.591673
Tbc1d20	-0.497554								Mettl5	0.606383
Oprl1	-0.495924								Dsn1	0.610701
Cstad	-0.494567								Adal	0.615831
Blvra	-0.493647								Ghrh	0.616276
D2Ertd750e	-0.493093								Gtf3c5	0.622353
Tmem189	-0.490746								Mrps2	0.623055
Pacsin3	-0.487216								Surf2	0.624527
Srxn1	-0.485785								Pdss1	0.638966
Manbal	-0.485646								Dennd1a	0.640217
E030042O20Rik	-0.483576								Rab22a	0.647113
Jph2	-0.483173								Csrp2bp	0.653265
Kif3b	-0.482118								Pcna	0.655755
Ube2v1	-0.481525								Rtel1	0.663258
Tpx2	-0.481381								Ppp1r1c	0.670737
Dnajc1	-0.478032								Mga	0.68421
Anapc2	-0.477117								Nrsn2	0.697641
Lsm14b	-0.473857								Banf2	0.703439
Nmi	-0.47359								Rae1	0.710661
Cacnb4	-0.469928								Chac1	0.711933
Mett5d1	-0.469851								Ttbk2	0.713316
Ovol2	-0.469791								2010317E24Rik	0.713918
Plcb1	-0.467613								Setx	0.720116
5430405G05Rik	-0.466188								Mcm8	0.73491
Bahd1	-0.464629								Pdk1	0.757961
Gtf3c4	-0.462941								Elp4	0.758029
Hdc	-0.457905								Abca2	0.769444
Dlx2	-0.456626								Phf20	0.773456
Fbxo18	-0.45643								1700020C07Rik	0.781029
Ttc17	-0.455163								Mfap1a	0.799113
Med19	-0.455162								Snta1	0.801123
Taf3	-0.454185								Ncoa3	0.811727
Asb6	-0.453764								Suv39h2	0.815649
Gata5	-0.452954								Polr3f	0.825992
Vps18	-0.451774								2310021H06Rik	0.827713
Lnp	-0.45082								Emilin3	0.828454
Psma7	-0.446838								Bub1b	0.830006
Ssb	-0.446591								Usp20	0.833833
Lbp	-0.446474								Nr6a1	0.872761
Anapc1	-0.44589								Slc9a8	0.872791
Cstf3	-0.444393								P2rx3	0.875186
Tomm34	-0.44221								Zfp770	0.876519
Sdccag3	-0.441154								St6galnac6	0.890194
Ass1	-0.438955								Slc2a8	0.898042
Edf1	-0.437377								Rif1	0.937785
Psmd5	-0.437365								Gins1	0.95957
Ada	-0.437319								1700026L06Rik	0.962613
Stxbp1	-0.436148								1700037H04Rik	0.964334
Tpd52l2	-0.434786								Gzf1	1.0011
Gtdc1	-0.432915								Mrrf	1.00328
2410001C21Rik	-0.431482								1500012F01Rik	1.00376
Ccdc32	-0.429826								1190002A17Rik	1.01368
Rnf24	-0.429481								Adam33	1.04572
Arhgap21	-0.427666								Vps39	1.09216
41340	-0.421948								Ralgps1	1.09271
Golga2	-0.421641								Pdhx	1.09431
Vash1	-0.420914								Lcn2	1.09477
Srp14	-0.420413								Phf19	1.1025
Adamtsl2	-0.417845								Duox1	1.10882
2310047K21Rik	-0.415238								Timm10	1.11023
Fkbp1a	-0.411577								B4galt5	1.11683
Shf	-0.410328								Slc27a4	1.12431
Notch1	-0.410191								2810408M09Rik	1.13047
Zswim3	-0.40966								B2m	1.1341
Itpa	-0.409281								Lrsam1	1.17373
Camsap1	-0.408975								Yme1l1	1.17446
1110008F13Rik	-0.407655								Crls1	1.18252
Spc25	-0.407201								Ndrg3	1.18876
Pter	-0.404415								Crnkl1	1.22925
Scrn3	-0.403137								Fastkd1	1.23788
Ube2c	-0.400441								Acvr2a	1.31278
Ube2e3	-0.39853								Depdc7	1.34113
2310003F16Rik	-0.39709								Stard7	1.34836
Med27	-0.391721								Slc35c2	1.35956
Adrm1	-0.390003								Lmo2	1.3663
Abi1	-0.38394								Siglec1	1.37402
Dpm1	-0.383697								Ube2l6	1.37747
Ppig	-0.383412								Il15ra	1.42289
Set	-0.382171								Ncoa5	1.44334
Ebf4	-0.381099								Pcmtd2	1.44678
Angpt4	-0.380717								Mylk2	1.45837
Lrrc8a	-0.380545								Mamdc4	1.4635
D430041D05Rik	-0.37978								Neurl2	1.47483
Cops2	-0.379102								Myo3b	1.48291
Dtd1	-0.37756								Acss2	1.49063
2810002D19Rik	-0.376245								Tsc1	1.50788
Gfra4	-0.375707								Catsper2	1.50937
2700094K13Rik	-0.374693								Kcna4	1.51206
Ehd4	-0.369165								Cercam	1.51223
Ciao1	-0.368861								Rbm38	1.52154
Cd82	-0.365394								Zhx3	1.5249
Kcnk15	-0.364998								Tox2	1.56685
Sh2d3c	-0.363652								Entpd6	1.61109
Gpr107	-0.362029								Cep110	1.61227
1110034G24Rik	-0.361575								Hspa5	1.62647
Lypd6	-0.361187								Wdr34	1.64002
Fam171a1	-0.360011								Bcas1	1.64526
Neb	-0.359679								C8g	1.65873
Gss	-0.35914								Gdap1l1	1.69694
Tmco5	-0.357895								Morn5	1.70348
Mastl	-0.357492								Coq4	1.71192
Nup35	-0.357047								Slc30a4	1.72595
Eif6	-0.355739								Napb	1.73313
Lhx6	-0.352413								Ctnnbl1	1.77696
Cd302	-0.352199								Gbgt1	1.80328
Nsfl1c	-0.349873								Pla2g4b	1.82113
Edem2	-0.349644								Polr1b	1.82932
Uck1	-0.34871								Arpc5l	1.84466
Trim69	-0.346097								Dnmt3b	1.84801
Duoxa1	-0.345756								Cdca7	1.88927
Eif2ak4	-0.345029								Bmi1	1.90467
Zfp64	-0.343111								Zfp120	1.92295
Nup188	-0.341796								4930526D03Rik	1.97059
2310035K24Rik	-0.341434								Ccbl1	2.08395
Tank	-0.341257								St6galnac4	2.13643
Plcb4	-0.339185								Phpt1	2.14328
Surf1	-0.338798								Rapsn	2.16653
Aven	-0.337949								Tasp1	2.18897
Serinc3	-0.336761								Ptgds	2.27678
Cd59a	-0.335965								Rbl1	2.37864
Spopl	-0.33408								Fbln7	2.39968
Trp53bp1	-0.333924								Lpin3	2.42059
Brd3	-0.330389								Dnajc17	2.46277
Pip4k2a	-0.328454								Sfmbt2	2.55723
Phospho2	-0.328305								Osbpl2	2.61689
Sh3glb2	-0.328183								Uap1l1	2.70454
Ddrgk1	-0.326045								Ptges2	2.73005
Ccndbp1	-0.325209								Zbtb34	2.82003
Tor1a	-0.322986								Ddb2	3.09612
Fam163b	-0.321495								Sord	3.30137
Ssrp1	-0.321157								Dnm1	3.3336
Sox12	-0.320057								Cdc25b	3.34001
Ppp6c	-0.318863								Dpp7	3.48443
Agpat2	-0.317353								Sardh	3.53855
Nostrin	-0.316471								Barhl1	3.58307
Ehf	-0.316246								Lmx1b	3.61406
Fut7	-0.315591								Sall4	3.7274
Polr3k	-0.315433								Necab3	3.73739
Psd4	-0.315376								Pax8	4.09789
Stam	-0.315232								Slc12a5	4.24233
Psmd14	-0.315098								Itpka	4.29413
Mmp24	-0.313176								Cox4i2	4.63671
Pfdn4	-0.312285								4930470P17Rik	4.71063
2310003C23Rik	-0.311853								6530402F18Rik	5.08362
Plagl2	-0.305458								Chst1	5.68415
Caprin1	-0.305371								Nr1h3	6.77105
Disp2	-0.302841								Dusp2	7.9258
Ehmt1	-0.302181								Trib3	7.95389
Vim	-0.301595								Scn1a	9.46554
Eng	-0.297305								Pltp	9.94479
Ssna1	-0.296465								Syt13	11.5722
Nxt1	-0.293441								6330439K17Rik	12.435
Commd7	-0.291635								Hoxd8	18.0866
Slc27a2	-0.29042								Hc	22.5907
Gata3	-0.286928								Gchfr	22.7896
Znfx1	-0.286273
Frmd4a	-0.285839
Odf2	-0.285083
A930018P22Rik	-0.284651
Ralgds	-0.283995
Actr5	-0.282376
Agps	-0.281569
Shc4	-0.280665
Defb29	-0.279978
Sec16a	-0.279374
Cst13	-0.276963
Ankrd5	-0.276243
Spag4	-0.275804
Rnf114	-0.273649
Tmem62	-0.272863
Gpd2	-0.270387
Rxra	-0.267231
1700029I15Rik	-0.267104
5430417L22Rik	-0.266444
Aurka	-0.265918
Arl5b	-0.264815
Dynlrb1	-0.264678
Serf2	-0.261865
Kbtbd4	-0.261017
Atpbd4	-0.259437
Tor2a	-0.254504
Sephs1	-0.254165
Tspan18	-0.252192
Trdmt1	-0.251325
4930402H24Rik	-0.251019
Inpp5e	-0.25092
Rbpjl	-0.248528
Nfe2l2	-0.248029
Dll4	-0.247547
Ptpn1	-0.246664
Nckap1	-0.246225
Nr4a2	-0.245459
Pomt1	-0.245442
Mtch2	-0.243827
Traf1	-0.243022
Gpsm1	-0.241226
Tbr1	-0.231451
Ermn	-0.226757
Zc3h6	-0.22664
Cass4	-0.22661
Ckap5	-0.225874
Rtn4rl2	-0.225287
Dido1	-0.223972
Tgm6	-0.221846
5930434B04Rik	-0.220593
Mybl2	-0.220318
Acp2	-0.217983
BC006779	-0.212567
Zbtb43	-0.209334
1700014B07Rik	-0.207891
Tshz2	-0.205532
Epb4.1l1	-0.203881
Traf2	-0.203156
Pcif1	-0.20004
Ythdf1	-0.199799
Entpd2	-0.199728
Ola1	-0.198243
Dnajc10	-0.198189
Rexo4	-0.198112
Rbbp9	-0.195471
Nr5a1	-0.194935
Nudt5	-0.192946
H13	-0.192595
BC051628	-0.1914
Pmpca	-0.189973
Tbc1d13	-0.189534
Usp8	-0.189097
Dpm2	-0.187271
Zswim1	-0.187018
Zfp335	-0.186126
Pigu	-0.184327
Rapgef1	-0.183713
Acot8	-0.181871
Kcnt1	-0.178566
Surf4	-0.178106
Birc7	-0.177437
Ppp2r4	-0.176349
Pldn	-0.176318
Qsox2	-0.174071
Spinlw1	-0.170106
Prosapip1	-0.169576
1700020I14Rik	-0.165994
0610012H03Rik	-0.16565
Wfdc6a	-0.164159
Pdrg1	-0.158426
Prkra	-0.158407
Oxt	-0.157276
Crat	-0.1565
Ift52	-0.147471
Zmynd19	-0.145676
0610011L14Rik	-0.14537
Nup214	-0.144564
Mrps26	-0.139703
Ctdspl2	-0.138944
9430008C03Rik	-0.138695
Th1l	-0.137944
Tgif2	-0.13608
1500003O03Rik	-0.131076
Sys1	-0.128944
2900064A13Rik	-0.128738
Tmem85	-0.128726
Trmt6	-0.128263
Ncoa6	-0.128192
Rrbp1	-0.125747
BC029214	-0.125033
Lcn12	-0.124939
Hsd17b12	-0.122049
4930525F21Rik	-0.121542
Ctsa	-0.121307
Ergic3	-0.11952
Fnbp1	-0.119159
Dusp19	-0.116102
Fbxw5	-0.114476
Cel	-0.114174
Dclre1c	-0.113338
Stk4	-0.110658
Atrn	-0.11015
Chrm4	-0.109329
4930412O13Rik	-0.109273
Tlk1	-0.108766
Snx21	-0.108313
Bbox1	-0.10714
Esf1	-0.107048
Spred1	-0.105993
Uqcc	-0.105496
Wfdc3	-0.103555
Tanc1	-0.102674
Rbck1	-0.101934
Hspa12b	-0.101809
Grin1	-0.101455
Nat10	-0.0995192
Ubr1	-0.0971948
Prpf40a	-0.0970163
Alkbh3	-0.0939789
U46068	-0.0937801
Nespas	-0.0933685
Nacc2	-0.0906132
Fam171b	-0.0895534
E2f1	-0.0841899
Wdr85	-0.080334
Cep250	-0.08005
Snhg11	-0.0794305
Rbm18	-0.0775818
Upf2	-0.0774339
Zbtb6	-0.0772039
Cstf1	-0.075693
Zc3h8	-0.0737104
Pde11a	-0.0706845
Dnttip1	-0.0695014
Mettl11a	-0.0684193
Plekha3	-0.0660731
Psmb7	-0.0660008
4931423N10Rik	-0.0635194
9030418K01Rik	-0.0632787
Vapb	-0.0627773
Slc39a12	-0.0624918
Scrt2	-0.0620479
Wdsub1	-0.0605335
Npdc1	-0.0586634
Gnas	-0.0562087
Ivd	-0.0555044
Ubox5	-0.0511337
4833420G11Rik	-0.0504243
Zfp661	-0.0500159
2310003L22Rik	-0.0485377
3300002I08Rik	-0.0382676
Rpl7a	-0.0369505
Cdan1	-0.0329183
Dgkz	-0.0327686
Gle1	-0.0324266
Ndufaf1	-0.029598
Bbs5	-0.0290147
Fastkd5	-0.028788
Fahd2a	-0.0264702
Rbm12	-0.0261556
Ankrd16	-0.0244164
Kif18a	-0.024212
Tyro3	-0.0229399
Gtsf1l	-0.0196008
1700020A23Rik	-0.0175705
Samd10	-0.0171328
Sla2	-0.0146835
Apip	-0.0136413
Cdk9	-0.0122358
4933433C11Rik	-0.0121184
Sec61a2	-0.0120313
Stam2	-0.0116974
Trpc4ap	-0.0110557
Dolk	-0.00946922
Tgm3	-0.00766587
Nsun6	-0.0070918
Plcg1	-0.00624496
Fcnb	-0.00358047
Serinc4	-0.00161133
Wdr5	-0.000819326
Mtap1a	-0.000692875

[truncated: 34 more sheets: CH2 TC5 vs stem, CH2 TC5 vs ATII, CH2 TC5 vs CDBL, CH2 TC5 vs CD8LL, CH2 TC5 vs basal cell, CH2 TC5 vs duct cell, CH2 TCs vs fibro, CH2 TCs vs stem, CH2 TCs vs ATII, CH2 TCs vs CD8BL, CH2 TCs vs CD8LL, CH2 TCs vs basal cell, CH2 TCs vs duct cell, CH3 TC10 vs fib, CH3 TC10 vs stem, CH3 TC10 vs ATII, CH3 TC10 vs CD8BL, CH3 TC10 vs CD8LL, CH3 TC10 vs basal cell, CH3 TC10 vs duct cell …]
